# Supplementary material for: Open chromatin interaction maps reveal functional regulatory elements and chromatin architecture variations during wheat evolution
Source: Genome Biol. 2022 Jan 24;23:34. doi: 10.1186/s13059-022-02611-3 (PMC8785527; doi:10.1186/s13059-022-02611-3)
Supplement: Supplementary file 3 — Additional file 3: Table S4 The intrachromosomal open chromatin loops. [file 13059_2022_2611_MOESM3_ESM.xlsx]

## Sheet: Sheet1
Table S4 The intrachromosomal open chromatin loops
Chr	peak1start	peak1end	peak1gene	peak1generegion	Chr	peak2start	peak2end	peak2gene	peak2generigion	interaction	Node1	Node2	network	No_of_edge	degree1	degree2
chr1A	100016915	100018836	NA	NA	chr1A	100036969	100039791	TraesCS1A01G104200	genebody	3	E1	P1	network1536	44	1	4
chr1A	100036969	100039791	TraesCS1A01G104200	genebody	chr1A	100092467	100101823	TraesCS1A01G104300	downstream	4	P1	P2	network1536	44	4	10
chr1A	100036969	100039791	TraesCS1A01G104200	genebody	chr1A	100290587	100296849	TraesCS1A01G104700	downstream	5	P1	P3	network1536	44	4	5
chr1A	100040556	100042873	TraesCS1A01G104200	genebody	chr1A	100092467	100101823	TraesCS1A01G104300	downstream	7	P4	P2	network1536	44	5	10
chr1A	100040556	100042873	TraesCS1A01G104200	genebody	chr1A	100103397	100109529	TraesCS1A01G104300	upstream	5	P4	P5	network1536	44	5	6
chr1A	100040556	100042873	TraesCS1A01G104200	genebody	chr1A	100361294	100367477	NA	NA	3	P4	E2	network1536	44	5	5
chr1A	100040556	100042873	TraesCS1A01G104200	genebody	chr1A	100368753	100372654	TraesCS1A01G104800	upstream	3	P4	P6	network1536	44	5	1
chr1A	100092467	100101823	TraesCS1A01G104300	downstream	chr1A	100132190	100133660	NA	NA	4	P2	E3	network1536	44	10	2
chr1A	100092467	100101823	TraesCS1A01G104300	downstream	chr1A	100135978	100138888	NA	NA	4	P2	E4	network1536	44	10	1
chr1A	100092467	100101823	TraesCS1A01G104300	downstream	chr1A	100282302	100284729	NA	NA	3	P2	E5	network1536	44	10	2
chr1A	100092467	100101823	TraesCS1A01G104300	downstream	chr1A	100290587	100296849	TraesCS1A01G104700	downstream	13	P2	P3	network1536	44	10	5
chr1A	100092467	100101823	TraesCS1A01G104300	downstream	chr1A	100361294	100367477	NA	NA	3	P2	E2	network1536	44	10	5
chr1A	100103397	100109529	TraesCS1A01G104300	upstream	chr1A	100132190	100133660	NA	NA	3	P5	E3	network1536	44	6	2
chr1A	100103397	100109529	TraesCS1A01G104300	upstream	chr1A	100290587	100296849	TraesCS1A01G104700	downstream	9	P5	P3	network1536	44	6	5
chr1A	100103397	100109529	TraesCS1A01G104300	upstream	chr1A	100361294	100367477	NA	NA	4	P5	E2	network1536	44	6	5
chr1A	100282302	100284729	NA	NA	chr1A	100290587	100296849	TraesCS1A01G104700	downstream	11	E5	P3	network1536	44	2	5
chr1A	10045428	10052774	TraesCS1A01G020400	downstream	chr1A	10063881	10066361	TraesCS1A01G020500	genebody	12	P7	P8	network33	8097	5	4
chr1A	10045428	10052774	TraesCS1A01G020400	downstream	chr1A	10068602	10078487	TraesCS1A01G020700	genebody	21	P7	P9	network33	8097	5	10
chr1A	10045428	10052774	TraesCS1A01G020400	downstream	chr1A	10121367	10125382	TraesCS1A01G020800	upstream	5	P7	P10	network33	8097	5	6
chr1A	10045428	10052774	TraesCS1A01G020400	downstream	chr1A	10149325	10155330	TraesCS1A01G021200	downstream	9	P7	P11	network33	8097	5	13
chr1A	10054862	10058191	TraesCS1A01G020400	genebody	chr1A	10068602	10078487	TraesCS1A01G020700	genebody	19	P12	P9	network33	8097	5	10
chr1A	10054862	10058191	TraesCS1A01G020400	genebody	chr1A	10080570	10089459	TraesCS1A01G020700	genebody	8	P12	P13	network33	8097	5	10
chr1A	10054862	10058191	TraesCS1A01G020400	genebody	chr1A	10121367	10125382	TraesCS1A01G020800	upstream	5	P12	P10	network33	8097	5	6
chr1A	10054862	10058191	TraesCS1A01G020400	genebody	chr1A	10149325	10155330	TraesCS1A01G021200	downstream	3	P12	P11	network33	8097	5	13
chr1A	10063881	10066361	TraesCS1A01G020500	genebody	chr1A	10080570	10089459	TraesCS1A01G020700	genebody	5	P8	P13	network33	8097	4	10
chr1A	10063881	10066361	TraesCS1A01G020500	genebody	chr1A	10121367	10125382	TraesCS1A01G020800	upstream	3	P8	P10	network33	8097	4	6
chr1A	10063881	10066361	TraesCS1A01G020500	genebody	chr1A	10149325	10155330	TraesCS1A01G021200	downstream	3	P8	P11	network33	8097	4	13
chr1A	10068602	10078487	TraesCS1A01G020700	genebody	chr1A	10080570	10089459	TraesCS1A01G020700	genebody	50	P9	P13	network33	8097	10	10
chr1A	10068602	10078487	TraesCS1A01G020700	genebody	chr1A	10113973	10115784	NA	NA	4	P9	E6	network33	8097	10	2
chr1A	10068602	10078487	TraesCS1A01G020700	genebody	chr1A	10121367	10125382	TraesCS1A01G020800	upstream	9	P9	P10	network33	8097	10	6
chr1A	10068602	10078487	TraesCS1A01G020700	genebody	chr1A	10144740	10147966	TraesCS1A01G021100	upstream	3	P9	P14	network33	8097	10	1
chr1A	10068602	10078487	TraesCS1A01G020700	genebody	chr1A	10149325	10155330	TraesCS1A01G021200	downstream	13	P9	P11	network33	8097	10	13
chr1A	10068602	10078487	TraesCS1A01G020700	genebody	chr1A	10214411	10217744	NA	NA	4	P9	E7	network33	8097	10	3
chr1A	10068602	10078487	TraesCS1A01G020700	genebody	chr1A	12359551	12369167	TraesCS1A01G026000	upstream	3	P9	P15	network33	8097	10	12
chr1A	10080570	10089459	TraesCS1A01G020700	genebody	chr1A	10113973	10115784	NA	NA	3	P13	E6	network33	8097	10	2
chr1A	10080570	10089459	TraesCS1A01G020700	genebody	chr1A	10121367	10125382	TraesCS1A01G020800	upstream	4	P13	P10	network33	8097	10	6
chr1A	10080570	10089459	TraesCS1A01G020700	genebody	chr1A	10149325	10155330	TraesCS1A01G021200	downstream	14	P13	P11	network33	8097	10	13
chr1A	10080570	10089459	TraesCS1A01G020700	genebody	chr1A	10165645	10167312	NA	NA	3	P13	E8	network33	8097	10	2
chr1A	10080570	10089459	TraesCS1A01G020700	genebody	chr1A	10220165	10221705	NA	NA	3	P13	E9	network33	8097	10	1
chr1A	10080570	10089459	TraesCS1A01G020700	genebody	chr1A	10973775	10978797	TraesCS1A01G022500	upstream	3	P13	P16	network33	8097	10	3
chr1A	10121367	10125382	TraesCS1A01G020800	upstream	chr1A	10149325	10155330	TraesCS1A01G021200	downstream	3	P10	P11	network33	8097	6	13
chr1A	101320008	101323421	TraesCS1A01G105300	upstream	chr1A	101332515	101334934	TraesCS1A01G105400	genebody	5	P17	P18	network364	10	2	2
chr1A	101320008	101323421	TraesCS1A01G105300	upstream	chr1A	102365415	102373963	TraesCS1A01G105900	genebody	3	P17	P19	network364	10	2	5
chr1A	101332515	101334934	TraesCS1A01G105400	genebody	chr1A	101666515	101668496	NA	NA	4	P18	E10	network364	10	2	1
chr1A	10139088	10140746	NA	NA	chr1A	10149325	10155330	TraesCS1A01G021200	downstream	9	E11	P11	network33	8097	1	13
chr1A	10149325	10155330	TraesCS1A01G021200	downstream	chr1A	10165645	10167312	NA	NA	5	P11	E8	network33	8097	13	2
chr1A	10149325	10155330	TraesCS1A01G021200	downstream	chr1A	10197474	10198981	NA	NA	3	P11	E12	network33	8097	13	1
chr1A	10149325	10155330	TraesCS1A01G021200	downstream	chr1A	10214411	10217744	NA	NA	6	P11	E7	network33	8097	13	3
chr1A	10149325	10155330	TraesCS1A01G021200	downstream	chr1A	10243505	10245044	TraesCS1A01G021500	upstream	3	P11	P20	network33	8097	13	1
chr1A	101668999	101672509	NA	NA	chr1A	101763168	101770429	TraesCS1A01G105600	downstream	4	E13	P21	network364	10	1	2
chr1A	101763168	101770429	TraesCS1A01G105600	downstream	chr1A	102365415	102373963	TraesCS1A01G105900	genebody	8	P21	P19	network364	10	2	5
chr1A	10214411	10217744	NA	NA	chr1A	10973775	10978797	TraesCS1A01G022500	upstream	3	E7	P16	network33	8097	3	3
chr1A	102365415	102373963	TraesCS1A01G105900	genebody	chr1A	103315962	103323925	TraesCS1A01G106100	genebody	8	P19	P22	network364	10	5	1
chr1A	102365415	102373963	TraesCS1A01G105900	genebody	chr1A	103325318	103326927	TraesCS1A01G106100	genebody	3	P19	P23	network364	10	5	3
chr1A	102365415	102373963	TraesCS1A01G105900	genebody	chr1A	104224069	104231421	TraesCS1A01G106500	downstream	4	P19	P24	network364	10	5	8
chr1A	103309746	103313971	TraesCS1A01G106100	genebody	chr1A	103325318	103326927	TraesCS1A01G106100	genebody	4	P25	P23	network364	10	1	3
chr1A	103325318	103326927	TraesCS1A01G106100	genebody	chr1A	103621085	103628579	NA	NA	4	P23	E14	network364	10	3	1
chr1A	104208838	104212104	TraesCS1A01G106300	genebody	chr1A	104224069	104231421	TraesCS1A01G106500	downstream	9	P26	P24	network1214	27	1	8
chr1A	104214597	104215949	TraesCS1A01G106300	genebody	chr1A	104224069	104231421	TraesCS1A01G106500	downstream	9	P27	P24	network1214	27	1	8
chr1A	104224069	104231421	TraesCS1A01G106500	downstream	chr1A	104375614	104383608	TraesCS1A01G106600	downstream	20	P24	P28	network1214	27	8	7
chr1A	104224069	104231421	TraesCS1A01G106500	downstream	chr1A	104385164	104386881	NA	NA	5	P24	E15	network1214	27	8	2
chr1A	104224069	104231421	TraesCS1A01G106500	downstream	chr1A	104433754	104437551	TraesCS1A01G106800	downstream	10	P24	P29	network1214	27	8	3
chr1A	104224069	104231421	TraesCS1A01G106500	downstream	chr1A	104439154	104442877	TraesCS1A01G106800	genebody	4	P24	P30	network1214	27	8	4
chr1A	104224069	104231421	TraesCS1A01G106500	downstream	chr1A	104937727	104951201	TraesCS1A01G107300	genebody	5	P24	P31	network1214	27	8	11
chr1A	104324639	104326899	NA	NA	chr1A	104375614	104383608	TraesCS1A01G106600	downstream	3	E16	P28	network1214	27	1	7
chr1A	104375614	104383608	TraesCS1A01G106600	downstream	chr1A	104395040	104397884	NA	NA	3	P28	E17	network1214	27	7	1
chr1A	104375614	104383608	TraesCS1A01G106600	downstream	chr1A	104427620	104430185	TraesCS1A01G106700	downstream	4	P28	P32	network1214	27	7	1
chr1A	104375614	104383608	TraesCS1A01G106600	downstream	chr1A	104433754	104437551	TraesCS1A01G106800	downstream	8	P28	P29	network1214	27	7	3
chr1A	104375614	104383608	TraesCS1A01G106600	downstream	chr1A	104439154	104442877	TraesCS1A01G106800	genebody	4	P28	P30	network1214	27	7	4
chr1A	104375614	104383608	TraesCS1A01G106600	downstream	chr1A	104449992	104451772	NA	NA	3	P28	E18	network1214	27	7	1
chr1A	104385164	104386881	NA	NA	chr1A	104439154	104442877	TraesCS1A01G106800	genebody	3	E15	P30	network1214	27	2	4
chr1A	104433754	104437551	TraesCS1A01G106800	downstream	chr1A	104937727	104951201	TraesCS1A01G107300	genebody	4	P29	P31	network1214	27	3	11
chr1A	104439154	104442877	TraesCS1A01G106800	genebody	chr1A	104937727	104951201	TraesCS1A01G107300	genebody	3	P30	P31	network1214	27	4	11
chr1A	104823858	104825504	NA	NA	chr1A	104937727	104951201	TraesCS1A01G107300	genebody	4	E19	P31	network1214	27	1	11
chr1A	104923768	104925508	TraesCS1A01G107100	upstream	chr1A	104937727	104951201	TraesCS1A01G107300	genebody	3	P33	P31	network1214	27	1	11
chr1A	104937727	104951201	TraesCS1A01G107300	genebody	chr1A	105296265	105298680	NA	NA	3	P31	E20	network1214	27	11	1
chr1A	104937727	104951201	TraesCS1A01G107300	genebody	chr1A	105901957	105904175	TraesCS1A01G107600	genebody	4	P31	P34	network1214	27	11	1
chr1A	104937727	104951201	TraesCS1A01G107300	genebody	chr1A	105908582	105912563	TraesCS1A01G107600	upstream	8	P31	P35	network1214	27	11	1
chr1A	104937727	104951201	TraesCS1A01G107300	genebody	chr1A	106221551	106230883	TraesCS1A01G107800	genebody	8	P31	P36	network1214	27	11	5
chr1A	104937727	104951201	TraesCS1A01G107300	genebody	chr1A	106528485	106534810	NA	NA	3	P31	E21	network1214	27	11	3
chr1A	105669081	105670924	NA	NA	chr1A	105683381	105688060	NA	NA	3	D1	D2	network5084	1	1	1
chr1A	106221551	106230883	TraesCS1A01G107800	genebody	chr1A	106528485	106534810	NA	NA	6	P36	E21	network1214	27	5	3
chr1A	106221551	106230883	TraesCS1A01G107800	genebody	chr1A	107011944	107014581	NA	NA	3	P36	E22	network1214	27	5	1
chr1A	106221551	106230883	TraesCS1A01G107800	genebody	chr1A	107098911	107100565	TraesCS1A01G108000	upstream	3	P36	P37	network1214	27	5	4
chr1A	106517665	106519018	NA	NA	chr1A	106528485	106534810	NA	NA	4	D3	E21	network1214	27	1	3
chr1A	107093255	107096543	TraesCS1A01G107900	downstream	chr1A	107104558	107107384	TraesCS1A01G108000	genebody	8	P38	P39	network4802	1	1	1
chr1A	107098911	107100565	TraesCS1A01G108000	upstream	chr1A	107221554	107224245	NA	NA	3	P37	E23	network671	110	4	1
chr1A	107098911	107100565	TraesCS1A01G108000	upstream	chr1A	107225546	107230426	TraesCS1A01G108200	upstream	3	P37	P40	network671	110	4	4
chr1A	107098911	107100565	TraesCS1A01G108000	upstream	chr1A	107476419	107484862	TraesCS1A01G108300	genebody	3	P37	P41	network671	110	4	11
chr1A	107107993	107110423	TraesCS1A01G108100	genebody	chr1A	107225546	107230426	TraesCS1A01G108200	upstream	5	P42	P40	network671	110	1	4
chr1A	107190288	107193415	NA	NA	chr1A	107225546	107230426	TraesCS1A01G108200	upstream	3	E24	P40	network671	110	1	4
chr1A	107225546	107230426	TraesCS1A01G108200	upstream	chr1A	107476419	107484862	TraesCS1A01G108300	genebody	3	P40	P41	network671	110	4	11
chr1A	107284564	107286749	NA	NA	chr1A	107476419	107484862	TraesCS1A01G108300	genebody	3	E25	P41	network671	110	1	11
chr1A	107294894	107296125	NA	NA	chr1A	107469467	107475910	TraesCS1A01G108300	genebody	3	E26	P43	network671	110	1	3
chr1A	107466184	107468940	TraesCS1A01G108300	genebody	chr1A	107476419	107484862	TraesCS1A01G108300	genebody	13	P44	P41	network671	110	2	11
chr1A	107466184	107468940	TraesCS1A01G108300	genebody	chr1A	107521558	107531943	NA	NA	3	P44	E27	network671	110	2	6
chr1A	107469467	107475910	TraesCS1A01G108300	genebody	chr1A	107521558	107531943	NA	NA	5	P43	E27	network671	110	3	6
chr1A	107469467	107475910	TraesCS1A01G108300	genebody	chr1A	108068781	108084836	TraesCS1A01G108800	upstream	5	P43	P45	network671	110	3	19
chr1A	107476419	107484862	TraesCS1A01G108300	genebody	chr1A	107521558	107531943	NA	NA	15	P41	E27	network671	110	11	6
chr1A	107476419	107484862	TraesCS1A01G108300	genebody	chr1A	107906440	107908852	NA	NA	3	P41	E28	network671	110	11	3
chr1A	107476419	107484862	TraesCS1A01G108300	genebody	chr1A	107930671	107936698	TraesCS1A01G108700	upstream	5	P41	P46	network671	110	11	7
chr1A	107476419	107484862	TraesCS1A01G108300	genebody	chr1A	108068781	108084836	TraesCS1A01G108800	upstream	9	P41	P45	network671	110	11	19
chr1A	107476419	107484862	TraesCS1A01G108300	genebody	chr1A	108685361	108694777	TraesCS1A01G109300	downstream	3	P41	P47	network671	110	11	8
chr1A	107476419	107484862	TraesCS1A01G108300	genebody	chr1A	108765469	108777463	TraesCS1A01G109600	downstream	3	P41	P48	network671	110	11	17
chr1A	107476419	107484862	TraesCS1A01G108300	genebody	chr1A	111970929	111982100	NA	NA	3	P41	E29	network671	110	11	5
chr1A	107521558	107531943	NA	NA	chr1A	107549362	107551672	NA	NA	3	E27	D4	network671	110	6	1
chr1A	107521558	107531943	NA	NA	chr1A	107924932	107926807	NA	NA	3	E27	D5	network671	110	6	1
chr1A	107521558	107531943	NA	NA	chr1A	107930671	107936698	TraesCS1A01G108700	upstream	8	E27	P46	network671	110	6	7
chr1A	107906440	107908852	NA	NA	chr1A	107930671	107936698	TraesCS1A01G108700	upstream	3	E28	P46	network671	110	3	7
chr1A	107906440	107908852	NA	NA	chr1A	108068781	108084836	TraesCS1A01G108800	upstream	4	E28	P45	network671	110	3	19
chr1A	107930671	107936698	TraesCS1A01G108700	upstream	chr1A	107944614	107946088	NA	NA	8	P46	E30	network671	110	7	1
chr1A	107930671	107936698	TraesCS1A01G108700	upstream	chr1A	107953828	107955897	NA	NA	3	P46	E31	network671	110	7	1
chr1A	107930671	107936698	TraesCS1A01G108700	upstream	chr1A	108009763	108012166	NA	NA	3	P46	E32	network671	110	7	2
chr1A	107930671	107936698	TraesCS1A01G108700	upstream	chr1A	108068781	108084836	TraesCS1A01G108800	upstream	6	P46	P45	network671	110	7	19
chr1A	107941146	107942539	NA	NA	chr1A	108068781	108084836	TraesCS1A01G108800	upstream	3	E33	P45	network671	110	1	19
chr1A	108009763	108012166	NA	NA	chr1A	108068781	108084836	TraesCS1A01G108800	upstream	3	E32	P45	network671	110	2	19
chr1A	108020623	108022753	NA	NA	chr1A	108068781	108084836	TraesCS1A01G108800	upstream	3	E34	P45	network671	110	1	19
chr1A	108052556	108054085	NA	NA	chr1A	108068781	108084836	TraesCS1A01G108800	upstream	3	E35	P45	network671	110	1	19
chr1A	108055772	108057341	NA	NA	chr1A	108068781	108084836	TraesCS1A01G108800	upstream	3	E36	P45	network671	110	1	19
chr1A	108068781	108084836	TraesCS1A01G108800	upstream	chr1A	108102691	108105022	NA	NA	4	P45	E37	network671	110	19	1
chr1A	108068781	108084836	TraesCS1A01G108800	upstream	chr1A	108161561	108164338	TraesCS1A01G109000	genebody	10	P45	P49	network671	110	19	1
chr1A	108068781	108084836	TraesCS1A01G108800	upstream	chr1A	108165962	108167683	TraesCS1A01G109000	genebody	6	P45	P50	network671	110	19	1
chr1A	108068781	108084836	TraesCS1A01G108800	upstream	chr1A	108173790	108175818	TraesCS1A01G109000	genebody	11	P45	P51	network671	110	19	1
chr1A	108068781	108084836	TraesCS1A01G108800	upstream	chr1A	108308512	108315238	NA	NA	3	P45	E38	network671	110	19	3
chr1A	108068781	108084836	TraesCS1A01G108800	upstream	chr1A	108685361	108694777	TraesCS1A01G109300	downstream	7	P45	P47	network671	110	19	8
chr1A	108068781	108084836	TraesCS1A01G108800	upstream	chr1A	108755971	108764595	TraesCS1A01G109400	downstream	5	P45	P52	network671	110	19	7
chr1A	108068781	108084836	TraesCS1A01G108800	upstream	chr1A	108765469	108777463	TraesCS1A01G109600	downstream	6	P45	P48	network671	110	19	17
chr1A	108068781	108084836	TraesCS1A01G108800	upstream	chr1A	108789778	108795379	TraesCS1A01G109800	upstream	3	P45	P53	network671	110	19	5
chr1A	108068781	108084836	TraesCS1A01G108800	upstream	chr1A	115361594	115370778	TraesCS1A01G112700	genebody	3	P45	P54	network671	110	19	6
chr1A	108308512	108315238	NA	NA	chr1A	108338673	108341652	NA	NA	3	E38	D6	network671	110	3	2
chr1A	108308512	108315238	NA	NA	chr1A	108685361	108694777	TraesCS1A01G109300	downstream	4	E38	P47	network671	110	3	8
chr1A	108338673	108341652	NA	NA	chr1A	108351138	108353813	NA	NA	3	D6	D7	network671	110	2	1
chr1A	108543220	108545072	NA	NA	chr1A	108665987	108670382	NA	NA	3	D8	D9	network671	110	2	2
chr1A	108543220	108545072	NA	NA	chr1A	108685361	108694777	TraesCS1A01G109300	downstream	5	D8	P47	network671	110	2	8
chr1A	108665987	108670382	NA	NA	chr1A	108685361	108694777	TraesCS1A01G109300	downstream	3	D9	P47	network671	110	2	8
chr1A	108685361	108694777	TraesCS1A01G109300	downstream	chr1A	108710966	108712513	NA	NA	3	P47	E39	network671	110	8	1
chr1A	108685361	108694777	TraesCS1A01G109300	downstream	chr1A	108755971	108764595	TraesCS1A01G109400	downstream	15	P47	P52	network671	110	8	7
chr1A	108685361	108694777	TraesCS1A01G109300	downstream	chr1A	108765469	108777463	TraesCS1A01G109600	downstream	11	P47	P48	network671	110	8	17
chr1A	108755971	108764595	TraesCS1A01G109400	downstream	chr1A	108765469	108777463	TraesCS1A01G109600	downstream	47	P52	P48	network671	110	7	17
chr1A	108755971	108764595	TraesCS1A01G109400	downstream	chr1A	108782465	108783742	TraesCS1A01G109700	upstream	3	P52	P55	network671	110	7	3
chr1A	108755971	108764595	TraesCS1A01G109400	downstream	chr1A	108789778	108795379	TraesCS1A01G109800	upstream	8	P52	P53	network671	110	7	5
chr1A	108755971	108764595	TraesCS1A01G109400	downstream	chr1A	108815223	108818372	NA	NA	3	P52	E40	network671	110	7	10
chr1A	108755971	108764595	TraesCS1A01G109400	downstream	chr1A	109420993	109431598	TraesCS1A01G110100	downstream	3	P52	P56	network671	110	7	10
chr1A	108765469	108777463	TraesCS1A01G109600	downstream	chr1A	108782465	108783742	TraesCS1A01G109700	upstream	5	P48	P55	network671	110	17	3
chr1A	108765469	108777463	TraesCS1A01G109600	downstream	chr1A	108786492	108788390	NA	NA	8	P48	E41	network671	110	17	3
chr1A	108765469	108777463	TraesCS1A01G109600	downstream	chr1A	108789778	108795379	TraesCS1A01G109800	upstream	21	P48	P53	network671	110	17	5
chr1A	108765469	108777463	TraesCS1A01G109600	downstream	chr1A	108799987	108804024	TraesCS1A01G109800	downstream	4	P48	P57	network671	110	17	6
chr1A	108765469	108777463	TraesCS1A01G109600	downstream	chr1A	108810635	108814371	NA	NA	10	P48	E42	network671	110	17	7
chr1A	108765469	108777463	TraesCS1A01G109600	downstream	chr1A	108815223	108818372	NA	NA	3	P48	E40	network671	110	17	10
chr1A	108765469	108777463	TraesCS1A01G109600	downstream	chr1A	108910632	108917215	TraesCS1A01G109900	downstream	5	P48	P58	network671	110	17	8
chr1A	108765469	108777463	TraesCS1A01G109600	downstream	chr1A	108921704	108925653	TraesCS1A01G109900	upstream	5	P48	P59	network671	110	17	6
chr1A	108765469	108777463	TraesCS1A01G109600	downstream	chr1A	109420993	109431598	TraesCS1A01G110100	downstream	8	P48	P56	network671	110	17	10
chr1A	108765469	108777463	TraesCS1A01G109600	downstream	chr1A	111122137	111129514	TraesCS1A01G110900	genebody	3	P48	P60	network671	110	17	5
chr1A	108765469	108777463	TraesCS1A01G109600	downstream	chr1A	114546226	114553573	TraesCS1A01G112600	downstream	3	P48	P61	network671	110	17	9
chr1A	108765469	108777463	TraesCS1A01G109600	downstream	chr1A	120017776	120030557	NA	NA	3	P48	E43	network671	110	17	11
chr1A	108782465	108783742	TraesCS1A01G109700	upstream	chr1A	109420993	109431598	TraesCS1A01G110100	downstream	3	P55	P56	network671	110	3	10
chr1A	108786492	108788390	NA	NA	chr1A	108799987	108804024	TraesCS1A01G109800	downstream	5	E41	P57	network671	110	3	6
chr1A	108786492	108788390	NA	NA	chr1A	108806281	108808301	NA	NA	3	E41	D10	network671	110	3	2
chr1A	108789778	108795379	TraesCS1A01G109800	upstream	chr1A	108910632	108917215	TraesCS1A01G109900	downstream	4	P53	P58	network671	110	5	8
chr1A	108789778	108795379	TraesCS1A01G109800	upstream	chr1A	108921704	108925653	TraesCS1A01G109900	upstream	4	P53	P59	network671	110	5	6
chr1A	108799987	108804024	TraesCS1A01G109800	downstream	chr1A	108810635	108814371	NA	NA	5	P57	E42	network671	110	6	7
chr1A	108799987	108804024	TraesCS1A01G109800	downstream	chr1A	108815223	108818372	NA	NA	7	P57	E40	network671	110	6	10
chr1A	108799987	108804024	TraesCS1A01G109800	downstream	chr1A	108910632	108917215	TraesCS1A01G109900	downstream	3	P57	P58	network671	110	6	8
chr1A	108799987	108804024	TraesCS1A01G109800	downstream	chr1A	109415597	109420440	NA	NA	3	P57	E44	network671	110	6	6
chr1A	108806281	108808301	NA	NA	chr1A	109415597	109420440	NA	NA	3	D10	E44	network671	110	2	6
chr1A	108810635	108814371	NA	NA	chr1A	108910632	108917215	TraesCS1A01G109900	downstream	5	E42	P58	network671	110	7	8
chr1A	108810635	108814371	NA	NA	chr1A	108921704	108925653	TraesCS1A01G109900	upstream	3	E42	P59	network671	110	7	6
chr1A	108810635	108814371	NA	NA	chr1A	109087733	109089749	NA	NA	4	E42	D11	network671	110	7	1
chr1A	108810635	108814371	NA	NA	chr1A	109415597	109420440	NA	NA	8	E42	E44	network671	110	7	6
chr1A	108810635	108814371	NA	NA	chr1A	109420993	109431598	TraesCS1A01G110100	downstream	7	E42	P56	network671	110	7	10
chr1A	108815223	108818372	NA	NA	chr1A	108827328	108829166	NA	NA	3	E40	D12	network671	110	10	1
chr1A	108815223	108818372	NA	NA	chr1A	108896675	108899097	NA	NA	3	E40	D13	network671	110	10	2
chr1A	108815223	108818372	NA	NA	chr1A	108910632	108917215	TraesCS1A01G109900	downstream	12	E40	P58	network671	110	10	8
chr1A	108815223	108818372	NA	NA	chr1A	108919312	108920779	TraesCS1A01G110000	upstream	5	E40	P62	network671	110	10	2
chr1A	108815223	108818372	NA	NA	chr1A	108921704	108925653	TraesCS1A01G109900	upstream	10	E40	P59	network671	110	10	6
chr1A	108815223	108818372	NA	NA	chr1A	109415597	109420440	NA	NA	3	E40	E44	network671	110	10	6
chr1A	108815223	108818372	NA	NA	chr1A	109420993	109431598	TraesCS1A01G110100	downstream	11	E40	P56	network671	110	10	10
chr1A	108896675	108899097	NA	NA	chr1A	108910632	108917215	TraesCS1A01G109900	downstream	3	D13	P58	network671	110	2	8
chr1A	108910632	108917215	TraesCS1A01G109900	downstream	chr1A	109415597	109420440	NA	NA	9	P58	E44	network671	110	8	6
chr1A	108910632	108917215	TraesCS1A01G109900	downstream	chr1A	109420993	109431598	TraesCS1A01G110100	downstream	4	P58	P56	network671	110	8	10
chr1A	108919312	108920779	TraesCS1A01G110000	upstream	chr1A	109420993	109431598	TraesCS1A01G110100	downstream	3	P62	P56	network671	110	2	10
chr1A	108921704	108925653	TraesCS1A01G109900	upstream	chr1A	109415597	109420440	NA	NA	10	P59	E44	network671	110	6	6
chr1A	108921704	108925653	TraesCS1A01G109900	upstream	chr1A	109980506	109986578	TraesCS1A01G110300	genebody	3	P59	P63	network671	110	6	8
chr1A	109420993	109431598	TraesCS1A01G110100	downstream	chr1A	109573823	109576107	TraesCS1A01G110200	genebody	6	P56	P64	network671	110	10	1
chr1A	109420993	109431598	TraesCS1A01G110100	downstream	chr1A	109579137	109581922	TraesCS1A01G110200	downstream	4	P56	P65	network671	110	10	1
chr1A	109420993	109431598	TraesCS1A01G110100	downstream	chr1A	109980506	109986578	TraesCS1A01G110300	genebody	4	P56	P63	network671	110	10	8
chr1A	10973775	10978797	TraesCS1A01G022500	upstream	chr1A	11246669	11256174	NA	NA	7	P16	E45	network33	8097	3	5
chr1A	109980506	109986578	TraesCS1A01G110300	genebody	chr1A	109998097	110000000	NA	NA	4	P63	E46	network671	110	8	1
chr1A	109980506	109986578	TraesCS1A01G110300	genebody	chr1A	110057277	110062148	NA	NA	7	P63	E47	network671	110	8	2
chr1A	109980506	109986578	TraesCS1A01G110300	genebody	chr1A	110066426	110070636	TraesCS1A01G110400	upstream	5	P63	P66	network671	110	8	2
chr1A	109980506	109986578	TraesCS1A01G110300	genebody	chr1A	110155842	110157573	TraesCS1A01G110600	downstream	3	P63	P67	network671	110	8	1
chr1A	109980506	109986578	TraesCS1A01G110300	genebody	chr1A	110280683	110285777	TraesCS1A01G110800	downstream	8	P63	P68	network671	110	8	3
chr1A	109980506	109986578	TraesCS1A01G110300	genebody	chr1A	111122137	111129514	TraesCS1A01G110900	genebody	3	P63	P60	network671	110	8	5
chr1A	110057277	110062148	NA	NA	chr1A	110071737	110073120	TraesCS1A01G110400	genebody	4	E47	P69	network2213	2	2	2
chr1A	110066426	110070636	TraesCS1A01G110400	upstream	chr1A	110280683	110285777	TraesCS1A01G110800	downstream	6	P66	P68	network671	110	2	3
chr1A	110071737	110073120	TraesCS1A01G110400	genebody	chr1A	110114454	110116273	NA	NA	3	P69	E48	network2213	2	2	1
chr1A	110280683	110285777	TraesCS1A01G110800	downstream	chr1A	111122137	111129514	TraesCS1A01G110900	genebody	7	P68	P60	network671	110	3	5
chr1A	111122137	111129514	TraesCS1A01G110900	genebody	chr1A	111535683	111538545	TraesCS1A01G111100	downstream	3	P60	P70	network671	110	5	1
chr1A	111122137	111129514	TraesCS1A01G110900	genebody	chr1A	111621283	111627031	NA	NA	4	P60	E49	network671	110	5	7
chr1A	111131459	111135142	TraesCS1A01G110900	genebody	chr1A	111621283	111627031	NA	NA	4	P71	E49	network339	57	1	7
chr1A	111587103	111589294	NA	NA	chr1A	111621283	111627031	NA	NA	3	D14	E49	network339	57	1	7
chr1A	111621283	111627031	NA	NA	chr1A	111680324	111683910	NA	NA	4	E49	D15	network339	57	7	1
chr1A	111621283	111627031	NA	NA	chr1A	111786801	111792526	NA	NA	11	E49	D16	network339	57	7	5
chr1A	111621283	111627031	NA	NA	chr1A	111796825	111800208	NA	NA	4	E49	D17	network339	57	7	1
chr1A	111621283	111627031	NA	NA	chr1A	112362377	112371038	NA	NA	3	E49	D18	network339	57	7	6
chr1A	111671688	111674851	NA	NA	chr1A	111696492	111699034	NA	NA	3	D19	D20	network339	57	1	2
chr1A	111692908	111694159	NA	NA	chr1A	111786801	111792526	NA	NA	3	D21	D16	network339	57	1	5
chr1A	111696492	111699034	NA	NA	chr1A	111786801	111792526	NA	NA	7	D20	D16	network339	57	2	5
chr1A	111750919	111752524	NA	NA	chr1A	111764585	111769307	NA	NA	3	D22	D23	network339	57	1	2
chr1A	111764585	111769307	NA	NA	chr1A	111786801	111792526	NA	NA	5	D23	D16	network339	57	2	5
chr1A	111786801	111792526	NA	NA	chr1A	111970929	111982100	NA	NA	4	D16	E29	network339	57	5	5
chr1A	111970929	111982100	NA	NA	chr1A	111982990	112010649	NA	NA	31	E29	D24	network339	57	5	3
chr1A	111970929	111982100	NA	NA	chr1A	112022490	112031705	TraesCS1A01G111200	downstream	10	E29	P72	network339	57	5	4
chr1A	111970929	111982100	NA	NA	chr1A	112362377	112371038	NA	NA	6	E29	D18	network339	57	5	6
chr1A	111982990	112010649	NA	NA	chr1A	112022490	112031705	TraesCS1A01G111200	downstream	14	D24	P72	network339	57	3	4
chr1A	111982990	112010649	NA	NA	chr1A	112362377	112371038	NA	NA	3	D24	D18	network339	57	3	6
chr1A	112022490	112031705	TraesCS1A01G111200	downstream	chr1A	112036217	112038352	TraesCS1A01G111300	genebody	13	P72	P73	network339	57	4	1
chr1A	112022490	112031705	TraesCS1A01G111200	downstream	chr1A	115361594	115370778	TraesCS1A01G112700	genebody	3	P72	P54	network339	57	4	6
chr1A	11219154	11224133	NA	NA	chr1A	11246669	11256174	NA	NA	9	D25	E45	network33	8097	1	5
chr1A	112362377	112371038	NA	NA	chr1A	112932976	112939096	TraesCS1A01G111600	upstream	6	D18	P74	network339	57	6	5
chr1A	112362377	112371038	NA	NA	chr1A	112990085	112993614	NA	NA	5	D18	D26	network339	57	6	6
chr1A	112362377	112371038	NA	NA	chr1A	118503349	118515630	TraesCS1A01G114300	genebody	3	D18	P75	network339	57	6	14
chr1A	11246669	11256174	NA	NA	chr1A	11410076	11415265	NA	NA	3	E45	D27	network33	8097	5	2
chr1A	11246669	11256174	NA	NA	chr1A	11525365	11532287	TraesCS1A01G023200	downstream	6	E45	P76	network33	8097	5	10
chr1A	112932976	112939096	TraesCS1A01G111600	upstream	chr1A	112990085	112993614	NA	NA	3	P74	D26	network339	57	5	6
chr1A	112932976	112939096	TraesCS1A01G111600	upstream	chr1A	112994469	112995939	NA	NA	3	P74	E50	network339	57	5	1
chr1A	112932976	112939096	TraesCS1A01G111600	upstream	chr1A	113249475	113256435	TraesCS1A01G111800	downstream	3	P74	P77	network339	57	5	4
chr1A	112932976	112939096	TraesCS1A01G111600	upstream	chr1A	114546226	114553573	TraesCS1A01G112600	downstream	3	P74	P61	network339	57	5	9
chr1A	112990085	112993614	NA	NA	chr1A	113019360	113022531	NA	NA	4	D26	D28	network339	57	6	1
chr1A	112990085	112993614	NA	NA	chr1A	113249475	113256435	TraesCS1A01G111800	downstream	8	D26	P77	network339	57	6	4
chr1A	112990085	112993614	NA	NA	chr1A	113532658	113538363	TraesCS1A01G111900	genebody	17	D26	P78	network339	57	6	10
chr1A	112990085	112993614	NA	NA	chr1A	113539685	113541754	TraesCS1A01G111900	genebody	4	D26	P79	network339	57	6	2
chr1A	113152744	113158239	NA	NA	chr1A	113171568	113172833	NA	NA	5	D29	D30	network3534	1	1	1
chr1A	113249475	113256435	TraesCS1A01G111800	downstream	chr1A	113532658	113538363	TraesCS1A01G111900	genebody	9	P77	P78	network339	57	4	10
chr1A	113249475	113256435	TraesCS1A01G111800	downstream	chr1A	113539685	113541754	TraesCS1A01G111900	genebody	3	P77	P79	network339	57	4	2
chr1A	113516522	113520250	NA	NA	chr1A	113527664	113529345	NA	NA	3	D31	D32	network339	57	2	1
chr1A	113516522	113520250	NA	NA	chr1A	113532658	113538363	TraesCS1A01G111900	genebody	5	D31	P78	network339	57	2	10
chr1A	113520851	113523020	NA	NA	chr1A	113532658	113538363	TraesCS1A01G111900	genebody	7	E51	P78	network339	57	1	10
chr1A	113532658	113538363	TraesCS1A01G111900	genebody	chr1A	113545133	113546588	NA	NA	4	P78	E52	network339	57	10	1
chr1A	113532658	113538363	TraesCS1A01G111900	genebody	chr1A	113603699	113605578	NA	NA	4	P78	E53	network339	57	10	2
chr1A	113532658	113538363	TraesCS1A01G111900	genebody	chr1A	113849839	113853365	TraesCS1A01G112000	genebody	4	P78	P80	network339	57	10	5
chr1A	113532658	113538363	TraesCS1A01G111900	genebody	chr1A	113857105	113861343	TraesCS1A01G112000	genebody	11	P78	P81	network339	57	10	4
chr1A	113532658	113538363	TraesCS1A01G111900	genebody	chr1A	113876242	113883111	TraesCS1A01G112300	genebody	10	P78	P82	network339	57	10	6
chr1A	113532658	113538363	TraesCS1A01G111900	genebody	chr1A	115361594	115370778	TraesCS1A01G112700	genebody	3	P78	P54	network339	57	10	6
chr1A	113603699	113605578	NA	NA	chr1A	113849839	113853365	TraesCS1A01G112000	genebody	3	E53	P80	network339	57	2	5
chr1A	113609936	113611853	NA	NA	chr1A	113627060	113630764	NA	NA	3	D33	D34	network8035	1	1	1
chr1A	113849839	113853365	TraesCS1A01G112000	genebody	chr1A	113873122	113874923	TraesCS1A01G112200	downstream	3	P80	P83	network339	57	5	2
chr1A	113849839	113853365	TraesCS1A01G112000	genebody	chr1A	113876242	113883111	TraesCS1A01G112300	genebody	7	P80	P82	network339	57	5	6
chr1A	113849839	113853365	TraesCS1A01G112000	genebody	chr1A	114546226	114553573	TraesCS1A01G112600	downstream	3	P80	P61	network339	57	5	9
chr1A	113857105	113861343	TraesCS1A01G112000	genebody	chr1A	113873122	113874923	TraesCS1A01G112200	downstream	4	P81	P83	network339	57	4	2
chr1A	113857105	113861343	TraesCS1A01G112000	genebody	chr1A	113876242	113883111	TraesCS1A01G112300	genebody	12	P81	P82	network339	57	4	6
chr1A	113857105	113861343	TraesCS1A01G112000	genebody	chr1A	114546226	114553573	TraesCS1A01G112600	downstream	3	P81	P61	network339	57	4	9
chr1A	113876242	113883111	TraesCS1A01G112300	genebody	chr1A	114058458	114064420	TraesCS1A01G112400	upstream	10	P82	P84	network339	57	6	3
chr1A	113876242	113883111	TraesCS1A01G112300	genebody	chr1A	114543731	114545618	TraesCS1A01G112600	upstream	5	P82	P85	network339	57	6	1
chr1A	113876242	113883111	TraesCS1A01G112300	genebody	chr1A	114546226	114553573	TraesCS1A01G112600	downstream	11	P82	P61	network339	57	6	9
chr1A	11401538	11402888	NA	NA	chr1A	11410076	11415265	NA	NA	3	D35	D27	network33	8097	1	2
chr1A	114058458	114064420	TraesCS1A01G112400	upstream	chr1A	114546226	114553573	TraesCS1A01G112600	downstream	5	P84	P61	network339	57	3	9
chr1A	114058458	114064420	TraesCS1A01G112400	upstream	chr1A	115361594	115370778	TraesCS1A01G112700	genebody	3	P84	P54	network339	57	3	6
chr1A	11420635	11422914	TraesCS1A01G023000	genebody	chr1A	11525365	11532287	TraesCS1A01G023200	downstream	3	P86	P76	network33	8097	1	10
chr1A	1142822	1145819	TraesCS1A01G001800	genebody	chr1A	1158628	1161594	TraesCS1A01G002000	downstream	4	P87	P88	network33	8097	2	4
chr1A	1142822	1145819	TraesCS1A01G001800	genebody	chr1A	1194682	1205200	NA	NA	6	P87	E54	network33	8097	2	14
chr1A	114546226	114553573	TraesCS1A01G112600	downstream	chr1A	115357113	115360707	TraesCS1A01G112700	genebody	4	P61	P89	network339	57	9	1
chr1A	114546226	114553573	TraesCS1A01G112600	downstream	chr1A	115361594	115370778	TraesCS1A01G112700	genebody	7	P61	P54	network339	57	9	6
chr1A	114546226	114553573	TraesCS1A01G112600	downstream	chr1A	117903798	117912493	TraesCS1A01G114000	downstream	3	P61	P90	network339	57	9	6
chr1A	11487775	11491049	NA	NA	chr1A	11525365	11532287	TraesCS1A01G023200	downstream	3	E55	P76	network33	8097	1	10
chr1A	11510467	11514649	NA	NA	chr1A	11525365	11532287	TraesCS1A01G023200	downstream	9	E56	P76	network33	8097	1	10
chr1A	11517359	11520261	NA	NA	chr1A	11525365	11532287	TraesCS1A01G023200	downstream	5	E57	P76	network33	8097	1	10
chr1A	11522077	11523892	NA	NA	chr1A	11569403	11574029	TraesCS1A01G023400	genebody	4	E58	P91	network33	8097	1	5
chr1A	11525365	11532287	TraesCS1A01G023200	downstream	chr1A	11559413	11560868	NA	NA	4	P76	E59	network33	8097	10	1
chr1A	11525365	11532287	TraesCS1A01G023200	downstream	chr1A	11565847	11568814	TraesCS1A01G023400	genebody	3	P76	P92	network33	8097	10	2
chr1A	11525365	11532287	TraesCS1A01G023200	downstream	chr1A	11569403	11574029	TraesCS1A01G023400	genebody	7	P76	P91	network33	8097	10	5
chr1A	11525365	11532287	TraesCS1A01G023200	downstream	chr1A	11659859	11666972	TraesCS1A01G023800	genebody	5	P76	P93	network33	8097	10	18
chr1A	11525365	11532287	TraesCS1A01G023200	downstream	chr1A	11928790	11945274	NA	NA	3	P76	E60	network33	8097	10	27
chr1A	115361594	115370778	TraesCS1A01G112700	genebody	chr1A	115562552	115564193	NA	NA	4	P54	E61	network339	57	6	2
chr1A	115562552	115564193	NA	NA	chr1A	115974891	115978331	TraesCS1A01G113300	genebody	3	E61	P94	network2359	3	2	3
chr1A	11565847	11568814	TraesCS1A01G023400	genebody	chr1A	11659859	11666972	TraesCS1A01G023800	genebody	5	P92	P93	network33	8097	2	18
chr1A	11569403	11574029	TraesCS1A01G023400	genebody	chr1A	11659859	11666972	TraesCS1A01G023800	genebody	4	P91	P93	network33	8097	5	18
chr1A	11569403	11574029	TraesCS1A01G023400	genebody	chr1A	11668740	11671744	TraesCS1A01G023900	genebody	6	P91	P95	network33	8097	5	4
chr1A	11569403	11574029	TraesCS1A01G023400	genebody	chr1A	11928790	11945274	NA	NA	6	P91	E60	network33	8097	5	27
chr1A	11579523	11581806	TraesCS1A01G023500	genebody	chr1A	11659859	11666972	TraesCS1A01G023800	genebody	7	P96	P93	network33	8097	1	18
chr1A	1158628	1161594	TraesCS1A01G002000	downstream	chr1A	1170938	1177421	TraesCS1A01G002100	downstream	24	P88	P97	network33	8097	4	9
chr1A	1158628	1161594	TraesCS1A01G002000	downstream	chr1A	1188668	1190115	TraesCS1A01G002200	genebody	5	P88	P98	network33	8097	4	7
chr1A	1158628	1161594	TraesCS1A01G002000	downstream	chr1A	1194682	1205200	NA	NA	12	P88	E54	network33	8097	4	14
chr1A	115946172	115948800	TraesCS1A01G113200	upstream	chr1A	115974891	115978331	TraesCS1A01G113300	genebody	6	P99	P94	network2359	3	1	3
chr1A	115958864	115962695	TraesCS1A01G113200	genebody	chr1A	115974891	115978331	TraesCS1A01G113300	genebody	5	P100	P94	network2359	3	1	3
chr1A	116455	119379	TraesCS1A01G000400	genebody	chr1A	125253	132318	TraesCS1A01G000400	downstream	4	P101	P102	network686	35	2	5
chr1A	11659859	11666972	TraesCS1A01G023800	genebody	chr1A	11682053	11684208	NA	NA	5	P93	E62	network33	8097	18	4
chr1A	11659859	11666972	TraesCS1A01G023800	genebody	chr1A	11716512	11717923	NA	NA	3	P93	E63	network33	8097	18	3
chr1A	11659859	11666972	TraesCS1A01G023800	genebody	chr1A	11720045	11727985	TraesCS1A01G024000	downstream	11	P93	P103	network33	8097	18	2
chr1A	11659859	11666972	TraesCS1A01G023800	genebody	chr1A	11728847	11732694	TraesCS1A01G024000	genebody	4	P93	P104	network33	8097	18	5
chr1A	11659859	11666972	TraesCS1A01G023800	genebody	chr1A	11928790	11945274	NA	NA	12	P93	E60	network33	8097	18	27
chr1A	11659859	11666972	TraesCS1A01G023800	genebody	chr1A	11946593	11950072	NA	NA	3	P93	E64	network33	8097	18	12
chr1A	11659859	11666972	TraesCS1A01G023800	genebody	chr1A	12087664	12096733	TraesCS1A01G024500	genebody	4	P93	P105	network33	8097	18	11
chr1A	11659859	11666972	TraesCS1A01G023800	genebody	chr1A	12097966	12112698	TraesCS1A01G024800	upstream	3	P93	P106	network33	8097	18	15
chr1A	11659859	11666972	TraesCS1A01G023800	genebody	chr1A	12131081	12148660	TraesCS1A01G025100	downstream	4	P93	P107	network33	8097	18	21
chr1A	11659859	11666972	TraesCS1A01G023800	genebody	chr1A	12155210	12166376	TraesCS1A01G025200	downstream	4	P93	P108	network33	8097	18	16
chr1A	11659859	11666972	TraesCS1A01G023800	genebody	chr1A	12306030	12317949	TraesCS1A01G025600	genebody	3	P93	P109	network33	8097	18	21
chr1A	11659859	11666972	TraesCS1A01G023800	genebody	chr1A	13742694	13758463	NA	NA	3	P93	E65	network33	8097	18	15
chr1A	11659859	11666972	TraesCS1A01G023800	genebody	chr1A	24318875	24326706	TraesCS1A01G043700	upstream	3	P93	P110	network33	8097	18	6
chr1A	11668740	11671744	TraesCS1A01G023900	genebody	chr1A	11682053	11684208	NA	NA	4	P95	E62	network33	8097	4	4
chr1A	11668740	11671744	TraesCS1A01G023900	genebody	chr1A	11716512	11717923	NA	NA	3	P95	E63	network33	8097	4	3
chr1A	11668740	11671744	TraesCS1A01G023900	genebody	chr1A	12155210	12166376	TraesCS1A01G025200	downstream	3	P95	P108	network33	8097	4	16
chr1A	116701904	116708352	NA	NA	chr1A	117807576	117816161	NA	NA	4	D36	D37	network295	75	1	7
chr1A	1167359	1170343	TraesCS1A01G002100	upstream	chr1A	1179493	1181370	TraesCS1A01G002100	downstream	5	P111	P112	network33	8097	7	2
chr1A	1167359	1170343	TraesCS1A01G002100	upstream	chr1A	1188668	1190115	TraesCS1A01G002200	genebody	4	P111	P98	network33	8097	7	7
chr1A	1167359	1170343	TraesCS1A01G002100	upstream	chr1A	1194682	1205200	NA	NA	12	P111	E54	network33	8097	7	14
chr1A	1167359	1170343	TraesCS1A01G002100	upstream	chr1A	1207193	1213291	TraesCS1A01G002300	genebody	7	P111	P113	network33	8097	7	8
chr1A	1167359	1170343	TraesCS1A01G002100	upstream	chr1A	1305585	1320220	TraesCS1A01G002600	genebody	3	P111	P114	network33	8097	7	12
chr1A	1167359	1170343	TraesCS1A01G002100	upstream	chr1A	1334470	1348474	TraesCS1A01G002700	genebody	3	P111	P115	network33	8097	7	18
chr1A	1167359	1170343	TraesCS1A01G002100	upstream	chr1A	1376353	1386237	NA	NA	4	P111	E66	network33	8097	7	8
chr1A	11682053	11684208	NA	NA	chr1A	11692556	11693779	NA	NA	5	E62	D38	network33	8097	4	1
chr1A	11682053	11684208	NA	NA	chr1A	11728847	11732694	TraesCS1A01G024000	genebody	3	E62	P104	network33	8097	4	5
chr1A	1170938	1177421	TraesCS1A01G002100	downstream	chr1A	1184449	1186318	TraesCS1A01G002200	upstream	4	P97	P116	network33	8097	9	5
chr1A	1170938	1177421	TraesCS1A01G002100	downstream	chr1A	1188668	1190115	TraesCS1A01G002200	genebody	13	P97	P98	network33	8097	9	7
chr1A	1170938	1177421	TraesCS1A01G002100	downstream	chr1A	1194682	1205200	NA	NA	36	P97	E54	network33	8097	9	14
chr1A	1170938	1177421	TraesCS1A01G002100	downstream	chr1A	1207193	1213291	TraesCS1A01G002300	genebody	15	P97	P113	network33	8097	9	8
chr1A	1170938	1177421	TraesCS1A01G002100	downstream	chr1A	1215179	1245499	TraesCS1A01G002400	downstream	12	P97	P117	network33	8097	9	16
chr1A	1170938	1177421	TraesCS1A01G002100	downstream	chr1A	1297139	1304081	NA	NA	4	P97	E67	network33	8097	9	8
chr1A	1170938	1177421	TraesCS1A01G002100	downstream	chr1A	1305585	1320220	TraesCS1A01G002600	genebody	10	P97	P114	network33	8097	9	12
chr1A	1170938	1177421	TraesCS1A01G002100	downstream	chr1A	1334470	1348474	TraesCS1A01G002700	genebody	9	P97	P115	network33	8097	9	18
chr1A	11716512	11717923	NA	NA	chr1A	11728847	11732694	TraesCS1A01G024000	genebody	3	E63	P104	network33	8097	3	5
chr1A	117183442	117187533	NA	NA	chr1A	117194477	117199986	TraesCS1A01G113700	genebody	17	E68	P118	network295	75	2	4
chr1A	117183442	117187533	NA	NA	chr1A	117215521	117217972	NA	NA	3	E68	D39	network295	75	2	2
chr1A	117194477	117199986	TraesCS1A01G113700	genebody	chr1A	117215521	117217972	NA	NA	3	P118	D39	network295	75	4	2
chr1A	117194477	117199986	TraesCS1A01G113700	genebody	chr1A	117807576	117816161	NA	NA	10	P118	D37	network295	75	4	7
chr1A	117194477	117199986	TraesCS1A01G113700	genebody	chr1A	118503349	118515630	TraesCS1A01G114300	genebody	4	P118	P75	network295	75	4	14
chr1A	11720045	11727985	TraesCS1A01G024000	downstream	chr1A	11928790	11945274	NA	NA	5	P103	E60	network33	8097	2	27
chr1A	11728847	11732694	TraesCS1A01G024000	genebody	chr1A	11818490	11823757	TraesCS1A01G024200	downstream	4	P104	P119	network33	8097	5	4
chr1A	11728847	11732694	TraesCS1A01G024000	genebody	chr1A	11928790	11945274	NA	NA	5	P104	E60	network33	8097	5	27
chr1A	117385366	117387244	NA	NA	chr1A	117807576	117816161	NA	NA	3	D40	D37	network295	75	1	7
chr1A	117807576	117816161	NA	NA	chr1A	117903798	117912493	TraesCS1A01G114000	downstream	7	D37	P90	network295	75	7	6
chr1A	117807576	117816161	NA	NA	chr1A	118288065	118293457	NA	NA	3	D37	D41	network295	75	7	3
chr1A	117807576	117816161	NA	NA	chr1A	118503349	118515630	TraesCS1A01G114300	genebody	12	D37	P75	network295	75	7	14
chr1A	117807576	117816161	NA	NA	chr1A	118518703	118522511	NA	NA	3	D37	D42	network295	75	7	5
chr1A	117880089	117881436	NA	NA	chr1A	117903798	117912493	TraesCS1A01G114000	downstream	3	E69	P90	network295	75	1	6
chr1A	117886846	117888728	TraesCS1A01G113900	downstream	chr1A	117903798	117912493	TraesCS1A01G114000	downstream	4	P120	P90	network295	75	1	6
chr1A	117903798	117912493	TraesCS1A01G114000	downstream	chr1A	118503349	118515630	TraesCS1A01G114300	genebody	13	P90	P75	network295	75	6	14
chr1A	117903798	117912493	TraesCS1A01G114000	downstream	chr1A	118518703	118522511	NA	NA	4	P90	D42	network295	75	6	5
chr1A	117929793	117933176	NA	NA	chr1A	118049969	118052206	NA	NA	3	D43	D44	network5396	1	1	1
chr1A	1179493	1181370	TraesCS1A01G002100	downstream	chr1A	1194682	1205200	NA	NA	8	P112	E54	network33	8097	2	14
chr1A	117978381	117980057	TraesCS1A01G114100	genebody	chr1A	118277867	118284554	NA	NA	3	P121	E70	network295	75	1	2
chr1A	117981131	117982553	TraesCS1A01G114100	genebody	chr1A	118503349	118515630	TraesCS1A01G114300	genebody	6	P122	P75	network295	75	1	14
chr1A	11801161	11803995	NA	NA	chr1A	11818490	11823757	TraesCS1A01G024200	downstream	3	E71	P119	network33	8097	1	4
chr1A	11818490	11823757	TraesCS1A01G024200	downstream	chr1A	11893201	11899107	TraesCS1A01G024300	genebody	5	P119	P123	network33	8097	4	4
chr1A	11818490	11823757	TraesCS1A01G024200	downstream	chr1A	11928790	11945274	NA	NA	5	P119	E60	network33	8097	4	27
chr1A	118272973	118276601	NA	NA	chr1A	118288065	118293457	NA	NA	6	D45	D41	network295	75	3	3
chr1A	118272973	118276601	NA	NA	chr1A	118296646	118297890	NA	NA	3	D45	D46	network295	75	3	1
chr1A	118272973	118276601	NA	NA	chr1A	118503349	118515630	TraesCS1A01G114300	genebody	4	D45	P75	network295	75	3	14
chr1A	118277867	118284554	NA	NA	chr1A	118503349	118515630	TraesCS1A01G114300	genebody	14	E70	P75	network295	75	2	14
chr1A	118288065	118293457	NA	NA	chr1A	118503349	118515630	TraesCS1A01G114300	genebody	8	D41	P75	network295	75	3	14
chr1A	1184449	1186318	TraesCS1A01G002200	upstream	chr1A	1194682	1205200	NA	NA	7	P116	E54	network33	8097	5	14
chr1A	1184449	1186318	TraesCS1A01G002200	upstream	chr1A	1207193	1213291	TraesCS1A01G002300	genebody	3	P116	P113	network33	8097	5	8
chr1A	1184449	1186318	TraesCS1A01G002200	upstream	chr1A	1215179	1245499	TraesCS1A01G002400	downstream	4	P116	P117	network33	8097	5	16
chr1A	1184449	1186318	TraesCS1A01G002200	upstream	chr1A	1334470	1348474	TraesCS1A01G002700	genebody	3	P116	P115	network33	8097	5	18
chr1A	118503349	118515630	TraesCS1A01G114300	genebody	chr1A	118518703	118522511	NA	NA	47	P75	D42	network295	75	14	5
chr1A	118503349	118515630	TraesCS1A01G114300	genebody	chr1A	118524435	118525734	NA	NA	5	P75	E72	network295	75	14	1
chr1A	118503349	118515630	TraesCS1A01G114300	genebody	chr1A	118809053	118811896	TraesCS1A01G114600	genebody	6	P75	P124	network295	75	14	3
chr1A	118503349	118515630	TraesCS1A01G114300	genebody	chr1A	118812545	118817950	TraesCS1A01G114600	downstream	6	P75	P125	network295	75	14	5
chr1A	118503349	118515630	TraesCS1A01G114300	genebody	chr1A	121464342	121472919	NA	NA	3	P75	E73	network295	75	14	4
chr1A	118518703	118522511	NA	NA	chr1A	118809053	118811896	TraesCS1A01G114600	genebody	6	D42	P124	network295	75	5	3
chr1A	118518703	118522511	NA	NA	chr1A	118812545	118817950	TraesCS1A01G114600	downstream	6	D42	P125	network295	75	5	5
chr1A	118809053	118811896	TraesCS1A01G114600	genebody	chr1A	118820150	118821489	NA	NA	3	P124	E74	network295	75	3	1
chr1A	118812545	118817950	TraesCS1A01G114600	downstream	chr1A	119147530	119154411	TraesCS1A01G115000	downstream	5	P125	P126	network295	75	5	4
chr1A	118812545	118817950	TraesCS1A01G114600	downstream	chr1A	119701590	119705645	TraesCS1A01G115200	upstream	5	P125	P127	network295	75	5	6
chr1A	118812545	118817950	TraesCS1A01G114600	downstream	chr1A	119706157	119709941	TraesCS1A01G115300	genebody	3	P125	P128	network295	75	5	4
chr1A	118849839	118852113	TraesCS1A01G114700	genebody	chr1A	119490859	119497951	TraesCS1A01G115100	downstream	4	P129	P130	network295	75	1	5
chr1A	118859100	118861297	NA	NA	chr1A	119490859	119497951	TraesCS1A01G115100	downstream	3	E75	P130	network295	75	2	5
chr1A	118859100	118861297	NA	NA	chr1A	119986823	119993773	NA	NA	3	E75	D47	network295	75	2	11
chr1A	1188668	1190115	TraesCS1A01G002200	genebody	chr1A	1194682	1205200	NA	NA	30	P98	E54	network33	8097	7	14
chr1A	1188668	1190115	TraesCS1A01G002200	genebody	chr1A	1215179	1245499	TraesCS1A01G002400	downstream	14	P98	P117	network33	8097	7	16
chr1A	1188668	1190115	TraesCS1A01G002200	genebody	chr1A	1297139	1304081	NA	NA	4	P98	E67	network33	8097	7	8
chr1A	1188668	1190115	TraesCS1A01G002200	genebody	chr1A	1305585	1320220	TraesCS1A01G002600	genebody	3	P98	P114	network33	8097	7	12
chr1A	11893201	11899107	TraesCS1A01G024300	genebody	chr1A	11928790	11945274	NA	NA	13	P123	E60	network33	8097	4	27
chr1A	11893201	11899107	TraesCS1A01G024300	genebody	chr1A	12036456	12042563	NA	NA	3	P123	E76	network33	8097	4	9
chr1A	11893201	11899107	TraesCS1A01G024300	genebody	chr1A	12097966	12112698	TraesCS1A01G024800	upstream	6	P123	P106	network33	8097	4	15
chr1A	119147530	119154411	TraesCS1A01G115000	downstream	chr1A	119164307	119166424	NA	NA	8	P126	E77	network295	75	4	2
chr1A	119147530	119154411	TraesCS1A01G115000	downstream	chr1A	119490859	119497951	TraesCS1A01G115100	downstream	10	P126	P130	network295	75	4	5
chr1A	119147530	119154411	TraesCS1A01G115000	downstream	chr1A	119701590	119705645	TraesCS1A01G115200	upstream	4	P126	P127	network295	75	4	6
chr1A	119164307	119166424	NA	NA	chr1A	120017776	120030557	NA	NA	3	E77	E43	network295	75	2	11
chr1A	11918461	11919657	NA	NA	chr1A	11928790	11945274	NA	NA	9	D48	E60	network33	8097	1	27
chr1A	11928790	11945274	NA	NA	chr1A	11946593	11950072	NA	NA	100	E60	E64	network33	8097	27	12
chr1A	11928790	11945274	NA	NA	chr1A	11956512	11958287	NA	NA	12	E60	D49	network33	8097	27	1
chr1A	11928790	11945274	NA	NA	chr1A	11969631	11971069	NA	NA	4	E60	D50	network33	8097	27	1
chr1A	11928790	11945274	NA	NA	chr1A	12004429	12006122	TraesCS1A01G024400	genebody	4	E60	P131	network33	8097	27	4
chr1A	11928790	11945274	NA	NA	chr1A	12029563	12032214	NA	NA	6	E60	D51	network33	8097	27	3
chr1A	11928790	11945274	NA	NA	chr1A	12032996	12035272	NA	NA	5	E60	D52	network33	8097	27	5
chr1A	11928790	11945274	NA	NA	chr1A	12036456	12042563	NA	NA	14	E60	E76	network33	8097	27	9
chr1A	11928790	11945274	NA	NA	chr1A	12050522	12052318	NA	NA	3	E60	D53	network33	8097	27	2
chr1A	11928790	11945274	NA	NA	chr1A	12087664	12096733	TraesCS1A01G024500	genebody	26	E60	P105	network33	8097	27	11
chr1A	11928790	11945274	NA	NA	chr1A	12097966	12112698	TraesCS1A01G024800	upstream	20	E60	P106	network33	8097	27	15
chr1A	11928790	11945274	NA	NA	chr1A	12131081	12148660	TraesCS1A01G025100	downstream	20	E60	P107	network33	8097	27	21
chr1A	11928790	11945274	NA	NA	chr1A	12155210	12166376	TraesCS1A01G025200	downstream	11	E60	P108	network33	8097	27	16
chr1A	11928790	11945274	NA	NA	chr1A	12306030	12317949	TraesCS1A01G025600	genebody	6	E60	P109	network33	8097	27	21
chr1A	11928790	11945274	NA	NA	chr1A	12359551	12369167	TraesCS1A01G026000	upstream	3	E60	P15	network33	8097	27	12
chr1A	11928790	11945274	NA	NA	chr1A	12506484	12510396	TraesCS1A01G026200	downstream	3	E60	P132	network33	8097	27	4
chr1A	11928790	11945274	NA	NA	chr1A	13670905	13676631	TraesCS1A01G029200	genebody	3	E60	P133	network33	8097	27	7
chr1A	11928790	11945274	NA	NA	chr1A	22283852	22302614	TraesCS1A01G040600	genebody	3	E60	P134	network33	8097	27	31
chr1A	11946593	11950072	NA	NA	chr1A	12004429	12006122	TraesCS1A01G024400	genebody	3	E64	P131	network33	8097	12	4
chr1A	11946593	11950072	NA	NA	chr1A	12029563	12032214	NA	NA	3	E64	D51	network33	8097	12	3
chr1A	11946593	11950072	NA	NA	chr1A	12032996	12035272	NA	NA	5	E64	D52	network33	8097	12	5
chr1A	11946593	11950072	NA	NA	chr1A	12036456	12042563	NA	NA	5	E64	E76	network33	8097	12	9
chr1A	11946593	11950072	NA	NA	chr1A	12087664	12096733	TraesCS1A01G024500	genebody	6	E64	P105	network33	8097	12	11
chr1A	11946593	11950072	NA	NA	chr1A	12097966	12112698	TraesCS1A01G024800	upstream	5	E64	P106	network33	8097	12	15
chr1A	11946593	11950072	NA	NA	chr1A	12131081	12148660	TraesCS1A01G025100	downstream	6	E64	P107	network33	8097	12	21
chr1A	11946593	11950072	NA	NA	chr1A	12155210	12166376	TraesCS1A01G025200	downstream	3	E64	P108	network33	8097	12	16
chr1A	11946593	11950072	NA	NA	chr1A	13858061	13867537	TraesCS1A01G029800	downstream	3	E64	P135	network33	8097	12	13
chr1A	1194682	1205200	NA	NA	chr1A	1207193	1213291	TraesCS1A01G002300	genebody	39	E54	P113	network33	8097	14	8
chr1A	1194682	1205200	NA	NA	chr1A	1215179	1245499	TraesCS1A01G002400	downstream	63	E54	P117	network33	8097	14	16
chr1A	1194682	1205200	NA	NA	chr1A	1297139	1304081	NA	NA	17	E54	E67	network33	8097	14	8
chr1A	1194682	1205200	NA	NA	chr1A	1305585	1320220	TraesCS1A01G002600	genebody	17	E54	P114	network33	8097	14	12
chr1A	1194682	1205200	NA	NA	chr1A	1334470	1348474	TraesCS1A01G002700	genebody	26	E54	P115	network33	8097	14	18
chr1A	1194682	1205200	NA	NA	chr1A	1376353	1386237	NA	NA	3	E54	E66	network33	8097	14	8
chr1A	1194682	1205200	NA	NA	chr1A	3446217	3458167	TraesCS1A01G006000	upstream	3	E54	P136	network33	8097	14	28
chr1A	119490859	119497951	TraesCS1A01G115100	downstream	chr1A	119706157	119709941	TraesCS1A01G115300	genebody	4	P130	P128	network295	75	5	4
chr1A	119490859	119497951	TraesCS1A01G115100	downstream	chr1A	119986823	119993773	NA	NA	3	P130	D47	network295	75	5	11
chr1A	119633634	119636475	NA	NA	chr1A	119645548	119647009	NA	NA	4	D54	D55	network295	75	2	1
chr1A	119633634	119636475	NA	NA	chr1A	119701590	119705645	TraesCS1A01G115200	upstream	3	D54	P127	network295	75	2	6
chr1A	119640956	119642458	NA	NA	chr1A	119666140	119668963	NA	NA	3	D56	D57	network4249	1	1	1
chr1A	119686179	119687466	NA	NA	chr1A	119701590	119705645	TraesCS1A01G115200	upstream	3	E78	P127	network295	75	1	6
chr1A	119701590	119705645	TraesCS1A01G115200	upstream	chr1A	119986823	119993773	NA	NA	9	P127	D47	network295	75	6	11
chr1A	119701590	119705645	TraesCS1A01G115200	upstream	chr1A	120017776	120030557	NA	NA	4	P127	E43	network295	75	6	11
chr1A	119706157	119709941	TraesCS1A01G115300	genebody	chr1A	119732675	119734941	NA	NA	4	P128	E79	network295	75	4	3
chr1A	119706157	119709941	TraesCS1A01G115300	genebody	chr1A	119986823	119993773	NA	NA	4	P128	D47	network295	75	4	11
chr1A	119732675	119734941	NA	NA	chr1A	119986823	119993773	NA	NA	3	E79	D47	network295	75	3	11
chr1A	119732675	119734941	NA	NA	chr1A	120000610	120004215	TraesCS1A01G115500	genebody	3	E79	P137	network295	75	3	5
chr1A	119958967	119961703	NA	NA	chr1A	119986823	119993773	NA	NA	6	D58	D47	network295	75	1	11
chr1A	119986823	119993773	NA	NA	chr1A	120000610	120004215	TraesCS1A01G115500	genebody	18	D47	P137	network295	75	11	5
chr1A	119986823	119993773	NA	NA	chr1A	120010833	120012378	TraesCS1A01G115500	downstream	7	D47	P138	network295	75	11	2
chr1A	119986823	119993773	NA	NA	chr1A	120013896	120016332	TraesCS1A01G115600	upstream	4	D47	P139	network295	75	11	2
chr1A	119986823	119993773	NA	NA	chr1A	120017776	120030557	NA	NA	6	D47	E43	network295	75	11	11
chr1A	119986823	119993773	NA	NA	chr1A	121042795	121045937	NA	NA	3	D47	D59	network295	75	11	4
chr1A	120000610	120004215	TraesCS1A01G115500	genebody	chr1A	120013896	120016332	TraesCS1A01G115600	upstream	6	P137	P139	network295	75	5	2
chr1A	120000610	120004215	TraesCS1A01G115500	genebody	chr1A	120017776	120030557	NA	NA	8	P137	E43	network295	75	5	11
chr1A	120000610	120004215	TraesCS1A01G115500	genebody	chr1A	121127115	121133917	TraesCS1A01G115900	downstream	3	P137	P140	network295	75	5	6
chr1A	120010833	120012378	TraesCS1A01G115500	downstream	chr1A	120017776	120030557	NA	NA	3	P138	E43	network295	75	2	11
chr1A	120017776	120030557	NA	NA	chr1A	120370831	120373573	TraesCS1A01G115800	upstream	3	E43	P141	network295	75	11	1
chr1A	120017776	120030557	NA	NA	chr1A	121042795	121045937	NA	NA	13	E43	D59	network295	75	11	4
chr1A	120017776	120030557	NA	NA	chr1A	121046608	121052818	NA	NA	7	E43	D60	network295	75	11	4
chr1A	120017776	120030557	NA	NA	chr1A	121127115	121133917	TraesCS1A01G115900	downstream	7	E43	P140	network295	75	11	6
chr1A	120017776	120030557	NA	NA	chr1A	121189499	121193518	NA	NA	3	E43	D61	network295	75	11	3
chr1A	12004429	12006122	TraesCS1A01G024400	genebody	chr1A	12026265	12028391	NA	NA	3	P131	E80	network33	8097	4	2
chr1A	12004429	12006122	TraesCS1A01G024400	genebody	chr1A	12029563	12032214	NA	NA	3	P131	D51	network33	8097	4	3
chr1A	12026265	12028391	NA	NA	chr1A	12036456	12042563	NA	NA	3	E80	E76	network33	8097	2	9
chr1A	12032996	12035272	NA	NA	chr1A	12087664	12096733	TraesCS1A01G024500	genebody	4	D52	P105	network33	8097	5	11
chr1A	12032996	12035272	NA	NA	chr1A	12097966	12112698	TraesCS1A01G024800	upstream	6	D52	P106	network33	8097	5	15
chr1A	12032996	12035272	NA	NA	chr1A	12131081	12148660	TraesCS1A01G025100	downstream	4	D52	P107	network33	8097	5	21
chr1A	12036456	12042563	NA	NA	chr1A	12050522	12052318	NA	NA	5	E76	D53	network33	8097	9	2
chr1A	12036456	12042563	NA	NA	chr1A	12087664	12096733	TraesCS1A01G024500	genebody	9	E76	P105	network33	8097	9	11
chr1A	12036456	12042563	NA	NA	chr1A	12097966	12112698	TraesCS1A01G024800	upstream	4	E76	P106	network33	8097	9	15
chr1A	12036456	12042563	NA	NA	chr1A	12131081	12148660	TraesCS1A01G025100	downstream	4	E76	P107	network33	8097	9	21
chr1A	12036456	12042563	NA	NA	chr1A	12155210	12166376	TraesCS1A01G025200	downstream	4	E76	P108	network33	8097	9	16
chr1A	12069333	12070761	NA	NA	chr1A	12087664	12096733	TraesCS1A01G024500	genebody	3	E81	P105	network33	8097	2	11
chr1A	12069333	12070761	NA	NA	chr1A	12097966	12112698	TraesCS1A01G024800	upstream	3	E81	P106	network33	8097	2	15
chr1A	1207193	1213291	TraesCS1A01G002300	genebody	chr1A	1215179	1245499	TraesCS1A01G002400	downstream	75	P113	P117	network33	8097	8	16
chr1A	1207193	1213291	TraesCS1A01G002300	genebody	chr1A	1297139	1304081	NA	NA	17	P113	E67	network33	8097	8	8
chr1A	1207193	1213291	TraesCS1A01G002300	genebody	chr1A	1305585	1320220	TraesCS1A01G002600	genebody	10	P113	P114	network33	8097	8	12
chr1A	1207193	1213291	TraesCS1A01G002300	genebody	chr1A	1334470	1348474	TraesCS1A01G002700	genebody	15	P113	P115	network33	8097	8	18
chr1A	12080732	12082314	NA	NA	chr1A	12087664	12096733	TraesCS1A01G024500	genebody	7	E82	P105	network33	8097	1	11
chr1A	12087664	12096733	TraesCS1A01G024500	genebody	chr1A	12097966	12112698	TraesCS1A01G024800	upstream	87	P105	P106	network33	8097	11	15
chr1A	12087664	12096733	TraesCS1A01G024500	genebody	chr1A	12122823	12125975	NA	NA	4	P105	E83	network33	8097	11	5
chr1A	12087664	12096733	TraesCS1A01G024500	genebody	chr1A	12131081	12148660	TraesCS1A01G025100	downstream	40	P105	P107	network33	8097	11	21
chr1A	12087664	12096733	TraesCS1A01G024500	genebody	chr1A	12155210	12166376	TraesCS1A01G025200	downstream	9	P105	P108	network33	8097	11	16
chr1A	12097966	12112698	TraesCS1A01G024800	upstream	chr1A	12122823	12125975	NA	NA	11	P106	E83	network33	8097	15	5
chr1A	12097966	12112698	TraesCS1A01G024800	upstream	chr1A	12131081	12148660	TraesCS1A01G025100	downstream	84	P106	P107	network33	8097	15	21
chr1A	12097966	12112698	TraesCS1A01G024800	upstream	chr1A	12155210	12166376	TraesCS1A01G025200	downstream	19	P106	P108	network33	8097	15	16
chr1A	12097966	12112698	TraesCS1A01G024800	upstream	chr1A	12170425	12174547	TraesCS1A01G025300	upstream	3	P106	P142	network33	8097	15	4
chr1A	12097966	12112698	TraesCS1A01G024800	upstream	chr1A	12306030	12317949	TraesCS1A01G025600	genebody	6	P106	P109	network33	8097	15	21
chr1A	12097966	12112698	TraesCS1A01G024800	upstream	chr1A	14079591	14088659	TraesCS1A01G030300	upstream	4	P106	P143	network33	8097	15	9
chr1A	121042795	121045937	NA	NA	chr1A	121127115	121133917	TraesCS1A01G115900	downstream	12	D59	P140	network295	75	4	6
chr1A	121042795	121045937	NA	NA	chr1A	121135302	121137867	TraesCS1A01G116000	genebody	4	D59	P144	network295	75	4	1
chr1A	121046608	121052818	NA	NA	chr1A	121127115	121133917	TraesCS1A01G115900	downstream	11	D60	P140	network295	75	4	6
chr1A	121046608	121052818	NA	NA	chr1A	121464342	121472919	NA	NA	3	D60	E73	network295	75	4	4
chr1A	121046608	121052818	NA	NA	chr1A	121538464	121542173	NA	NA	3	D60	D62	network295	75	4	1
chr1A	121127115	121133917	TraesCS1A01G115900	downstream	chr1A	121140822	121142581	NA	NA	6	P140	E84	network295	75	6	1
chr1A	121127115	121133917	TraesCS1A01G115900	downstream	chr1A	121189499	121193518	NA	NA	6	P140	D61	network295	75	6	3
chr1A	121189499	121193518	NA	NA	chr1A	121464342	121472919	NA	NA	3	D61	E73	network295	75	3	4
chr1A	12122823	12125975	NA	NA	chr1A	12131081	12148660	TraesCS1A01G025100	downstream	20	E83	P107	network33	8097	5	21
chr1A	12122823	12125975	NA	NA	chr1A	12155210	12166376	TraesCS1A01G025200	downstream	3	E83	P108	network33	8097	5	16
chr1A	12122823	12125975	NA	NA	chr1A	12306030	12317949	TraesCS1A01G025600	genebody	3	E83	P109	network33	8097	5	21
chr1A	12131081	12148660	TraesCS1A01G025100	downstream	chr1A	12155210	12166376	TraesCS1A01G025200	downstream	77	P107	P108	network33	8097	21	16
chr1A	12131081	12148660	TraesCS1A01G025100	downstream	chr1A	12170425	12174547	TraesCS1A01G025300	upstream	12	P107	P142	network33	8097	21	4
chr1A	12131081	12148660	TraesCS1A01G025100	downstream	chr1A	12212227	12216833	TraesCS1A01G025500	upstream	3	P107	P145	network33	8097	21	4
chr1A	12131081	12148660	TraesCS1A01G025100	downstream	chr1A	12306030	12317949	TraesCS1A01G025600	genebody	13	P107	P109	network33	8097	21	21
chr1A	12131081	12148660	TraesCS1A01G025100	downstream	chr1A	12359551	12369167	TraesCS1A01G026000	upstream	4	P107	P15	network33	8097	21	12
chr1A	12131081	12148660	TraesCS1A01G025100	downstream	chr1A	12582661	12592666	TraesCS1A01G026400	downstream	4	P107	P146	network33	8097	21	12
chr1A	12131081	12148660	TraesCS1A01G025100	downstream	chr1A	14127992	14146741	TraesCS1A01G030500	upstream	5	P107	P147	network33	8097	21	34
chr1A	12131081	12148660	TraesCS1A01G025100	downstream	chr1A	14504750	14510205	TraesCS1A01G031200	downstream	3	P107	P148	network33	8097	21	7
chr1A	12131081	12148660	TraesCS1A01G025100	downstream	chr1A	21027159	21040423	TraesCS1A01G038400	genebody	3	P107	P149	network33	8097	21	16
chr1A	12131081	12148660	TraesCS1A01G025100	downstream	chr1A	22283852	22302614	TraesCS1A01G040600	genebody	3	P107	P134	network33	8097	21	31
chr1A	121464342	121472919	NA	NA	chr1A	121519888	121522091	NA	NA	3	E73	D63	network295	75	4	1
chr1A	1215179	1245499	TraesCS1A01G002400	downstream	chr1A	1254919	1256631	NA	NA	5	P117	E85	network33	8097	16	1
chr1A	1215179	1245499	TraesCS1A01G002400	downstream	chr1A	1297139	1304081	NA	NA	58	P117	E67	network33	8097	16	8
chr1A	1215179	1245499	TraesCS1A01G002400	downstream	chr1A	1305585	1320220	TraesCS1A01G002600	genebody	50	P117	P114	network33	8097	16	12
chr1A	1215179	1245499	TraesCS1A01G002400	downstream	chr1A	1325834	1329049	NA	NA	5	P117	E86	network33	8097	16	3
chr1A	1215179	1245499	TraesCS1A01G002400	downstream	chr1A	1334470	1348474	TraesCS1A01G002700	genebody	39	P117	P115	network33	8097	16	18
chr1A	1215179	1245499	TraesCS1A01G002400	downstream	chr1A	1376353	1386237	NA	NA	8	P117	E66	network33	8097	16	8
chr1A	1215179	1245499	TraesCS1A01G002400	downstream	chr1A	3427417	3439540	NA	NA	3	P117	E87	network33	8097	16	17
chr1A	1215179	1245499	TraesCS1A01G002400	downstream	chr1A	3446217	3458167	TraesCS1A01G006000	upstream	4	P117	P136	network33	8097	16	28
chr1A	1215179	1245499	TraesCS1A01G002400	downstream	chr1A	5028390	5033021	TraesCS1A01G008600	upstream	3	P117	P150	network33	8097	16	2
chr1A	1215179	1245499	TraesCS1A01G002400	downstream	chr1A	6042253	6067855	TraesCS1A01G009800	downstream	3	P117	P151	network33	8097	16	26
chr1A	1215179	1245499	TraesCS1A01G002400	downstream	chr1A	7650353	7672091	TraesCS1A01G013800	genebody	3	P117	P152	network33	8097	16	33
chr1A	12155210	12166376	TraesCS1A01G025200	downstream	chr1A	12170425	12174547	TraesCS1A01G025300	upstream	18	P108	P142	network33	8097	16	4
chr1A	12155210	12166376	TraesCS1A01G025200	downstream	chr1A	12212227	12216833	TraesCS1A01G025500	upstream	6	P108	P145	network33	8097	16	4
chr1A	12155210	12166376	TraesCS1A01G025200	downstream	chr1A	12306030	12317949	TraesCS1A01G025600	genebody	10	P108	P109	network33	8097	16	21
chr1A	12155210	12166376	TraesCS1A01G025200	downstream	chr1A	12359551	12369167	TraesCS1A01G026000	upstream	3	P108	P15	network33	8097	16	12
chr1A	12155210	12166376	TraesCS1A01G025200	downstream	chr1A	22283852	22302614	TraesCS1A01G040600	genebody	3	P108	P134	network33	8097	16	31
chr1A	12170425	12174547	TraesCS1A01G025300	upstream	chr1A	12306030	12317949	TraesCS1A01G025600	genebody	4	P142	P109	network33	8097	4	21
chr1A	12212227	12216833	TraesCS1A01G025500	upstream	chr1A	12306030	12317949	TraesCS1A01G025600	genebody	9	P145	P109	network33	8097	4	21
chr1A	12212227	12216833	TraesCS1A01G025500	upstream	chr1A	12359551	12369167	TraesCS1A01G026000	upstream	5	P145	P15	network33	8097	4	12
chr1A	122539156	122541762	NA	NA	chr1A	123993257	123995925	NA	NA	3	D64	D65	network1726	4	1	3
chr1A	12306030	12317949	TraesCS1A01G025600	genebody	chr1A	12354287	12356681	TraesCS1A01G025800	upstream	5	P109	P153	network33	8097	21	1
chr1A	12306030	12317949	TraesCS1A01G025600	genebody	chr1A	12359551	12369167	TraesCS1A01G026000	upstream	25	P109	P15	network33	8097	21	12
chr1A	12306030	12317949	TraesCS1A01G025600	genebody	chr1A	12404837	12411483	TraesCS1A01G026100	genebody	4	P109	P154	network33	8097	21	5
chr1A	12306030	12317949	TraesCS1A01G025600	genebody	chr1A	12425314	12426717	NA	NA	3	P109	E88	network33	8097	21	1
chr1A	12306030	12317949	TraesCS1A01G025600	genebody	chr1A	12500727	12504285	TraesCS1A01G026200	upstream	3	P109	P155	network33	8097	21	2
chr1A	12306030	12317949	TraesCS1A01G025600	genebody	chr1A	12506484	12510396	TraesCS1A01G026200	downstream	6	P109	P132	network33	8097	21	4
chr1A	12306030	12317949	TraesCS1A01G025600	genebody	chr1A	12582661	12592666	TraesCS1A01G026400	downstream	3	P109	P146	network33	8097	21	12
chr1A	12306030	12317949	TraesCS1A01G025600	genebody	chr1A	14127992	14146741	TraesCS1A01G030500	upstream	4	P109	P147	network33	8097	21	34
chr1A	12306030	12317949	TraesCS1A01G025600	genebody	chr1A	15512763	15520823	TraesCS1A01G033200	upstream	3	P109	P156	network33	8097	21	6
chr1A	12306030	12317949	TraesCS1A01G025600	genebody	chr1A	21321833	21335614	TraesCS1A01G039200	genebody	3	P109	P157	network33	8097	21	13
chr1A	12359551	12369167	TraesCS1A01G026000	upstream	chr1A	12393625	12396419	NA	NA	3	P15	E89	network33	8097	12	1
chr1A	12359551	12369167	TraesCS1A01G026000	upstream	chr1A	12401176	12403107	TraesCS1A01G026100	downstream	6	P15	P158	network33	8097	12	2
chr1A	12359551	12369167	TraesCS1A01G026000	upstream	chr1A	12404837	12411483	TraesCS1A01G026100	genebody	3	P15	P154	network33	8097	12	5
chr1A	12359551	12369167	TraesCS1A01G026000	upstream	chr1A	12420113	12421581	NA	NA	3	P15	E90	network33	8097	12	1
chr1A	12359551	12369167	TraesCS1A01G026000	upstream	chr1A	12582661	12592666	TraesCS1A01G026400	downstream	6	P15	P146	network33	8097	12	12
chr1A	12359551	12369167	TraesCS1A01G026000	upstream	chr1A	14157569	14164747	TraesCS1A01G030700	downstream	3	P15	P159	network33	8097	12	16
chr1A	123993257	123995925	NA	NA	chr1A	124009886	124012153	TraesCS1A01G116700	upstream	3	D65	P160	network1726	4	3	1
chr1A	123993257	123995925	NA	NA	chr1A	124013549	124018094	TraesCS1A01G116800	downstream	4	D65	P161	network1726	4	3	2
chr1A	12401176	12403107	TraesCS1A01G026100	downstream	chr1A	12582661	12592666	TraesCS1A01G026400	downstream	3	P158	P146	network33	8097	2	12
chr1A	124013549	124018094	TraesCS1A01G116800	downstream	chr1A	124191041	124193903	TraesCS1A01G117100	downstream	3	P161	P162	network1726	4	2	1
chr1A	12404837	12411483	TraesCS1A01G026100	genebody	chr1A	12496103	12498904	NA	NA	4	P154	E91	network33	8097	5	1
chr1A	12404837	12411483	TraesCS1A01G026100	genebody	chr1A	12500727	12504285	TraesCS1A01G026200	upstream	4	P154	P155	network33	8097	5	2
chr1A	12404837	12411483	TraesCS1A01G026100	genebody	chr1A	12506484	12510396	TraesCS1A01G026200	downstream	3	P154	P132	network33	8097	5	4
chr1A	124888663	124890353	TraesCS1A01G117500	genebody	chr1A	125105211	125111576	TraesCS1A01G117700	downstream	3	P163	P164	network1646	6	1	5
chr1A	124893455	124897277	TraesCS1A01G117600	downstream	chr1A	125105211	125111576	TraesCS1A01G117700	downstream	5	P165	P164	network1646	6	2	5
chr1A	124893455	124897277	TraesCS1A01G117600	downstream	chr1A	125822616	125824109	NA	NA	3	P165	E92	network1646	6	2	1
chr1A	12506484	12510396	TraesCS1A01G026200	downstream	chr1A	12582661	12592666	TraesCS1A01G026400	downstream	6	P132	P146	network33	8097	4	12
chr1A	125105211	125111576	TraesCS1A01G117700	downstream	chr1A	125117311	125120826	NA	NA	10	P164	E93	network1646	6	5	1
chr1A	125105211	125111576	TraesCS1A01G117700	downstream	chr1A	125122313	125124195	NA	NA	3	P164	E94	network1646	6	5	1
chr1A	125105211	125111576	TraesCS1A01G117700	downstream	chr1A	126545116	126555226	NA	NA	3	P164	E95	network1646	6	5	7
chr1A	125253	132318	TraesCS1A01G000400	downstream	chr1A	137758	144519	NA	NA	3	P102	E96	network686	35	5	1
chr1A	125253	132318	TraesCS1A01G000400	downstream	chr1A	166310	179058	TraesCS1A01G000800	downstream	4	P102	P166	network686	35	5	6
chr1A	125253	132318	TraesCS1A01G000400	downstream	chr1A	195495	203186	NA	NA	3	P102	E97	network686	35	5	3
chr1A	12574219	12576591	TraesCS1A01G026300	upstream	chr1A	12582661	12592666	TraesCS1A01G026400	downstream	17	P167	P146	network33	8097	1	12
chr1A	12582661	12592666	TraesCS1A01G026400	downstream	chr1A	12636374	12642050	TraesCS1A01G026500	downstream	3	P146	P168	network33	8097	12	1
chr1A	12582661	12592666	TraesCS1A01G026400	downstream	chr1A	12670316	12672531	TraesCS1A01G026600	downstream	3	P146	P169	network33	8097	12	2
chr1A	12582661	12592666	TraesCS1A01G026400	downstream	chr1A	12762800	12767223	TraesCS1A01G027000	downstream	11	P146	P170	network33	8097	12	1
chr1A	12582661	12592666	TraesCS1A01G026400	downstream	chr1A	13452837	13460303	TraesCS1A01G028700	upstream	4	P146	P171	network33	8097	12	8
chr1A	12582661	12592666	TraesCS1A01G026400	downstream	chr1A	13760360	13767302	TraesCS1A01G029300	upstream	3	P146	P172	network33	8097	12	14
chr1A	12582661	12592666	TraesCS1A01G026400	downstream	chr1A	22283852	22302614	TraesCS1A01G040600	genebody	3	P146	P134	network33	8097	12	31
chr1A	126321963	126324846	NA	NA	chr1A	126545116	126555226	NA	NA	3	D66	E95	network735	16	1	7
chr1A	126327576	126329843	NA	NA	chr1A	126541663	126544609	NA	NA	4	D67	D68	network735	16	2	3
chr1A	126327576	126329843	NA	NA	chr1A	126545116	126555226	NA	NA	4	D67	E95	network735	16	2	7
chr1A	126512491	126514355	TraesCS1A01G118100	genebody	chr1A	126521458	126525764	NA	NA	5	P173	E98	network735	16	1	3
chr1A	126521458	126525764	NA	NA	chr1A	126541663	126544609	NA	NA	4	E98	D68	network735	16	3	3
chr1A	126521458	126525764	NA	NA	chr1A	126545116	126555226	NA	NA	4	E98	E95	network735	16	3	7
chr1A	126541663	126544609	NA	NA	chr1A	126851323	126856715	TraesCS1A01G118300	downstream	3	D68	P174	network735	16	3	5
chr1A	126545116	126555226	NA	NA	chr1A	126584205	126585721	NA	NA	3	E95	D69	network735	16	7	1
chr1A	126545116	126555226	NA	NA	chr1A	126851323	126856715	TraesCS1A01G118300	downstream	11	E95	P174	network735	16	7	5
chr1A	126545116	126555226	NA	NA	chr1A	126857586	126859558	TraesCS1A01G118300	upstream	4	E95	P175	network735	16	7	1
chr1A	12670316	12672531	TraesCS1A01G026600	downstream	chr1A	12686180	12687569	TraesCS1A01G026700	downstream	4	P169	P176	network33	8097	2	1
chr1A	126851323	126856715	TraesCS1A01G118300	downstream	chr1A	126865027	126867740	NA	NA	6	P174	E99	network735	16	5	1
chr1A	126851323	126856715	TraesCS1A01G118300	downstream	chr1A	127095579	127099652	TraesCS1A01G118600	upstream	4	P174	P177	network735	16	5	3
chr1A	126851323	126856715	TraesCS1A01G118300	downstream	chr1A	127104011	127106169	NA	NA	3	P174	E100	network735	16	5	1
chr1A	127074399	127079233	TraesCS1A01G118400	downstream	chr1A	127095579	127099652	TraesCS1A01G118600	upstream	10	P178	P177	network735	16	2	3
chr1A	127074399	127079233	TraesCS1A01G118400	downstream	chr1A	127128778	127131420	NA	NA	3	P178	E101	network735	16	2	2
chr1A	127095579	127099652	TraesCS1A01G118600	upstream	chr1A	127128778	127131420	NA	NA	5	P177	E101	network735	16	3	2
chr1A	127328701	127330861	NA	NA	chr1A	127346002	127349729	TraesCS1A01G118700	upstream	3	E102	P179	network6917	1	1	1
chr1A	127351687	127354815	TraesCS1A01G118700	genebody	chr1A	127755149	127761875	TraesCS1A01G118800	downstream	4	P180	P181	network2661	4	1	4
chr1A	127743466	127745323	NA	NA	chr1A	127755149	127761875	TraesCS1A01G118800	downstream	4	E103	P181	network2661	4	1	4
chr1A	127746293	127748355	NA	NA	chr1A	127755149	127761875	TraesCS1A01G118800	downstream	4	E104	P181	network2661	4	1	4
chr1A	127755149	127761875	TraesCS1A01G118800	downstream	chr1A	128041146	128048157	NA	NA	4	P181	E105	network2661	4	4	4
chr1A	128041146	128048157	NA	NA	chr1A	128625044	128628641	NA	NA	5	E105	D70	network1822	17	4	6
chr1A	128041146	128048157	NA	NA	chr1A	128630755	128632169	TraesCS1A01G119000	upstream	3	E105	P182	network1822	17	4	1
chr1A	128041146	128048157	NA	NA	chr1A	128633730	128641489	TraesCS1A01G119000	downstream	7	E105	P183	network1822	17	4	4
chr1A	128049504	128053007	NA	NA	chr1A	128492422	128495042	NA	NA	3	D71	D72	network1822	17	3	4
chr1A	128049504	128053007	NA	NA	chr1A	128625044	128628641	NA	NA	10	D71	D70	network1822	17	3	6
chr1A	128049504	128053007	NA	NA	chr1A	128633730	128641489	TraesCS1A01G119000	downstream	9	D71	P183	network1822	17	3	4
chr1A	128480853	128482909	NA	NA	chr1A	128620790	128624372	NA	NA	3	D73	D74	network1822	17	1	4
chr1A	128492422	128495042	NA	NA	chr1A	128517927	128522309	NA	NA	3	D72	D75	network1822	17	4	5
chr1A	128492422	128495042	NA	NA	chr1A	128620790	128624372	NA	NA	3	D72	D74	network1822	17	4	4
chr1A	128492422	128495042	NA	NA	chr1A	128625044	128628641	NA	NA	6	D72	D70	network1822	17	4	6
chr1A	128502753	128503995	NA	NA	chr1A	128517927	128522309	NA	NA	4	D76	D75	network1822	17	1	5
chr1A	128507868	128510379	NA	NA	chr1A	128517927	128522309	NA	NA	7	D77	D75	network1822	17	1	5
chr1A	128517927	128522309	NA	NA	chr1A	128620790	128624372	NA	NA	3	D75	D74	network1822	17	5	4
chr1A	128517927	128522309	NA	NA	chr1A	128625044	128628641	NA	NA	4	D75	D70	network1822	17	5	6
chr1A	128611985	128618667	NA	NA	chr1A	128625044	128628641	NA	NA	5	D78	D70	network1822	17	1	6
chr1A	128620790	128624372	NA	NA	chr1A	128633730	128641489	TraesCS1A01G119000	downstream	3	D74	P183	network1822	17	4	4
chr1A	128625044	128628641	NA	NA	chr1A	128633730	128641489	TraesCS1A01G119000	downstream	14	D70	P183	network1822	17	6	4
chr1A	129063334	129065286	NA	NA	chr1A	129083396	129087029	NA	NA	3	D79	D80	network6604	1	1	1
chr1A	129262182	129264505	NA	NA	chr1A	129389203	129394145	NA	NA	4	D81	D82	network2121	6	1	3
chr1A	129389203	129394145	NA	NA	chr1A	129701613	129707741	NA	NA	3	D82	D83	network2121	6	3	2
chr1A	129389203	129394145	NA	NA	chr1A	129724751	129733078	TraesCS1A01G119200	downstream	6	D82	P184	network2121	6	3	4
chr1A	129701613	129707741	NA	NA	chr1A	129724751	129733078	TraesCS1A01G119200	downstream	17	D83	P184	network2121	6	2	4
chr1A	1297139	1304081	NA	NA	chr1A	1305585	1320220	TraesCS1A01G002600	genebody	39	E67	P114	network33	8097	8	12
chr1A	1297139	1304081	NA	NA	chr1A	1334470	1348474	TraesCS1A01G002700	genebody	32	E67	P115	network33	8097	8	18
chr1A	1297139	1304081	NA	NA	chr1A	1376353	1386237	NA	NA	3	E67	E66	network33	8097	8	8
chr1A	129724751	129733078	TraesCS1A01G119200	downstream	chr1A	129740975	129742666	NA	NA	4	P184	E106	network2121	6	4	1
chr1A	129724751	129733078	TraesCS1A01G119200	downstream	chr1A	130336883	130341226	NA	NA	3	P184	E107	network2121	6	4	3
chr1A	130313641	130315370	NA	NA	chr1A	130336883	130341226	NA	NA	5	D84	E107	network1107	36	2	3
chr1A	130313641	130315370	NA	NA	chr1A	131256715	131263886	NA	NA	3	D84	D85	network1107	36	2	12
chr1A	130336883	130341226	NA	NA	chr1A	131256715	131263886	NA	NA	8	E107	D85	network1107	36	3	12
chr1A	130345896	130348331	TraesCS1A01G119400	upstream	chr1A	131256715	131263886	NA	NA	5	P185	D85	network1107	36	1	12
chr1A	130481093	130484004	NA	NA	chr1A	131256715	131263886	NA	NA	3	D86	D85	network1107	36	1	12
chr1A	1305585	1320220	TraesCS1A01G002600	genebody	chr1A	1325834	1329049	NA	NA	11	P114	E86	network33	8097	12	3
chr1A	1305585	1320220	TraesCS1A01G002600	genebody	chr1A	1334470	1348474	TraesCS1A01G002700	genebody	75	P114	P115	network33	8097	12	18
chr1A	1305585	1320220	TraesCS1A01G002600	genebody	chr1A	1376353	1386237	NA	NA	9	P114	E66	network33	8097	12	8
chr1A	1305585	1320220	TraesCS1A01G002600	genebody	chr1A	1498178	1509730	NA	NA	3	P114	E108	network33	8097	12	4
chr1A	1305585	1320220	TraesCS1A01G002600	genebody	chr1A	3427417	3439540	NA	NA	3	P114	E87	network33	8097	12	17
chr1A	130910713	130912840	TraesCS1A01G119500	genebody	chr1A	131256715	131263886	NA	NA	4	P186	D85	network1107	36	1	12
chr1A	131237993	131240053	NA	NA	chr1A	131256715	131263886	NA	NA	5	D87	D85	network1107	36	1	12
chr1A	131246731	131248193	NA	NA	chr1A	131256715	131263886	NA	NA	5	D88	D85	network1107	36	1	12
chr1A	131256715	131263886	NA	NA	chr1A	131272916	131277485	NA	NA	8	D85	D89	network1107	36	12	5
chr1A	131256715	131263886	NA	NA	chr1A	131518416	131526269	TraesCS1A01G119600	downstream	5	D85	P187	network1107	36	12	6
chr1A	131256715	131263886	NA	NA	chr1A	131958569	131961216	TraesCS1A01G119700	downstream	7	D85	P188	network1107	36	12	3
chr1A	131256715	131263886	NA	NA	chr1A	131963621	131967506	TraesCS1A01G119700	genebody	10	D85	P189	network1107	36	12	5
chr1A	131256715	131263886	NA	NA	chr1A	132785015	132791753	TraesCS1A01G120200	downstream	3	D85	P190	network1107	36	12	7
chr1A	131272916	131277485	NA	NA	chr1A	131518416	131526269	TraesCS1A01G119600	downstream	4	D89	P187	network1107	36	5	6
chr1A	131272916	131277485	NA	NA	chr1A	131799068	131801274	NA	NA	3	D89	D90	network1107	36	5	1
chr1A	131272916	131277485	NA	NA	chr1A	131955241	131957004	NA	NA	4	D89	D91	network1107	36	5	2
chr1A	131272916	131277485	NA	NA	chr1A	131963621	131967506	TraesCS1A01G119700	genebody	5	D89	P189	network1107	36	5	5
chr1A	131518416	131526269	TraesCS1A01G119600	downstream	chr1A	131926118	131928527	NA	NA	5	P187	E109	network1107	36	6	3
chr1A	131518416	131526269	TraesCS1A01G119600	downstream	chr1A	131935132	131936940	NA	NA	4	P187	E110	network1107	36	6	2
chr1A	131518416	131526269	TraesCS1A01G119600	downstream	chr1A	131958569	131961216	TraesCS1A01G119700	downstream	3	P187	P188	network1107	36	6	3
chr1A	131518416	131526269	TraesCS1A01G119600	downstream	chr1A	151050198	151056947	NA	NA	3	P187	E111	network1107	36	6	4
chr1A	131915315	131918119	NA	NA	chr1A	131926118	131928527	NA	NA	4	D92	E109	network1107	36	2	3
chr1A	131915315	131918119	NA	NA	chr1A	131963621	131967506	TraesCS1A01G119700	genebody	3	D92	P189	network1107	36	2	5
chr1A	131926118	131928527	NA	NA	chr1A	132127738	132132310	TraesCS1A01G119800	downstream	3	E109	P191	network1107	36	3	7
chr1A	131935132	131936940	NA	NA	chr1A	131955241	131957004	NA	NA	3	E110	D91	network1107	36	2	2
chr1A	131958569	131961216	TraesCS1A01G119700	downstream	chr1A	132127738	132132310	TraesCS1A01G119800	downstream	3	P188	P191	network1107	36	3	7
chr1A	131963621	131967506	TraesCS1A01G119700	genebody	chr1A	132127738	132132310	TraesCS1A01G119800	downstream	3	P189	P191	network1107	36	5	7
chr1A	131963621	131967506	TraesCS1A01G119700	genebody	chr1A	132135751	132137276	TraesCS1A01G119800	upstream	5	P189	P192	network1107	36	5	3
chr1A	132031783	132035834	NA	NA	chr1A	132050654	132054223	NA	NA	3	D93	D94	network5915	1	1	1
chr1A	132082497	132085113	NA	NA	chr1A	132112657	132114283	NA	NA	4	D95	D96	network1107	36	1	2
chr1A	132107045	132108969	NA	NA	chr1A	132127738	132132310	TraesCS1A01G119800	downstream	4	E112	P191	network1107	36	1	7
chr1A	132112657	132114283	NA	NA	chr1A	132127738	132132310	TraesCS1A01G119800	downstream	3	D96	P191	network1107	36	2	7
chr1A	132119056	132122324	NA	NA	chr1A	132135751	132137276	TraesCS1A01G119800	upstream	3	E113	P192	network1107	36	1	3
chr1A	132127738	132132310	TraesCS1A01G119800	downstream	chr1A	132156875	132159297	NA	NA	3	P191	E114	network1107	36	7	2
chr1A	132127738	132132310	TraesCS1A01G119800	downstream	chr1A	132261091	132264222	TraesCS1A01G119900	genebody	4	P191	P193	network1107	36	7	2
chr1A	132135751	132137276	TraesCS1A01G119800	upstream	chr1A	132156875	132159297	NA	NA	3	P192	E114	network1107	36	3	2
chr1A	132261091	132264222	TraesCS1A01G119900	genebody	chr1A	132785015	132791753	TraesCS1A01G120200	downstream	3	P193	P190	network1107	36	2	7
chr1A	132486557	132488200	TraesCS1A01G120100	downstream	chr1A	132792874	132798662	TraesCS1A01G120200	downstream	4	P194	P195	network1827	24	1	8
chr1A	1325834	1329049	NA	NA	chr1A	1334470	1348474	TraesCS1A01G002700	genebody	8	E86	P115	network33	8097	3	18
chr1A	132761780	132763775	NA	NA	chr1A	132792874	132798662	TraesCS1A01G120200	downstream	3	E115	P195	network1827	24	1	8
chr1A	132778197	132784360	TraesCS1A01G120200	genebody	chr1A	132792874	132798662	TraesCS1A01G120200	downstream	9	P196	P195	network1827	24	4	8
chr1A	132778197	132784360	TraesCS1A01G120200	genebody	chr1A	132799268	132801431	TraesCS1A01G120400	genebody	3	P196	P197	network1827	24	4	2
chr1A	132778197	132784360	TraesCS1A01G120200	genebody	chr1A	132808162	132809855	NA	NA	3	P196	E116	network1827	24	4	1
chr1A	132778197	132784360	TraesCS1A01G120200	genebody	chr1A	133126100	133130651	TraesCS1A01G120500	downstream	3	P196	P198	network1827	24	4	5
chr1A	132785015	132791753	TraesCS1A01G120200	downstream	chr1A	132799268	132801431	TraesCS1A01G120400	genebody	9	P190	P197	network1827	24	7	2
chr1A	132785015	132791753	TraesCS1A01G120200	downstream	chr1A	133145914	133148545	NA	NA	5	P190	E117	network1827	24	7	6
chr1A	132785015	132791753	TraesCS1A01G120200	downstream	chr1A	133156296	133159130	TraesCS1A01G120700	downstream	3	P190	P199	network1827	24	7	6
chr1A	132785015	132791753	TraesCS1A01G120200	downstream	chr1A	133160311	133162285	TraesCS1A01G120800	downstream	3	P190	P200	network1827	24	7	1
chr1A	132785015	132791753	TraesCS1A01G120200	downstream	chr1A	133416523	133420238	TraesCS1A01G121000	genebody	3	P190	P201	network1827	24	7	1
chr1A	132792874	132798662	TraesCS1A01G120200	downstream	chr1A	133126100	133130651	TraesCS1A01G120500	downstream	6	P195	P198	network1827	24	8	5
chr1A	132792874	132798662	TraesCS1A01G120200	downstream	chr1A	133133505	133135002	NA	NA	4	P195	E118	network1827	24	8	3
chr1A	132792874	132798662	TraesCS1A01G120200	downstream	chr1A	133139217	133140758	NA	NA	5	P195	E119	network1827	24	8	3
chr1A	132792874	132798662	TraesCS1A01G120200	downstream	chr1A	133145914	133148545	NA	NA	4	P195	E117	network1827	24	8	6
chr1A	132792874	132798662	TraesCS1A01G120200	downstream	chr1A	133156296	133159130	TraesCS1A01G120700	downstream	4	P195	P199	network1827	24	8	6
chr1A	133126100	133130651	TraesCS1A01G120500	downstream	chr1A	133139217	133140758	NA	NA	8	P198	E119	network1827	24	5	3
chr1A	133126100	133130651	TraesCS1A01G120500	downstream	chr1A	133145914	133148545	NA	NA	7	P198	E117	network1827	24	5	6
chr1A	133126100	133130651	TraesCS1A01G120500	downstream	chr1A	133156296	133159130	TraesCS1A01G120700	downstream	4	P198	P199	network1827	24	5	6
chr1A	133133505	133135002	NA	NA	chr1A	133145914	133148545	NA	NA	9	E118	E117	network1827	24	3	6
chr1A	133133505	133135002	NA	NA	chr1A	133156296	133159130	TraesCS1A01G120700	downstream	3	E118	P199	network1827	24	3	6
chr1A	133135560	133138020	NA	NA	chr1A	133145914	133148545	NA	NA	3	D97	E117	network1827	24	1	6
chr1A	133139217	133140758	NA	NA	chr1A	133156296	133159130	TraesCS1A01G120700	downstream	3	E119	P199	network1827	24	3	6
chr1A	133145914	133148545	NA	NA	chr1A	133156296	133159130	TraesCS1A01G120700	downstream	3	E117	P199	network1827	24	6	6
chr1A	133166168	133168309	TraesCS1A01G120900	downstream	chr1A	133413075	133415676	TraesCS1A01G121000	genebody	3	P202	P203	network5505	1	1	1
chr1A	13332056	13334000	NA	NA	chr1A	13347857	13353002	TraesCS1A01G028500	downstream	5	E120	P204	network33	8097	1	5
chr1A	1334470	1348474	TraesCS1A01G002700	genebody	chr1A	12306030	12317949	TraesCS1A01G025600	genebody	3	P115	P109	network33	8097	18	21
chr1A	1334470	1348474	TraesCS1A01G002700	genebody	chr1A	1356198	1358384	NA	NA	16	P115	E121	network33	8097	18	1
chr1A	1334470	1348474	TraesCS1A01G002700	genebody	chr1A	1369026	1370293	NA	NA	4	P115	E122	network33	8097	18	2
chr1A	1334470	1348474	TraesCS1A01G002700	genebody	chr1A	1376353	1386237	NA	NA	30	P115	E66	network33	8097	18	8
chr1A	1334470	1348474	TraesCS1A01G002700	genebody	chr1A	1405892	1410380	NA	NA	4	P115	E123	network33	8097	18	2
chr1A	1334470	1348474	TraesCS1A01G002700	genebody	chr1A	1498178	1509730	NA	NA	3	P115	E108	network33	8097	18	4
chr1A	1334470	1348474	TraesCS1A01G002700	genebody	chr1A	3446217	3458167	TraesCS1A01G006000	upstream	3	P115	P136	network33	8097	18	28
chr1A	1334470	1348474	TraesCS1A01G002700	genebody	chr1A	5654457	5665280	NA	NA	3	P115	E124	network33	8097	18	16
chr1A	1334470	1348474	TraesCS1A01G002700	genebody	chr1A	9572752	9588971	TraesCS1A01G019000	downstream	3	P115	P205	network33	8097	18	27
chr1A	13347857	13353002	TraesCS1A01G028500	downstream	chr1A	13381383	13384440	NA	NA	3	P204	E125	network33	8097	5	4
chr1A	13347857	13353002	TraesCS1A01G028500	downstream	chr1A	13452837	13460303	TraesCS1A01G028700	upstream	6	P204	P171	network33	8097	5	8
chr1A	13347857	13353002	TraesCS1A01G028500	downstream	chr1A	13564274	13568717	TraesCS1A01G028900	upstream	3	P204	P206	network33	8097	5	8
chr1A	13347857	13353002	TraesCS1A01G028500	downstream	chr1A	13760360	13767302	TraesCS1A01G029300	upstream	3	P204	P172	network33	8097	5	14
chr1A	13381383	13384440	NA	NA	chr1A	13408784	13411469	TraesCS1A01G028600	upstream	3	E125	P207	network33	8097	4	3
chr1A	13381383	13384440	NA	NA	chr1A	13452837	13460303	TraesCS1A01G028700	upstream	6	E125	P171	network33	8097	4	8
chr1A	13381383	13384440	NA	NA	chr1A	13869722	13878155	NA	NA	3	E125	D98	network33	8097	4	11
chr1A	13408784	13411469	TraesCS1A01G028600	upstream	chr1A	13423856	13427369	NA	NA	3	P207	E126	network33	8097	3	3
chr1A	13408784	13411469	TraesCS1A01G028600	upstream	chr1A	13452837	13460303	TraesCS1A01G028700	upstream	3	P207	P171	network33	8097	3	8
chr1A	13418100	13420523	TraesCS1A01G028600	genebody	chr1A	13452837	13460303	TraesCS1A01G028700	upstream	4	P208	P171	network33	8097	1	8
chr1A	13423856	13427369	NA	NA	chr1A	13452837	13460303	TraesCS1A01G028700	upstream	12	E126	P171	network33	8097	3	8
chr1A	13423856	13427369	NA	NA	chr1A	13670905	13676631	TraesCS1A01G029200	genebody	3	E126	P133	network33	8097	3	7
chr1A	13452837	13460303	TraesCS1A01G028700	upstream	chr1A	13564274	13568717	TraesCS1A01G028900	upstream	6	P171	P206	network33	8097	8	8
chr1A	13452837	13460303	TraesCS1A01G028700	upstream	chr1A	13574581	13578504	TraesCS1A01G029000	upstream	4	P171	P209	network33	8097	8	2
chr1A	134754254	134758305	NA	NA	chr1A	134943747	134949802	TraesCS1A01G121300	downstream	3	E127	P210	network1810	24	1	4
chr1A	134940076	134941790	TraesCS1A01G121300	upstream	chr1A	134955406	134964659	TraesCS1A01G121400	downstream	5	P211	P212	network1810	24	1	5
chr1A	134943747	134949802	TraesCS1A01G121300	downstream	chr1A	134955406	134964659	TraesCS1A01G121400	downstream	43	P210	P212	network1810	24	4	5
chr1A	134943747	134949802	TraesCS1A01G121300	downstream	chr1A	135506824	135511563	TraesCS1A01G121700	genebody	4	P210	P213	network1810	24	4	5
chr1A	134943747	134949802	TraesCS1A01G121300	downstream	chr1A	135513562	135521366	TraesCS1A01G121700	genebody	3	P210	P214	network1810	24	4	8
chr1A	134955406	134964659	TraesCS1A01G121400	downstream	chr1A	135444834	135447768	NA	NA	3	P212	E128	network1810	24	5	2
chr1A	134955406	134964659	TraesCS1A01G121400	downstream	chr1A	135506824	135511563	TraesCS1A01G121700	genebody	5	P212	P213	network1810	24	5	5
chr1A	134955406	134964659	TraesCS1A01G121400	downstream	chr1A	135513562	135521366	TraesCS1A01G121700	genebody	8	P212	P214	network1810	24	5	8
chr1A	13507986	13511996	NA	NA	chr1A	13564274	13568717	TraesCS1A01G028900	upstream	3	E129	P206	network33	8097	1	8
chr1A	135093963	135096057	NA	NA	chr1A	135151987	135153834	NA	NA	3	D99	D100	network5235	1	1	1
chr1A	135096988	135100090	NA	NA	chr1A	135513562	135521366	TraesCS1A01G121700	genebody	5	E130	P214	network1810	24	2	8
chr1A	135096988	135100090	NA	NA	chr1A	135965954	135972673	TraesCS1A01G122000	genebody	3	E130	P215	network1810	24	2	5
chr1A	135181178	135184800	TraesCS1A01G121500	upstream	chr1A	135513562	135521366	TraesCS1A01G121700	genebody	3	P216	P214	network1810	24	1	8
chr1A	135444834	135447768	NA	NA	chr1A	135513562	135521366	TraesCS1A01G121700	genebody	3	E128	P214	network1810	24	2	8
chr1A	13546637	13550342	NA	NA	chr1A	13564274	13568717	TraesCS1A01G028900	upstream	4	E131	P206	network33	8097	1	8
chr1A	135486898	135488551	NA	NA	chr1A	135506824	135511563	TraesCS1A01G121700	genebody	3	E132	P213	network1810	24	1	5
chr1A	135506824	135511563	TraesCS1A01G121700	genebody	chr1A	135522112	135525337	TraesCS1A01G121700	genebody	5	P213	P217	network1810	24	5	2
chr1A	135506824	135511563	TraesCS1A01G121700	genebody	chr1A	136950723	136960770	TraesCS1A01G122100	genebody	4	P213	P218	network1810	24	5	5
chr1A	135513562	135521366	TraesCS1A01G121700	genebody	chr1A	135527833	135529967	NA	NA	9	P214	E133	network1810	24	8	1
chr1A	135513562	135521366	TraesCS1A01G121700	genebody	chr1A	135965954	135972673	TraesCS1A01G122000	genebody	8	P214	P215	network1810	24	8	5
chr1A	135513562	135521366	TraesCS1A01G121700	genebody	chr1A	136950723	136960770	TraesCS1A01G122100	genebody	4	P214	P218	network1810	24	8	5
chr1A	135522112	135525337	TraesCS1A01G121700	genebody	chr1A	135965954	135972673	TraesCS1A01G122000	genebody	5	P217	P215	network1810	24	2	5
chr1A	13564274	13568717	TraesCS1A01G028900	upstream	chr1A	13574581	13578504	TraesCS1A01G029000	upstream	10	P206	P209	network33	8097	8	2
chr1A	13564274	13568717	TraesCS1A01G028900	upstream	chr1A	13670905	13676631	TraesCS1A01G029200	genebody	5	P206	P133	network33	8097	8	7
chr1A	13564274	13568717	TraesCS1A01G028900	upstream	chr1A	13742694	13758463	NA	NA	4	P206	E65	network33	8097	8	15
chr1A	13564274	13568717	TraesCS1A01G028900	upstream	chr1A	13760360	13767302	TraesCS1A01G029300	upstream	4	P206	P172	network33	8097	8	14
chr1A	135965954	135972673	TraesCS1A01G122000	genebody	chr1A	136923635	136925379	TraesCS1A01G122100	genebody	3	P215	P219	network1810	24	5	1
chr1A	135965954	135972673	TraesCS1A01G122000	genebody	chr1A	136932596	136935217	TraesCS1A01G122100	genebody	3	P215	P220	network1810	24	5	2
chr1A	13664055	13666213	TraesCS1A01G029100	genebody	chr1A	13742694	13758463	NA	NA	4	P221	E65	network33	8097	3	15
chr1A	13664055	13666213	TraesCS1A01G029100	genebody	chr1A	13760360	13767302	TraesCS1A01G029300	upstream	3	P221	P172	network33	8097	3	14
chr1A	13664055	13666213	TraesCS1A01G029100	genebody	chr1A	14048854	14058712	TraesCS1A01G030100	downstream	3	P221	P222	network33	8097	3	16
chr1A	13670905	13676631	TraesCS1A01G029200	genebody	chr1A	13742694	13758463	NA	NA	14	P133	E65	network33	8097	7	15
chr1A	13670905	13676631	TraesCS1A01G029200	genebody	chr1A	13760360	13767302	TraesCS1A01G029300	upstream	18	P133	P172	network33	8097	7	14
chr1A	13670905	13676631	TraesCS1A01G029200	genebody	chr1A	13858061	13867537	TraesCS1A01G029800	downstream	4	P133	P135	network33	8097	7	13
chr1A	13670905	13676631	TraesCS1A01G029200	genebody	chr1A	14127992	14146741	TraesCS1A01G030500	upstream	4	P133	P147	network33	8097	7	34
chr1A	1369026	1370293	NA	NA	chr1A	1376353	1386237	NA	NA	6	E122	E66	network33	8097	2	8
chr1A	136932596	136935217	TraesCS1A01G122100	genebody	chr1A	136950723	136960770	TraesCS1A01G122100	genebody	5	P220	P218	network1810	24	2	5
chr1A	136950723	136960770	TraesCS1A01G122100	genebody	chr1A	137225628	137228547	NA	NA	3	P218	E134	network1810	24	5	1
chr1A	136950723	136960770	TraesCS1A01G122100	genebody	chr1A	137404285	137412600	TraesCS1A01G122400	upstream	3	P218	P223	network1810	24	5	5
chr1A	137230951	137233321	TraesCS1A01G122200	genebody	chr1A	137404285	137412600	TraesCS1A01G122400	upstream	6	P224	P223	network1238	31	1	5
chr1A	137404285	137412600	TraesCS1A01G122400	upstream	chr1A	137417536	137422175	NA	NA	16	P223	E135	network1238	31	5	1
chr1A	137404285	137412600	TraesCS1A01G122400	upstream	chr1A	137853246	137862029	NA	NA	5	P223	E136	network1238	31	5	5
chr1A	137404285	137412600	TraesCS1A01G122400	upstream	chr1A	137924829	137931144	NA	NA	6	P223	E137	network1238	31	5	6
chr1A	13742694	13758463	NA	NA	chr1A	13760360	13767302	TraesCS1A01G029300	upstream	44	E65	P172	network33	8097	15	14
chr1A	13742694	13758463	NA	NA	chr1A	13797143	13798719	NA	NA	4	E65	D101	network33	8097	15	1
chr1A	13742694	13758463	NA	NA	chr1A	13837170	13839393	NA	NA	3	E65	D102	network33	8097	15	3
chr1A	13742694	13758463	NA	NA	chr1A	13858061	13867537	TraesCS1A01G029800	downstream	14	E65	P135	network33	8097	15	13
chr1A	13742694	13758463	NA	NA	chr1A	13869722	13878155	NA	NA	4	E65	D98	network33	8097	15	11
chr1A	13742694	13758463	NA	NA	chr1A	14048854	14058712	TraesCS1A01G030100	downstream	4	E65	P222	network33	8097	15	16
chr1A	13742694	13758463	NA	NA	chr1A	14065754	14074767	TraesCS1A01G030300	downstream	7	E65	P225	network33	8097	15	11
chr1A	13742694	13758463	NA	NA	chr1A	14106021	14113765	TraesCS1A01G030400	downstream	3	E65	P226	network33	8097	15	10
chr1A	13742694	13758463	NA	NA	chr1A	14127992	14146741	TraesCS1A01G030500	upstream	4	E65	P147	network33	8097	15	34
chr1A	13742694	13758463	NA	NA	chr1A	14157569	14164747	TraesCS1A01G030700	downstream	4	E65	P159	network33	8097	15	16
chr1A	13742694	13758463	NA	NA	chr1A	14595962	14597900	TraesCS1A01G031800	upstream	3	E65	P227	network33	8097	15	2
chr1A	13760360	13767302	TraesCS1A01G029300	upstream	chr1A	13785600	13787290	NA	NA	3	P172	E138	network33	8097	14	1
chr1A	13760360	13767302	TraesCS1A01G029300	upstream	chr1A	13858061	13867537	TraesCS1A01G029800	downstream	9	P172	P135	network33	8097	14	13
chr1A	13760360	13767302	TraesCS1A01G029300	upstream	chr1A	13869722	13878155	NA	NA	12	P172	D98	network33	8097	14	11
chr1A	13760360	13767302	TraesCS1A01G029300	upstream	chr1A	14036491	14039224	NA	NA	3	P172	E139	network33	8097	14	3
chr1A	13760360	13767302	TraesCS1A01G029300	upstream	chr1A	14043879	14047959	TraesCS1A01G030100	genebody	3	P172	P228	network33	8097	14	8
chr1A	13760360	13767302	TraesCS1A01G029300	upstream	chr1A	14048854	14058712	TraesCS1A01G030100	downstream	4	P172	P222	network33	8097	14	16
chr1A	13760360	13767302	TraesCS1A01G029300	upstream	chr1A	14065754	14074767	TraesCS1A01G030300	downstream	3	P172	P225	network33	8097	14	11
chr1A	13760360	13767302	TraesCS1A01G029300	upstream	chr1A	14127992	14146741	TraesCS1A01G030500	upstream	5	P172	P147	network33	8097	14	34
chr1A	1376353	1386237	NA	NA	chr1A	1405892	1410380	NA	NA	3	E66	E123	network33	8097	8	2
chr1A	137853246	137862029	NA	NA	chr1A	137870168	137873334	NA	NA	14	E136	D103	network1238	31	5	4
chr1A	137853246	137862029	NA	NA	chr1A	137914434	137916238	NA	NA	4	E136	D104	network1238	31	5	3
chr1A	137853246	137862029	NA	NA	chr1A	137924829	137931144	NA	NA	16	E136	E137	network1238	31	5	6
chr1A	137853246	137862029	NA	NA	chr1A	137937209	137938455	NA	NA	3	E136	D105	network1238	31	5	1
chr1A	137870168	137873334	NA	NA	chr1A	137914434	137916238	NA	NA	5	D103	D104	network1238	31	4	3
chr1A	137870168	137873334	NA	NA	chr1A	137924829	137931144	NA	NA	6	D103	E137	network1238	31	4	6
chr1A	137870168	137873334	NA	NA	chr1A	138254470	138259896	NA	NA	3	D103	D106	network1238	31	4	8
chr1A	137914434	137916238	NA	NA	chr1A	137924829	137931144	NA	NA	8	D104	E137	network1238	31	3	6
chr1A	137924829	137931144	NA	NA	chr1A	138254470	138259896	NA	NA	9	E137	D106	network1238	31	6	8
chr1A	137924829	137931144	NA	NA	chr1A	138322595	138327966	NA	NA	4	E137	D107	network1238	31	6	5
chr1A	138177382	138178833	NA	NA	chr1A	138190414	138192425	NA	NA	3	D108	D109	network4832	1	1	1
chr1A	138205812	138207246	NA	NA	chr1A	138234923	138238675	NA	NA	3	D110	D111	network1238	31	1	5
chr1A	138211266	138214082	NA	NA	chr1A	138222578	138224083	TraesCS1A01G122500	downstream	3	E140	P229	network1238	31	3	4
chr1A	138211266	138214082	NA	NA	chr1A	138226480	138228177	TraesCS1A01G122500	genebody	4	E140	P230	network1238	31	3	2
chr1A	138211266	138214082	NA	NA	chr1A	138254470	138259896	NA	NA	3	E140	D106	network1238	31	3	8
chr1A	138222578	138224083	TraesCS1A01G122500	downstream	chr1A	138234923	138238675	NA	NA	4	P229	D111	network1238	31	4	5
chr1A	138222578	138224083	TraesCS1A01G122500	downstream	chr1A	138254470	138259896	NA	NA	5	P229	D106	network1238	31	4	8
chr1A	138222578	138224083	TraesCS1A01G122500	downstream	chr1A	138316090	138320730	NA	NA	4	P229	E141	network1238	31	4	4
chr1A	138226480	138228177	TraesCS1A01G122500	genebody	chr1A	138254470	138259896	NA	NA	7	P230	D106	network1238	31	2	8
chr1A	138234923	138238675	NA	NA	chr1A	138254470	138259896	NA	NA	19	D111	D106	network1238	31	5	8
chr1A	138234923	138238675	NA	NA	chr1A	138263314	138268971	NA	NA	3	D111	D112	network1238	31	5	3
chr1A	138234923	138238675	NA	NA	chr1A	138322595	138327966	NA	NA	3	D111	D107	network1238	31	5	5
chr1A	138254470	138259896	NA	NA	chr1A	138316090	138320730	NA	NA	9	D106	E141	network1238	31	8	4
chr1A	138254470	138259896	NA	NA	chr1A	138322595	138327966	NA	NA	5	D106	D107	network1238	31	8	5
chr1A	138263314	138268971	NA	NA	chr1A	138316090	138320730	NA	NA	4	D112	E141	network1238	31	3	4
chr1A	138263314	138268971	NA	NA	chr1A	138322595	138327966	NA	NA	5	D112	D107	network1238	31	3	5
chr1A	138316090	138320730	NA	NA	chr1A	138338361	138342316	NA	NA	3	E141	D113	network1238	31	4	2
chr1A	138322595	138327966	NA	NA	chr1A	138338361	138342316	NA	NA	3	D107	D113	network1238	31	5	2
chr1A	13837170	13839393	NA	NA	chr1A	13858061	13867537	TraesCS1A01G029800	downstream	4	D102	P135	network33	8097	3	13
chr1A	13837170	13839393	NA	NA	chr1A	13869722	13878155	NA	NA	3	D102	D98	network33	8097	3	11
chr1A	13845293	13848126	NA	NA	chr1A	13858061	13867537	TraesCS1A01G029800	downstream	6	E142	P135	network33	8097	2	13
chr1A	13845293	13848126	NA	NA	chr1A	14043879	14047959	TraesCS1A01G030100	genebody	3	E142	P228	network33	8097	2	8
chr1A	13858061	13867537	TraesCS1A01G029800	downstream	chr1A	13869722	13878155	NA	NA	37	P135	D98	network33	8097	13	11
chr1A	13858061	13867537	TraesCS1A01G029800	downstream	chr1A	14043879	14047959	TraesCS1A01G030100	genebody	3	P135	P228	network33	8097	13	8
chr1A	13858061	13867537	TraesCS1A01G029800	downstream	chr1A	14048854	14058712	TraesCS1A01G030100	downstream	18	P135	P222	network33	8097	13	16
chr1A	13858061	13867537	TraesCS1A01G029800	downstream	chr1A	14065754	14074767	TraesCS1A01G030300	downstream	7	P135	P225	network33	8097	13	11
chr1A	13858061	13867537	TraesCS1A01G029800	downstream	chr1A	14106021	14113765	TraesCS1A01G030400	downstream	3	P135	P226	network33	8097	13	10
chr1A	13858061	13867537	TraesCS1A01G029800	downstream	chr1A	14127992	14146741	TraesCS1A01G030500	upstream	7	P135	P147	network33	8097	13	34
chr1A	13858061	13867537	TraesCS1A01G029800	downstream	chr1A	14190384	14193670	TraesCS1A01G030800	downstream	3	P135	P231	network33	8097	13	3
chr1A	138660813	138665260	NA	NA	chr1A	139557091	139559309	TraesCS1A01G122700	genebody	3	E143	P232	network1334	8	1	2
chr1A	13869722	13878155	NA	NA	chr1A	13978381	13984560	TraesCS1A01G030000	downstream	5	D98	P233	network33	8097	11	5
chr1A	13869722	13878155	NA	NA	chr1A	14043879	14047959	TraesCS1A01G030100	genebody	7	D98	P228	network33	8097	11	8
chr1A	13869722	13878155	NA	NA	chr1A	14048854	14058712	TraesCS1A01G030100	downstream	16	D98	P222	network33	8097	11	16
chr1A	13869722	13878155	NA	NA	chr1A	14065754	14074767	TraesCS1A01G030300	downstream	5	D98	P225	network33	8097	11	11
chr1A	13869722	13878155	NA	NA	chr1A	14079591	14088659	TraesCS1A01G030300	upstream	5	D98	P143	network33	8097	11	9
chr1A	13869722	13878155	NA	NA	chr1A	14127992	14146741	TraesCS1A01G030500	upstream	3	D98	P147	network33	8097	11	34
chr1A	139557091	139559309	TraesCS1A01G122700	genebody	chr1A	140361713	140374923	NA	NA	3	P232	E144	network1334	8	2	4
chr1A	13978381	13984560	TraesCS1A01G030000	downstream	chr1A	14036491	14039224	NA	NA	4	P233	E139	network33	8097	5	3
chr1A	13978381	13984560	TraesCS1A01G030000	downstream	chr1A	14043879	14047959	TraesCS1A01G030100	genebody	4	P233	P228	network33	8097	5	8
chr1A	13978381	13984560	TraesCS1A01G030000	downstream	chr1A	14048854	14058712	TraesCS1A01G030100	downstream	4	P233	P222	network33	8097	5	16
chr1A	13978381	13984560	TraesCS1A01G030000	downstream	chr1A	14106021	14113765	TraesCS1A01G030400	downstream	3	P233	P226	network33	8097	5	10
chr1A	140361713	140374923	NA	NA	chr1A	140989436	140990755	NA	NA	4	E144	D114	network1334	8	4	1
chr1A	140361713	140374923	NA	NA	chr1A	141428496	141433684	TraesCS1A01G123000	downstream	10	E144	P234	network1334	8	4	2
chr1A	140361713	140374923	NA	NA	chr1A	141435174	141437943	TraesCS1A01G123000	genebody	4	E144	P235	network1334	8	4	2
chr1A	14036491	14039224	NA	NA	chr1A	14048854	14058712	TraesCS1A01G030100	downstream	6	E139	P222	network33	8097	3	16
chr1A	14043879	14047959	TraesCS1A01G030100	genebody	chr1A	14065754	14074767	TraesCS1A01G030300	downstream	7	P228	P225	network33	8097	8	11
chr1A	14043879	14047959	TraesCS1A01G030100	genebody	chr1A	14079591	14088659	TraesCS1A01G030300	upstream	3	P228	P143	network33	8097	8	9
chr1A	14043879	14047959	TraesCS1A01G030100	genebody	chr1A	14127992	14146741	TraesCS1A01G030500	upstream	9	P228	P147	network33	8097	8	34
chr1A	14048854	14058712	TraesCS1A01G030100	downstream	chr1A	14065754	14074767	TraesCS1A01G030300	downstream	37	P222	P225	network33	8097	16	11
chr1A	14048854	14058712	TraesCS1A01G030100	downstream	chr1A	14076382	14078679	TraesCS1A01G030300	genebody	7	P222	P236	network33	8097	16	3
chr1A	14048854	14058712	TraesCS1A01G030100	downstream	chr1A	14079591	14088659	TraesCS1A01G030300	upstream	19	P222	P143	network33	8097	16	9
chr1A	14048854	14058712	TraesCS1A01G030100	downstream	chr1A	14106021	14113765	TraesCS1A01G030400	downstream	10	P222	P226	network33	8097	16	10
chr1A	14048854	14058712	TraesCS1A01G030100	downstream	chr1A	14127992	14146741	TraesCS1A01G030500	upstream	35	P222	P147	network33	8097	16	34
chr1A	14048854	14058712	TraesCS1A01G030100	downstream	chr1A	14157569	14164747	TraesCS1A01G030700	downstream	5	P222	P159	network33	8097	16	16
chr1A	14048854	14058712	TraesCS1A01G030100	downstream	chr1A	14186259	14188412	NA	NA	3	P222	E145	network33	8097	16	2
chr1A	14048854	14058712	TraesCS1A01G030100	downstream	chr1A	14250107	14257811	TraesCS1A01G030900	genebody	3	P222	P237	network33	8097	16	8
chr1A	14048854	14058712	TraesCS1A01G030100	downstream	chr1A	14584884	14588516	TraesCS1A01G031800	downstream	3	P222	P238	network33	8097	16	2
chr1A	14065754	14074767	TraesCS1A01G030300	downstream	chr1A	14079591	14088659	TraesCS1A01G030300	upstream	33	P225	P143	network33	8097	11	9
chr1A	14065754	14074767	TraesCS1A01G030300	downstream	chr1A	14106021	14113765	TraesCS1A01G030400	downstream	15	P225	P226	network33	8097	11	10
chr1A	14065754	14074767	TraesCS1A01G030300	downstream	chr1A	14114722	14116869	NA	NA	3	P225	E146	network33	8097	11	3
chr1A	14065754	14074767	TraesCS1A01G030300	downstream	chr1A	14127992	14146741	TraesCS1A01G030500	upstream	47	P225	P147	network33	8097	11	34
chr1A	14065754	14074767	TraesCS1A01G030300	downstream	chr1A	14157569	14164747	TraesCS1A01G030700	downstream	8	P225	P159	network33	8097	11	16
chr1A	14076382	14078679	TraesCS1A01G030300	genebody	chr1A	14106021	14113765	TraesCS1A01G030400	downstream	5	P236	P226	network33	8097	3	10
chr1A	14076382	14078679	TraesCS1A01G030300	genebody	chr1A	14127992	14146741	TraesCS1A01G030500	upstream	17	P236	P147	network33	8097	3	34
chr1A	14079591	14088659	TraesCS1A01G030300	upstream	chr1A	14106021	14113765	TraesCS1A01G030400	downstream	27	P143	P226	network33	8097	9	10
chr1A	14079591	14088659	TraesCS1A01G030300	upstream	chr1A	14114722	14116869	NA	NA	5	P143	E146	network33	8097	9	3
chr1A	14079591	14088659	TraesCS1A01G030300	upstream	chr1A	14127992	14146741	TraesCS1A01G030500	upstream	36	P143	P147	network33	8097	9	34
chr1A	14079591	14088659	TraesCS1A01G030300	upstream	chr1A	14157569	14164747	TraesCS1A01G030700	downstream	4	P143	P159	network33	8097	9	16
chr1A	14098419	14099727	NA	NA	chr1A	14127992	14146741	TraesCS1A01G030500	upstream	3	E147	P147	network33	8097	1	34
chr1A	14106021	14113765	TraesCS1A01G030400	downstream	chr1A	14127992	14146741	TraesCS1A01G030500	upstream	70	P226	P147	network33	8097	10	34
chr1A	14106021	14113765	TraesCS1A01G030400	downstream	chr1A	14157569	14164747	TraesCS1A01G030700	downstream	3	P226	P159	network33	8097	10	16
chr1A	14114722	14116869	NA	NA	chr1A	14127992	14146741	TraesCS1A01G030500	upstream	13	E146	P147	network33	8097	3	34
chr1A	14125025	14126345	NA	NA	chr1A	14127992	14146741	TraesCS1A01G030500	upstream	4	E148	P147	network33	8097	1	34
chr1A	141263345	141266574	NA	NA	chr1A	141282338	141286450	NA	NA	4	D115	D116	network4353	1	1	1
chr1A	14127992	14146741	TraesCS1A01G030500	upstream	chr1A	14152107	14153631	NA	NA	14	P147	E149	network33	8097	34	1
chr1A	14127992	14146741	TraesCS1A01G030500	upstream	chr1A	14157569	14164747	TraesCS1A01G030700	downstream	48	P147	P159	network33	8097	34	16
chr1A	14127992	14146741	TraesCS1A01G030500	upstream	chr1A	14169143	14171486	NA	NA	4	P147	E150	network33	8097	34	1
chr1A	14127992	14146741	TraesCS1A01G030500	upstream	chr1A	14173531	14176157	NA	NA	3	P147	E151	network33	8097	34	2
chr1A	14127992	14146741	TraesCS1A01G030500	upstream	chr1A	14186259	14188412	NA	NA	5	P147	E145	network33	8097	34	2
chr1A	14127992	14146741	TraesCS1A01G030500	upstream	chr1A	14190384	14193670	TraesCS1A01G030800	downstream	3	P147	P231	network33	8097	34	3
chr1A	14127992	14146741	TraesCS1A01G030500	upstream	chr1A	14231684	14233480	NA	NA	3	P147	E152	network33	8097	34	3
chr1A	14127992	14146741	TraesCS1A01G030500	upstream	chr1A	14241928	14243898	NA	NA	3	P147	E153	network33	8097	34	4
chr1A	14127992	14146741	TraesCS1A01G030500	upstream	chr1A	14250107	14257811	TraesCS1A01G030900	genebody	19	P147	P237	network33	8097	34	8
chr1A	14127992	14146741	TraesCS1A01G030500	upstream	chr1A	14259476	14261082	TraesCS1A01G030900	upstream	3	P147	P239	network33	8097	34	1
chr1A	14127992	14146741	TraesCS1A01G030500	upstream	chr1A	14353805	14365778	NA	NA	10	P147	E154	network33	8097	34	4
chr1A	14127992	14146741	TraesCS1A01G030500	upstream	chr1A	14483996	14488108	NA	NA	3	P147	E155	network33	8097	34	2
chr1A	14127992	14146741	TraesCS1A01G030500	upstream	chr1A	14500251	14504084	TraesCS1A01G031200	upstream	6	P147	P240	network33	8097	34	4
chr1A	14127992	14146741	TraesCS1A01G030500	upstream	chr1A	14590613	14592498	TraesCS1A01G031800	genebody	3	P147	P241	network33	8097	34	1
chr1A	14127992	14146741	TraesCS1A01G030500	upstream	chr1A	18309566	18314089	TraesCS1A01G035100	downstream	3	P147	P242	network33	8097	34	5
chr1A	14127992	14146741	TraesCS1A01G030500	upstream	chr1A	22283852	22302614	TraesCS1A01G040600	genebody	3	P147	P134	network33	8097	34	31
chr1A	141428496	141433684	TraesCS1A01G123000	downstream	chr1A	142889096	142893596	TraesCS1A01G123200	upstream	4	P234	P243	network1334	8	2	3
chr1A	141435174	141437943	TraesCS1A01G123000	genebody	chr1A	142889096	142893596	TraesCS1A01G123200	upstream	3	P235	P243	network1334	8	2	3
chr1A	14157569	14164747	TraesCS1A01G030700	downstream	chr1A	14173531	14176157	NA	NA	6	P159	E151	network33	8097	16	2
chr1A	14157569	14164747	TraesCS1A01G030700	downstream	chr1A	14190384	14193670	TraesCS1A01G030800	downstream	4	P159	P231	network33	8097	16	3
chr1A	14157569	14164747	TraesCS1A01G030700	downstream	chr1A	14203069	14204981	NA	NA	3	P159	E156	network33	8097	16	1
chr1A	14157569	14164747	TraesCS1A01G030700	downstream	chr1A	14231684	14233480	NA	NA	3	P159	E152	network33	8097	16	3
chr1A	14157569	14164747	TraesCS1A01G030700	downstream	chr1A	14241928	14243898	NA	NA	3	P159	E153	network33	8097	16	4
chr1A	14157569	14164747	TraesCS1A01G030700	downstream	chr1A	14250107	14257811	TraesCS1A01G030900	genebody	7	P159	P237	network33	8097	16	8
chr1A	14157569	14164747	TraesCS1A01G030700	downstream	chr1A	14353805	14365778	NA	NA	3	P159	E154	network33	8097	16	4
chr1A	14157569	14164747	TraesCS1A01G030700	downstream	chr1A	14500251	14504084	TraesCS1A01G031200	upstream	3	P159	P240	network33	8097	16	4
chr1A	14157569	14164747	TraesCS1A01G030700	downstream	chr1A	14593278	14594689	TraesCS1A01G031800	genebody	3	P159	P244	network33	8097	16	1
chr1A	14231684	14233480	NA	NA	chr1A	14241928	14243898	NA	NA	5	E152	E153	network33	8097	3	4
chr1A	14241928	14243898	NA	NA	chr1A	14250107	14257811	TraesCS1A01G030900	genebody	4	E153	P237	network33	8097	4	8
chr1A	14250107	14257811	TraesCS1A01G030900	genebody	chr1A	14298262	14299557	NA	NA	3	P237	E157	network33	8097	8	1
chr1A	14250107	14257811	TraesCS1A01G030900	genebody	chr1A	14353805	14365778	NA	NA	13	P237	E154	network33	8097	8	4
chr1A	14250107	14257811	TraesCS1A01G030900	genebody	chr1A	14504750	14510205	TraesCS1A01G031200	downstream	6	P237	P148	network33	8097	8	7
chr1A	14250107	14257811	TraesCS1A01G030900	genebody	chr1A	15429238	15441239	TraesCS1A01G033000	genebody	3	P237	P245	network33	8097	8	14
chr1A	142851752	142853831	NA	NA	chr1A	142889096	142893596	TraesCS1A01G123200	upstream	3	E158	P243	network1334	8	1	3
chr1A	143327572	143329515	NA	NA	chr1A	143351405	143353266	NA	NA	3	D117	D118	network4038	1	1	1
chr1A	14353805	14365778	NA	NA	chr1A	14504750	14510205	TraesCS1A01G031200	downstream	4	E154	P148	network33	8097	4	7
chr1A	14466034	14468423	TraesCS1A01G031100	upstream	chr1A	14504750	14510205	TraesCS1A01G031200	downstream	3	P246	P148	network33	8097	1	7
chr1A	14480778	14482095	NA	NA	chr1A	14500251	14504084	TraesCS1A01G031200	upstream	4	E159	P240	network33	8097	1	4
chr1A	14483996	14488108	NA	NA	chr1A	14500251	14504084	TraesCS1A01G031200	upstream	5	E155	P240	network33	8097	2	4
chr1A	14490993	14492698	NA	NA	chr1A	14504750	14510205	TraesCS1A01G031200	downstream	3	E160	P148	network33	8097	1	7
chr1A	14504750	14510205	TraesCS1A01G031200	downstream	chr1A	14584884	14588516	TraesCS1A01G031800	downstream	4	P148	P238	network33	8097	7	2
chr1A	14504750	14510205	TraesCS1A01G031200	downstream	chr1A	14595962	14597900	TraesCS1A01G031800	upstream	6	P148	P227	network33	8097	7	2
chr1A	145377720	145380596	TraesCS1A01G123900	genebody	chr1A	146636111	146639583	TraesCS1A01G124200	upstream	3	P247	P248	network728	23	1	2
chr1A	146212	154686	TraesCS1A01G000500	downstream	chr1A	155688	165285	TraesCS1A01G000600	downstream	8	P249	P250	network686	35	2	3
chr1A	146636111	146639583	TraesCS1A01G124200	upstream	chr1A	146942117	146954739	TraesCS1A01G124400	genebody	5	P248	P251	network728	23	2	7
chr1A	146942117	146954739	TraesCS1A01G124400	genebody	chr1A	146963454	146965819	NA	NA	8	P251	E161	network728	23	7	1
chr1A	146942117	146954739	TraesCS1A01G124400	genebody	chr1A	147098664	147100758	NA	NA	4	P251	E162	network728	23	7	1
chr1A	146942117	146954739	TraesCS1A01G124400	genebody	chr1A	147345578	147349058	NA	NA	11	P251	E163	network728	23	7	1
chr1A	146942117	146954739	TraesCS1A01G124400	genebody	chr1A	147350591	147356494	TraesCS1A01G124600	downstream	12	P251	P252	network728	23	7	1
chr1A	146942117	146954739	TraesCS1A01G124400	genebody	chr1A	148259361	148269943	TraesCS1A01G125000	genebody	5	P251	P253	network728	23	7	5
chr1A	146942117	146954739	TraesCS1A01G124400	genebody	chr1A	148949768	148958740	TraesCS1A01G125300	genebody	3	P251	P254	network728	23	7	4
chr1A	147911489	147914951	NA	NA	chr1A	148259361	148269943	TraesCS1A01G125000	genebody	5	E164	P253	network728	23	2	5
chr1A	147911489	147914951	NA	NA	chr1A	149248435	149255814	NA	NA	4	E164	D119	network728	23	2	8
chr1A	148252349	148255002	NA	NA	chr1A	148259361	148269943	TraesCS1A01G125000	genebody	8	E165	P253	network728	23	1	5
chr1A	148259361	148269943	TraesCS1A01G125000	genebody	chr1A	149237093	149240500	NA	NA	3	P253	E166	network728	23	5	2
chr1A	148259361	148269943	TraesCS1A01G125000	genebody	chr1A	149248435	149255814	NA	NA	3	P253	D119	network728	23	5	8
chr1A	148598263	148600140	NA	NA	chr1A	148607738	148611726	TraesCS1A01G125100	downstream	3	E167	P255	network728	23	1	2
chr1A	148607738	148611726	TraesCS1A01G125100	downstream	chr1A	148949768	148958740	TraesCS1A01G125300	genebody	3	P255	P254	network728	23	2	4
chr1A	148942846	148945514	NA	NA	chr1A	148949768	148958740	TraesCS1A01G125300	genebody	12	E168	P254	network728	23	1	4
chr1A	148949768	148958740	TraesCS1A01G125300	genebody	chr1A	149248435	149255814	NA	NA	4	P254	D119	network728	23	4	8
chr1A	149237093	149240500	NA	NA	chr1A	149248435	149255814	NA	NA	5	E166	D119	network728	23	2	8
chr1A	149248435	149255814	NA	NA	chr1A	149355292	149357326	TraesCS1A01G125400	upstream	3	D119	P256	network728	23	8	2
chr1A	149248435	149255814	NA	NA	chr1A	149509114	149513040	TraesCS1A01G125500	downstream	3	D119	P257	network728	23	8	2
chr1A	149248435	149255814	NA	NA	chr1A	149514991	149516234	TraesCS1A01G125500	upstream	4	D119	P258	network728	23	8	1
chr1A	149248435	149255814	NA	NA	chr1A	150888591	150899722	TraesCS1A01G126100	downstream	3	D119	P259	network728	23	8	9
chr1A	149355292	149357326	TraesCS1A01G125400	upstream	chr1A	149509114	149513040	TraesCS1A01G125500	downstream	6	P256	P257	network728	23	2	2
chr1A	149778977	149782734	NA	NA	chr1A	149791421	149793154	NA	NA	3	D120	D121	network3840	1	1	1
chr1A	1498178	1509730	NA	NA	chr1A	22333108	22341999	TraesCS1A01G040800	upstream	3	E108	P260	network33	8097	4	6
chr1A	1498178	1509730	NA	NA	chr1A	5493821	5517061	TraesCS1A01G009300	genebody	3	E108	P261	network33	8097	4	25
chr1A	149866931	149869544	TraesCS1A01G125600	genebody	chr1A	150783518	150788003	NA	NA	3	P262	E169	network1380	14	1	3
chr1A	150005445	150007636	TraesCS1A01G125700	genebody	chr1A	150888591	150899722	TraesCS1A01G126100	downstream	3	P263	P259	network1380	14	1	9
chr1A	150783518	150788003	NA	NA	chr1A	150888591	150899722	TraesCS1A01G126100	downstream	13	E169	P259	network1380	14	3	9
chr1A	150783518	150788003	NA	NA	chr1A	151050198	151056947	NA	NA	4	E169	E111	network1380	14	3	4
chr1A	150789764	150796222	NA	NA	chr1A	150813142	150814885	NA	NA	4	D122	D123	network1380	14	4	1
chr1A	150789764	150796222	NA	NA	chr1A	150880560	150882797	NA	NA	3	D122	D124	network1380	14	4	2
chr1A	150789764	150796222	NA	NA	chr1A	150888591	150899722	TraesCS1A01G126100	downstream	37	D122	P259	network1380	14	4	9
chr1A	150789764	150796222	NA	NA	chr1A	151050198	151056947	NA	NA	7	D122	E111	network1380	14	4	4
chr1A	150847235	150849148	NA	NA	chr1A	150888591	150899722	TraesCS1A01G126100	downstream	3	E170	P259	network1380	14	1	9
chr1A	150862623	150864343	TraesCS1A01G125900	downstream	chr1A	150888591	150899722	TraesCS1A01G126100	downstream	7	P264	P259	network1380	14	1	9
chr1A	150880560	150882797	NA	NA	chr1A	150888591	150899722	TraesCS1A01G126100	downstream	13	D124	P259	network1380	14	2	9
chr1A	150888591	150899722	TraesCS1A01G126100	downstream	chr1A	151050198	151056947	NA	NA	19	P259	E111	network1380	14	9	4
chr1A	150888591	150899722	TraesCS1A01G126100	downstream	chr1A	151770256	151778141	TraesCS1A01G126300	genebody	5	P259	P265	network1380	14	9	2
chr1A	151770256	151778141	TraesCS1A01G126300	genebody	chr1A	151792308	151794418	NA	NA	4	P265	E171	network1380	14	2	1
chr1A	153339057	153341123	TraesCS1A01G126800	genebody	chr1A	153353384	153355161	NA	NA	5	P266	E172	network3740	1	1	1
chr1A	15350314	15355807	TraesCS1A01G032900	upstream	chr1A	15369922	15371267	NA	NA	5	P267	E173	network33	8097	4	1
chr1A	15350314	15355807	TraesCS1A01G032900	upstream	chr1A	15372286	15377328	NA	NA	10	P267	E174	network33	8097	4	4
chr1A	15350314	15355807	TraesCS1A01G032900	upstream	chr1A	15415779	15419282	NA	NA	4	P267	E175	network33	8097	4	3
chr1A	15350314	15355807	TraesCS1A01G032900	upstream	chr1A	15429238	15441239	TraesCS1A01G033000	genebody	10	P267	P245	network33	8097	4	14
chr1A	15372286	15377328	NA	NA	chr1A	15415779	15419282	NA	NA	3	E174	E175	network33	8097	4	3
chr1A	15372286	15377328	NA	NA	chr1A	15424560	15428134	TraesCS1A01G033000	upstream	11	E174	P268	network33	8097	4	4
chr1A	15372286	15377328	NA	NA	chr1A	15429238	15441239	TraesCS1A01G033000	genebody	11	E174	P245	network33	8097	4	14
chr1A	15405075	15406805	NA	NA	chr1A	15429238	15441239	TraesCS1A01G033000	genebody	3	E176	P245	network33	8097	1	14
chr1A	15415779	15419282	NA	NA	chr1A	15429238	15441239	TraesCS1A01G033000	genebody	8	E175	P245	network33	8097	3	14
chr1A	15419803	15421999	NA	NA	chr1A	15429238	15441239	TraesCS1A01G033000	genebody	3	E177	P245	network33	8097	1	14
chr1A	15424560	15428134	TraesCS1A01G033000	upstream	chr1A	15502530	15510811	NA	NA	3	P268	E178	network33	8097	4	8
chr1A	15424560	15428134	TraesCS1A01G033000	upstream	chr1A	15512763	15520823	TraesCS1A01G033200	upstream	4	P268	P156	network33	8097	4	6
chr1A	15424560	15428134	TraesCS1A01G033000	upstream	chr1A	15537254	15543821	NA	NA	6	P268	E179	network33	8097	4	6
chr1A	15429238	15441239	TraesCS1A01G033000	genebody	chr1A	15447199	15448490	NA	NA	3	P245	E180	network33	8097	14	1
chr1A	15429238	15441239	TraesCS1A01G033000	genebody	chr1A	15450314	15451741	NA	NA	6	P245	E181	network33	8097	14	2
chr1A	15429238	15441239	TraesCS1A01G033000	genebody	chr1A	15502530	15510811	NA	NA	23	P245	E178	network33	8097	14	8
chr1A	15429238	15441239	TraesCS1A01G033000	genebody	chr1A	15512763	15520823	TraesCS1A01G033200	upstream	16	P245	P156	network33	8097	14	6
chr1A	15429238	15441239	TraesCS1A01G033000	genebody	chr1A	15522165	15525444	NA	NA	9	P245	E182	network33	8097	14	4
chr1A	15429238	15441239	TraesCS1A01G033000	genebody	chr1A	15537254	15543821	NA	NA	15	P245	E179	network33	8097	14	6
chr1A	15429238	15441239	TraesCS1A01G033000	genebody	chr1A	15548851	15551196	NA	NA	6	P245	E183	network33	8097	14	4
chr1A	15429238	15441239	TraesCS1A01G033000	genebody	chr1A	22283852	22302614	TraesCS1A01G040600	genebody	4	P245	P134	network33	8097	14	31
chr1A	15450314	15451741	NA	NA	chr1A	15502530	15510811	NA	NA	3	E181	E178	network33	8097	2	8
chr1A	15502530	15510811	NA	NA	chr1A	15512763	15520823	TraesCS1A01G033200	upstream	30	E178	P156	network33	8097	8	6
chr1A	15502530	15510811	NA	NA	chr1A	15522165	15525444	NA	NA	8	E178	E182	network33	8097	8	4
chr1A	15502530	15510811	NA	NA	chr1A	15537254	15543821	NA	NA	24	E178	E179	network33	8097	8	6
chr1A	15502530	15510811	NA	NA	chr1A	15548851	15551196	NA	NA	5	E178	E183	network33	8097	8	4
chr1A	15502530	15510811	NA	NA	chr1A	16424693	16427915	TraesCS1A01G033700	genebody	3	E178	P269	network33	8097	8	7
chr1A	155079424	155082157	TraesCS1A01G127600	downstream	chr1A	155689228	155699245	TraesCS1A01G127900	downstream	3	P270	P271	network2641	4	1	4
chr1A	15512763	15520823	TraesCS1A01G033200	upstream	chr1A	15537254	15543821	NA	NA	24	P156	E179	network33	8097	6	6
chr1A	15512763	15520823	TraesCS1A01G033200	upstream	chr1A	15548851	15551196	NA	NA	4	P156	E183	network33	8097	6	4
chr1A	15522165	15525444	NA	NA	chr1A	15537254	15543821	NA	NA	17	E182	E179	network33	8097	4	6
chr1A	15522165	15525444	NA	NA	chr1A	15548851	15551196	NA	NA	4	E182	E183	network33	8097	4	4
chr1A	15537254	15543821	NA	NA	chr1A	36264457	36281265	TraesCS1A01G055100	upstream	3	E179	P272	network33	8097	6	17
chr1A	155429325	155431028	NA	NA	chr1A	155689228	155699245	TraesCS1A01G127900	downstream	4	E184	P271	network2641	4	1	4
chr1A	155688	165285	TraesCS1A01G000600	downstream	chr1A	166310	179058	TraesCS1A01G000800	downstream	8	P250	P166	network686	35	3	6
chr1A	155689228	155699245	TraesCS1A01G127900	downstream	chr1A	155839673	155842053	TraesCS1A01G128100	genebody	5	P271	P273	network2641	4	4	1
chr1A	155689228	155699245	TraesCS1A01G127900	downstream	chr1A	155857668	155861178	TraesCS1A01G128100	genebody	3	P271	P274	network2641	4	4	1
chr1A	157279400	157282187	NA	NA	chr1A	157311239	157316217	TraesCS1A01G128300	downstream	3	E185	P275	network3516	1	1	1
chr1A	157351689	157358699	TraesCS1A01G128400	downstream	chr1A	157405987	157407954	NA	NA	4	P276	E186	network3511	1	1	1
chr1A	16393518	16398868	TraesCS1A01G033500	downstream	chr1A	16406922	16410639	TraesCS1A01G033600	downstream	7	P277	P278	network1376	13	3	5
chr1A	16393518	16398868	TraesCS1A01G033500	downstream	chr1A	16424693	16427915	TraesCS1A01G033700	genebody	6	P277	P269	network1376	13	3	7
chr1A	16393518	16398868	TraesCS1A01G033500	downstream	chr1A	16433455	16434746	TraesCS1A01G033800	genebody	3	P277	P279	network1376	13	3	2
chr1A	16406922	16410639	TraesCS1A01G033600	downstream	chr1A	16424693	16427915	TraesCS1A01G033700	genebody	10	P278	P269	network1376	13	5	7
chr1A	16406922	16410639	TraesCS1A01G033600	downstream	chr1A	16429244	16431671	TraesCS1A01G033800	upstream	5	P278	P280	network1376	13	5	1
chr1A	16406922	16410639	TraesCS1A01G033600	downstream	chr1A	16433455	16434746	TraesCS1A01G033800	genebody	4	P278	P279	network1376	13	5	2
chr1A	16406922	16410639	TraesCS1A01G033600	downstream	chr1A	16469286	16472460	NA	NA	3	P278	E187	network1376	13	5	1
chr1A	16424693	16427915	TraesCS1A01G033700	genebody	chr1A	16437256	16439487	TraesCS1A01G033800	downstream	3	P269	P281	network1376	13	7	1
chr1A	16424693	16427915	TraesCS1A01G033700	genebody	chr1A	16446996	16449263	TraesCS1A01G033900	upstream	3	P269	P282	network1376	13	7	3
chr1A	16424693	16427915	TraesCS1A01G033700	genebody	chr1A	16462651	16465276	NA	NA	3	P269	E188	network1376	13	7	2
chr1A	16424693	16427915	TraesCS1A01G033700	genebody	chr1A	16944485	16951492	NA	NA	3	P269	E189	network1376	13	7	6
chr1A	16446996	16449263	TraesCS1A01G033900	upstream	chr1A	16462651	16465276	NA	NA	3	P282	E188	network1376	13	3	2
chr1A	16446996	16449263	TraesCS1A01G033900	upstream	chr1A	16543982	16545845	NA	NA	4	P282	E190	network1376	13	3	1
chr1A	166310	179058	TraesCS1A01G000800	downstream	chr1A	179780	185686	TraesCS1A01G000800	genebody	3	P166	P283	network686	35	6	1
chr1A	166310	179058	TraesCS1A01G000800	downstream	chr1A	195495	203186	NA	NA	3	P166	E97	network686	35	6	3
chr1A	166310	179058	TraesCS1A01G000800	downstream	chr1A	255695	263232	NA	NA	3	P166	E191	network686	35	6	3
chr1A	166310	179058	TraesCS1A01G000800	downstream	chr1A	313851	324265	TraesCS1A01G001500	upstream	3	P166	P284	network686	35	6	4
chr1A	168341236	168343541	NA	NA	chr1A	168442302	168452796	TraesCS1A01G130100	upstream	3	E192	P285	network2129	4	2	3
chr1A	168341236	168343541	NA	NA	chr1A	168547227	168554721	TraesCS1A01G130700	genebody	4	E192	P286	network2129	4	2	6
chr1A	168394432	168398330	NA	NA	chr1A	168442302	168452796	TraesCS1A01G130100	upstream	3	E193	P285	network2129	4	1	3
chr1A	168442302	168452796	TraesCS1A01G130100	upstream	chr1A	168457631	168458969	NA	NA	4	P285	E194	network2129	4	3	1
chr1A	168485489	168488743	NA	NA	chr1A	168547227	168554721	TraesCS1A01G130700	genebody	7	E195	P286	network648	22	2	6
chr1A	168485489	168488743	NA	NA	chr1A	168561564	168567673	TraesCS1A01G130700	genebody	6	E195	P287	network648	22	2	7
chr1A	168529327	168531208	NA	NA	chr1A	168547227	168554721	TraesCS1A01G130700	genebody	5	E196	P286	network648	22	2	6
chr1A	168529327	168531208	NA	NA	chr1A	168561564	168567673	TraesCS1A01G130700	genebody	4	E196	P287	network648	22	2	7
chr1A	168547227	168554721	TraesCS1A01G130700	genebody	chr1A	168561564	168567673	TraesCS1A01G130700	genebody	47	P286	P287	network648	22	6	7
chr1A	168547227	168554721	TraesCS1A01G130700	genebody	chr1A	168568514	168570155	TraesCS1A01G130700	genebody	5	P286	P288	network648	22	6	1
chr1A	168547227	168554721	TraesCS1A01G130700	genebody	chr1A	168573668	168579147	TraesCS1A01G130700	genebody	8	P286	P289	network648	22	6	3
chr1A	168561564	168567673	TraesCS1A01G130700	genebody	chr1A	168573668	168579147	TraesCS1A01G130700	genebody	33	P287	P289	network648	22	7	3
chr1A	168561564	168567673	TraesCS1A01G130700	genebody	chr1A	168579907	168582368	TraesCS1A01G130700	genebody	3	P287	P290	network648	22	7	1
chr1A	168561564	168567673	TraesCS1A01G130700	genebody	chr1A	168584704	168586586	TraesCS1A01G130700	genebody	3	P287	P291	network648	22	7	1
chr1A	168561564	168567673	TraesCS1A01G130700	genebody	chr1A	171453097	171470520	TraesCS1A01G131000	genebody	5	P287	P292	network648	22	7	7
chr1A	168573668	168579147	TraesCS1A01G130700	genebody	chr1A	169649714	169654534	TraesCS1A01G130800	downstream	3	P289	P293	network648	22	3	4
chr1A	168737073	168743115	NA	NA	chr1A	169649714	169654534	TraesCS1A01G130800	downstream	3	E197	P293	network648	22	1	4
chr1A	16919828	16923559	TraesCS1A01G034200	downstream	chr1A	16930459	16933578	TraesCS1A01G034300	downstream	7	P294	P295	network683	9	3	2
chr1A	16919828	16923559	TraesCS1A01G034200	downstream	chr1A	16939046	16943041	NA	NA	3	P294	E198	network683	9	3	1
chr1A	16919828	16923559	TraesCS1A01G034200	downstream	chr1A	16944485	16951492	NA	NA	3	P294	E189	network683	9	3	6
chr1A	16930459	16933578	TraesCS1A01G034300	downstream	chr1A	16944485	16951492	NA	NA	6	P295	E189	network683	9	2	6
chr1A	16944485	16951492	NA	NA	chr1A	16956397	16959739	NA	NA	5	E189	D125	network683	9	6	1
chr1A	16944485	16951492	NA	NA	chr1A	17072336	17075772	NA	NA	3	E189	D126	network683	9	6	1
chr1A	16944485	16951492	NA	NA	chr1A	17255919	17259562	TraesCS1A01G034700	downstream	3	E189	P296	network683	9	6	2
chr1A	169649714	169654534	TraesCS1A01G130800	downstream	chr1A	169664000	169667610	NA	NA	6	P293	E199	network648	22	4	2
chr1A	169649714	169654534	TraesCS1A01G130800	downstream	chr1A	171453097	171470520	TraesCS1A01G131000	genebody	4	P293	P292	network648	22	4	7
chr1A	169664000	169667610	NA	NA	chr1A	171453097	171470520	TraesCS1A01G131000	genebody	3	E199	P292	network648	22	2	7
chr1A	171006576	171009212	TraesCS1A01G130900	genebody	chr1A	171453097	171470520	TraesCS1A01G131000	genebody	3	P297	P292	network648	22	1	7
chr1A	171015182	171016807	TraesCS1A01G130900	genebody	chr1A	171032771	171034785	TraesCS1A01G130900	genebody	3	P298	P299	network8105	1	1	1
chr1A	171193854	171195452	NA	NA	chr1A	171453097	171470520	TraesCS1A01G131000	genebody	3	E200	P292	network648	22	1	7
chr1A	171453097	171470520	TraesCS1A01G131000	genebody	chr1A	171782393	171785749	NA	NA	4	P292	E201	network648	22	7	1
chr1A	171453097	171470520	TraesCS1A01G131000	genebody	chr1A	189958749	189962076	TraesCS1A01G133800	genebody	3	P292	P300	network648	22	7	3
chr1A	17241377	17243418	TraesCS1A01G034500	downstream	chr1A	17276106	17279644	NA	NA	3	P301	E202	network683	9	1	2
chr1A	17255919	17259562	TraesCS1A01G034700	downstream	chr1A	17276106	17279644	NA	NA	4	P296	E202	network683	9	2	2
chr1A	173809217	173812327	NA	NA	chr1A	173823152	173824712	NA	NA	3	D127	D128	network3013	2	2	1
chr1A	173809217	173812327	NA	NA	chr1A	173872355	173873877	NA	NA	3	D127	D129	network3013	2	2	1
chr1A	175780806	175782186	NA	NA	chr1A	175794299	175796566	NA	NA	4	D130	D131	network8018	1	1	1
chr1A	180231930	180233395	NA	NA	chr1A	180404786	180412764	TraesCS1A01G132500	downstream	4	E203	P302	network2539	6	1	4
chr1A	180404786	180412764	TraesCS1A01G132500	downstream	chr1A	181753858	181756165	TraesCS1A01G132600	genebody	3	P302	P303	network2539	6	4	2
chr1A	180404786	180412764	TraesCS1A01G132500	downstream	chr1A	181758737	181763434	TraesCS1A01G132600	genebody	3	P302	P304	network2539	6	4	2
chr1A	180404786	180412764	TraesCS1A01G132500	downstream	chr1A	181767602	181779045	TraesCS1A01G132600	downstream	6	P302	P305	network2539	6	4	3
chr1A	181753858	181756165	TraesCS1A01G132600	genebody	chr1A	181767602	181779045	TraesCS1A01G132600	downstream	15	P303	P305	network2539	6	2	3
chr1A	181758737	181763434	TraesCS1A01G132600	genebody	chr1A	181767602	181779045	TraesCS1A01G132600	downstream	30	P304	P305	network2539	6	2	3
chr1A	18286679	18289704	TraesCS1A01G035000	downstream	chr1A	18309566	18314089	TraesCS1A01G035100	downstream	3	P306	P242	network1830	11	2	5
chr1A	18286679	18289704	TraesCS1A01G035000	downstream	chr1A	18391838	18399065	NA	NA	9	P306	E204	network1830	11	2	6
chr1A	18293189	18295282	TraesCS1A01G035000	genebody	chr1A	18309566	18314089	TraesCS1A01G035100	downstream	7	P307	P242	network1830	11	2	5
chr1A	18293189	18295282	TraesCS1A01G035000	genebody	chr1A	18391838	18399065	NA	NA	5	P307	E204	network1830	11	2	6
chr1A	18309566	18314089	TraesCS1A01G035100	downstream	chr1A	18391838	18399065	NA	NA	8	P242	E204	network1830	11	5	6
chr1A	18309566	18314089	TraesCS1A01G035100	downstream	chr1A	20976558	20982689	TraesCS1A01G037900	downstream	3	P242	P308	network1830	11	5	11
chr1A	18314661	18316640	TraesCS1A01G035100	downstream	chr1A	18391838	18399065	NA	NA	4	P309	E204	network1830	11	1	6
chr1A	18391838	18399065	NA	NA	chr1A	18448064	18453043	NA	NA	4	E204	D132	network1830	11	6	3
chr1A	18391838	18399065	NA	NA	chr1A	18486566	18490169	TraesCS1A01G035300	genebody	4	E204	P310	network1830	11	6	2
chr1A	18448064	18453043	NA	NA	chr1A	18463524	18466644	TraesCS1A01G035200	upstream	3	D132	P311	network1830	11	3	1
chr1A	18448064	18453043	NA	NA	chr1A	18486566	18490169	TraesCS1A01G035300	genebody	5	D132	P310	network1830	11	3	2
chr1A	186715753	186718866	TraesCS1A01G133300	downstream	chr1A	186726671	186730270	NA	NA	4	P312	E205	network3181	2	1	2
chr1A	186726671	186730270	NA	NA	chr1A	186739668	186741890	NA	NA	4	E205	D133	network3181	2	2	1
chr1A	186988568	186997885	TraesCS1A01G133400	genebody	chr1A	188142727	188152125	TraesCS1A01G133500	downstream	7	P313	P314	network2934	2	1	2
chr1A	188131710	188134122	TraesCS1A01G133500	genebody	chr1A	188142727	188152125	TraesCS1A01G133500	downstream	7	P315	P314	network2934	2	1	2
chr1A	18828979	18830582	NA	NA	chr1A	18858033	18870014	NA	NA	3	D134	D135	network1732	5	1	4
chr1A	18858033	18870014	NA	NA	chr1A	18947110	18951282	NA	NA	3	D135	D136	network1732	5	4	1
chr1A	18858033	18870014	NA	NA	chr1A	19605489	19627746	NA	NA	6	D135	D137	network1732	5	4	2
chr1A	18858033	18870014	NA	NA	chr1A	19892262	19897243	TraesCS1A01G035800	downstream	3	D135	P316	network1732	5	4	3
chr1A	189709972	189711329	TraesCS1A01G133700	genebody	chr1A	189958749	189962076	TraesCS1A01G133800	genebody	3	P317	P300	network648	22	1	3
chr1A	189711860	189718226	TraesCS1A01G133700	genebody	chr1A	189958749	189962076	TraesCS1A01G133800	genebody	5	P318	P300	network648	22	1	3
chr1A	19396	22283	NA	NA	chr1A	27843	34625	NA	NA	3	D138	D139	network686	35	1	4
chr1A	195495	203186	NA	NA	chr1A	247103	253754	TraesCS1A01G000900	downstream	3	E97	P319	network686	35	3	2
chr1A	19605489	19627746	NA	NA	chr1A	19676062	19677714	NA	NA	3	D137	D140	network1732	5	2	1
chr1A	19892262	19897243	TraesCS1A01G035800	downstream	chr1A	19930984	19932838	TraesCS1A01G035900	genebody	3	P316	P320	network33	8097	3	1
chr1A	19892262	19897243	TraesCS1A01G035800	downstream	chr1A	20092393	20096802	TraesCS1A01G036100	downstream	3	P316	P321	network33	8097	3	6
chr1A	20033269	20034700	TraesCS1A01G036000	upstream	chr1A	20041933	20049705	NA	NA	5	P322	E206	network1637	7	1	6
chr1A	20036470	20038320	NA	NA	chr1A	20099893	20102073	NA	NA	3	D141	D142	network1637	7	1	2
chr1A	20041933	20049705	NA	NA	chr1A	20092393	20096802	TraesCS1A01G036100	downstream	19	E206	P321	network1637	7	6	6
chr1A	20041933	20049705	NA	NA	chr1A	20097641	20099231	TraesCS1A01G036100	downstream	8	E206	P323	network1637	7	6	1
chr1A	20041933	20049705	NA	NA	chr1A	20099893	20102073	NA	NA	13	E206	D142	network1637	7	6	2
chr1A	20041933	20049705	NA	NA	chr1A	20175707	20177651	TraesCS1A01G036300	upstream	4	E206	P324	network1637	7	6	1
chr1A	20041933	20049705	NA	NA	chr1A	20403946	20410662	NA	NA	3	E206	D143	network1637	7	6	3
chr1A	20051999	20053654	NA	NA	chr1A	20092393	20096802	TraesCS1A01G036100	downstream	4	E207	P321	network33	8097	1	6
chr1A	20080265	20081956	NA	NA	chr1A	20092393	20096802	TraesCS1A01G036100	downstream	7	E208	P321	network33	8097	1	6
chr1A	20092393	20096802	TraesCS1A01G036100	downstream	chr1A	20403946	20410662	NA	NA	4	P321	D143	network33	8097	6	3
chr1A	20092393	20096802	TraesCS1A01G036100	downstream	chr1A	21027159	21040423	TraesCS1A01G038400	genebody	4	P321	P149	network33	8097	6	16
chr1A	201971724	201974518	NA	NA	chr1A	201983802	201985944	NA	NA	3	D144	D145	network7754	1	1	1
chr1A	202068113	202072958	TraesCS1A01G134600	genebody	chr1A	202089988	202095961	TraesCS1A01G134600	genebody	4	P325	P326	network3030	2	1	2
chr1A	202074909	202077139	TraesCS1A01G134600	genebody	chr1A	202089988	202095961	TraesCS1A01G134600	genebody	8	P327	P326	network3030	2	1	2
chr1A	20403946	20410662	NA	NA	chr1A	20976558	20982689	TraesCS1A01G037900	downstream	3	D143	P308	network33	8097	3	11
chr1A	205523046	205527082	NA	NA	chr1A	205549126	205550973	NA	NA	4	D146	D147	network7677	1	1	1
chr1A	207987164	207988650	NA	NA	chr1A	208026998	208028649	NA	NA	3	D148	D149	network1122	32	1	2
chr1A	208026998	208028649	NA	NA	chr1A	208205239	208214475	TraesCS1A01G135300	downstream	3	D149	P328	network1122	32	2	6
chr1A	208205239	208214475	TraesCS1A01G135300	downstream	chr1A	208700672	208703963	TraesCS1A01G135400	upstream	4	P328	P329	network1122	32	6	4
chr1A	208205239	208214475	TraesCS1A01G135300	downstream	chr1A	208706750	208708954	TraesCS1A01G135400	genebody	3	P328	P330	network1122	32	6	2
chr1A	208205239	208214475	TraesCS1A01G135300	downstream	chr1A	208709969	208721916	TraesCS1A01G135400	downstream	11	P328	P331	network1122	32	6	8
chr1A	208205239	208214475	TraesCS1A01G135300	downstream	chr1A	208722698	208725061	TraesCS1A01G135500	downstream	6	P328	P332	network1122	32	6	6
chr1A	208205239	208214475	TraesCS1A01G135300	downstream	chr1A	208907050	208916585	TraesCS1A01G135600	genebody	3	P328	P333	network1122	32	6	7
chr1A	208216130	208218600	TraesCS1A01G135300	genebody	chr1A	208709969	208721916	TraesCS1A01G135400	downstream	3	P334	P331	network1122	32	1	8
chr1A	208700672	208703963	TraesCS1A01G135400	upstream	chr1A	208709969	208721916	TraesCS1A01G135400	downstream	31	P329	P331	network1122	32	4	8
chr1A	208700672	208703963	TraesCS1A01G135400	upstream	chr1A	208722698	208725061	TraesCS1A01G135500	downstream	6	P329	P332	network1122	32	4	6
chr1A	208700672	208703963	TraesCS1A01G135400	upstream	chr1A	208880417	208893409	TraesCS1A01G135600	genebody	5	P329	P335	network1122	32	4	9
chr1A	208706750	208708954	TraesCS1A01G135400	genebody	chr1A	208722698	208725061	TraesCS1A01G135500	downstream	5	P330	P332	network1122	32	2	6
chr1A	208709969	208721916	TraesCS1A01G135400	downstream	chr1A	208880417	208893409	TraesCS1A01G135600	genebody	30	P331	P335	network1122	32	8	9
chr1A	208709969	208721916	TraesCS1A01G135400	downstream	chr1A	208895327	208897197	TraesCS1A01G135600	genebody	4	P331	P336	network1122	32	8	2
chr1A	208709969	208721916	TraesCS1A01G135400	downstream	chr1A	208901576	208906503	TraesCS1A01G135600	genebody	6	P331	P337	network1122	32	8	4
chr1A	208709969	208721916	TraesCS1A01G135400	downstream	chr1A	208907050	208916585	TraesCS1A01G135600	genebody	11	P331	P333	network1122	32	8	7
chr1A	208709969	208721916	TraesCS1A01G135400	downstream	chr1A	209352186	209363893	TraesCS1A01G135700	genebody	6	P331	P338	network1122	32	8	6
chr1A	208722698	208725061	TraesCS1A01G135500	downstream	chr1A	208880417	208893409	TraesCS1A01G135600	genebody	5	P332	P335	network1122	32	6	9
chr1A	208722698	208725061	TraesCS1A01G135500	downstream	chr1A	208901576	208906503	TraesCS1A01G135600	genebody	5	P332	P337	network1122	32	6	4
chr1A	208722698	208725061	TraesCS1A01G135500	downstream	chr1A	208907050	208916585	TraesCS1A01G135600	genebody	4	P332	P333	network1122	32	6	7
chr1A	208807039	208808727	NA	NA	chr1A	208880417	208893409	TraesCS1A01G135600	genebody	3	E209	P335	network1122	32	1	9
chr1A	208851587	208853791	NA	NA	chr1A	208880417	208893409	TraesCS1A01G135600	genebody	4	E210	P335	network1122	32	1	9
chr1A	20885553	20887711	TraesCS1A01G037300	downstream	chr1A	20976558	20982689	TraesCS1A01G037900	downstream	3	P339	P308	network33	8097	2	11
chr1A	20885553	20887711	TraesCS1A01G037300	downstream	chr1A	20991594	20998919	TraesCS1A01G038100	genebody	3	P339	P340	network33	8097	2	9
chr1A	208868896	208870951	NA	NA	chr1A	208880417	208893409	TraesCS1A01G135600	genebody	6	E211	P335	network1122	32	1	9
chr1A	208880417	208893409	TraesCS1A01G135600	genebody	chr1A	208901576	208906503	TraesCS1A01G135600	genebody	24	P335	P337	network1122	32	9	4
chr1A	208880417	208893409	TraesCS1A01G135600	genebody	chr1A	208907050	208916585	TraesCS1A01G135600	genebody	34	P335	P333	network1122	32	9	7
chr1A	208880417	208893409	TraesCS1A01G135600	genebody	chr1A	209352186	209363893	TraesCS1A01G135700	genebody	18	P335	P338	network1122	32	9	6
chr1A	208895327	208897197	TraesCS1A01G135600	genebody	chr1A	208907050	208916585	TraesCS1A01G135600	genebody	11	P336	P333	network1122	32	2	7
chr1A	208901576	208906503	TraesCS1A01G135600	genebody	chr1A	209352186	209363893	TraesCS1A01G135700	genebody	7	P337	P338	network1122	32	4	6
chr1A	208907050	208916585	TraesCS1A01G135600	genebody	chr1A	209037034	209038757	NA	NA	3	P333	E212	network1122	32	7	1
chr1A	208907050	208916585	TraesCS1A01G135600	genebody	chr1A	209352186	209363893	TraesCS1A01G135700	genebody	14	P333	P338	network1122	32	7	6
chr1A	208918835	208920283	NA	NA	chr1A	209352186	209363893	TraesCS1A01G135700	genebody	5	E213	P338	network1122	32	1	6
chr1A	209040495	209042312	NA	NA	chr1A	209352186	209363893	TraesCS1A01G135700	genebody	3	E214	P338	network1122	32	1	6
chr1A	20945374	20948292	NA	NA	chr1A	20976558	20982689	TraesCS1A01G037900	downstream	6	E215	P308	network33	8097	2	11
chr1A	20945374	20948292	NA	NA	chr1A	20991594	20998919	TraesCS1A01G038100	genebody	4	E215	P340	network33	8097	2	9
chr1A	20952416	20954711	NA	NA	chr1A	20970313	20972076	NA	NA	4	D150	D151	network7391	1	1	1
chr1A	20973092	20974802	TraesCS1A01G037900	downstream	chr1A	20985585	20987416	TraesCS1A01G038000	downstream	4	P341	P342	network33	8097	4	2
chr1A	20973092	20974802	TraesCS1A01G037900	downstream	chr1A	20991594	20998919	TraesCS1A01G038100	genebody	5	P341	P340	network33	8097	4	9
chr1A	20973092	20974802	TraesCS1A01G037900	downstream	chr1A	21021536	21023087	TraesCS1A01G038200	upstream	3	P341	P343	network33	8097	4	5
chr1A	20973092	20974802	TraesCS1A01G037900	downstream	chr1A	21027159	21040423	TraesCS1A01G038400	genebody	4	P341	P149	network33	8097	4	16
chr1A	20976558	20982689	TraesCS1A01G037900	downstream	chr1A	20991594	20998919	TraesCS1A01G038100	genebody	14	P308	P340	network33	8097	11	9
chr1A	20976558	20982689	TraesCS1A01G037900	downstream	chr1A	21006342	21008126	NA	NA	3	P308	E216	network33	8097	11	2
chr1A	20976558	20982689	TraesCS1A01G037900	downstream	chr1A	21021536	21023087	TraesCS1A01G038200	upstream	4	P308	P343	network33	8097	11	5
chr1A	20976558	20982689	TraesCS1A01G037900	downstream	chr1A	21027159	21040423	TraesCS1A01G038400	genebody	11	P308	P149	network33	8097	11	16
chr1A	20976558	20982689	TraesCS1A01G037900	downstream	chr1A	21082342	21084302	TraesCS1A01G038800	downstream	3	P308	P344	network33	8097	11	4
chr1A	20976558	20982689	TraesCS1A01G037900	downstream	chr1A	21321833	21335614	TraesCS1A01G039200	genebody	3	P308	P157	network33	8097	11	13
chr1A	20976558	20982689	TraesCS1A01G037900	downstream	chr1A	21613434	21622332	TraesCS1A01G039400	genebody	3	P308	P345	network33	8097	11	10
chr1A	20985585	20987416	TraesCS1A01G038000	downstream	chr1A	21027159	21040423	TraesCS1A01G038400	genebody	3	P342	P149	network33	8097	2	16
chr1A	20991594	20998919	TraesCS1A01G038100	genebody	chr1A	21006342	21008126	NA	NA	8	P340	E216	network33	8097	9	2
chr1A	20991594	20998919	TraesCS1A01G038100	genebody	chr1A	21021536	21023087	TraesCS1A01G038200	upstream	6	P340	P343	network33	8097	9	5
chr1A	20991594	20998919	TraesCS1A01G038100	genebody	chr1A	21027159	21040423	TraesCS1A01G038400	genebody	15	P340	P149	network33	8097	9	16
chr1A	20991594	20998919	TraesCS1A01G038100	genebody	chr1A	21041262	21043945	TraesCS1A01G038400	genebody	3	P340	P346	network33	8097	9	2
chr1A	20991594	20998919	TraesCS1A01G038100	genebody	chr1A	21044791	21048997	TraesCS1A01G038400	genebody	3	P340	P347	network33	8097	9	5
chr1A	21000081	21003598	TraesCS1A01G038100	downstream	chr1A	21027159	21040423	TraesCS1A01G038400	genebody	8	P348	P149	network33	8097	1	16
chr1A	21013924	21015730	NA	NA	chr1A	21027159	21040423	TraesCS1A01G038400	genebody	4	E217	P149	network33	8097	1	16
chr1A	21021536	21023087	TraesCS1A01G038200	upstream	chr1A	21027159	21040423	TraesCS1A01G038400	genebody	11	P343	P149	network33	8097	5	16
chr1A	21021536	21023087	TraesCS1A01G038200	upstream	chr1A	21044791	21048997	TraesCS1A01G038400	genebody	4	P343	P347	network33	8097	5	5
chr1A	21027159	21040423	TraesCS1A01G038400	genebody	chr1A	21044791	21048997	TraesCS1A01G038400	genebody	10	P149	P347	network33	8097	16	5
chr1A	21027159	21040423	TraesCS1A01G038400	genebody	chr1A	21051151	21052683	TraesCS1A01G038400	downstream	4	P149	P349	network33	8097	16	1
chr1A	21027159	21040423	TraesCS1A01G038400	genebody	chr1A	21053665	21055145	NA	NA	5	P149	E218	network33	8097	16	3
chr1A	21027159	21040423	TraesCS1A01G038400	genebody	chr1A	21058734	21060201	NA	NA	4	P149	E219	network33	8097	16	2
chr1A	21027159	21040423	TraesCS1A01G038400	genebody	chr1A	21321833	21335614	TraesCS1A01G039200	genebody	11	P149	P157	network33	8097	16	13
chr1A	21027159	21040423	TraesCS1A01G038400	genebody	chr1A	21613434	21622332	TraesCS1A01G039400	genebody	4	P149	P345	network33	8097	16	10
chr1A	21027159	21040423	TraesCS1A01G038400	genebody	chr1A	28610388	28626920	TraesCS1A01G046600	upstream	3	P149	P350	network33	8097	16	26
chr1A	21041262	21043945	TraesCS1A01G038400	genebody	chr1A	21053665	21055145	NA	NA	3	P346	E218	network33	8097	2	3
chr1A	21044791	21048997	TraesCS1A01G038400	genebody	chr1A	21058734	21060201	NA	NA	3	P347	E219	network33	8097	5	2
chr1A	21044791	21048997	TraesCS1A01G038400	genebody	chr1A	21082342	21084302	TraesCS1A01G038800	downstream	3	P347	P344	network33	8097	5	4
chr1A	21053665	21055145	NA	NA	chr1A	21072150	21073997	TraesCS1A01G038700	upstream	3	E218	P351	network33	8097	3	2
chr1A	21072150	21073997	TraesCS1A01G038700	upstream	chr1A	21082342	21084302	TraesCS1A01G038800	downstream	3	P351	P344	network33	8097	2	4
chr1A	21082342	21084302	TraesCS1A01G038800	downstream	chr1A	21321833	21335614	TraesCS1A01G039200	genebody	6	P344	P157	network33	8097	4	13
chr1A	21271975	21274763	NA	NA	chr1A	21321833	21335614	TraesCS1A01G039200	genebody	5	E220	P157	network33	8097	1	13
chr1A	21302595	21304436	NA	NA	chr1A	21321833	21335614	TraesCS1A01G039200	genebody	3	E221	P157	network33	8097	1	13
chr1A	21321833	21335614	TraesCS1A01G039200	genebody	chr1A	21345976	21349098	NA	NA	16	P157	E222	network33	8097	13	2
chr1A	21321833	21335614	TraesCS1A01G039200	genebody	chr1A	21613434	21622332	TraesCS1A01G039400	genebody	10	P157	P345	network33	8097	13	10
chr1A	21321833	21335614	TraesCS1A01G039200	genebody	chr1A	21623632	21628467	TraesCS1A01G039400	genebody	5	P157	P352	network33	8097	13	5
chr1A	21321833	21335614	TraesCS1A01G039200	genebody	chr1A	21636952	21641718	NA	NA	3	P157	E223	network33	8097	13	6
chr1A	21321833	21335614	TraesCS1A01G039200	genebody	chr1A	21684701	21695841	NA	NA	5	P157	E224	network33	8097	13	13
chr1A	21321833	21335614	TraesCS1A01G039200	genebody	chr1A	22283852	22302614	TraesCS1A01G040600	genebody	6	P157	P134	network33	8097	13	31
chr1A	21321833	21335614	TraesCS1A01G039200	genebody	chr1A	28610388	28626920	TraesCS1A01G046600	upstream	3	P157	P350	network33	8097	13	26
chr1A	21345976	21349098	NA	NA	chr1A	21636952	21641718	NA	NA	3	E222	E223	network33	8097	2	6
chr1A	213899629	213910360	TraesCS1A01G136200	genebody	chr1A	213920566	213921921	TraesCS1A01G136200	genebody	7	P353	P354	network682	23	2	2
chr1A	213899629	213910360	TraesCS1A01G136200	genebody	chr1A	213928882	213935270	TraesCS1A01G136200	genebody	19	P353	P355	network682	23	2	3
chr1A	213920566	213921921	TraesCS1A01G136200	genebody	chr1A	213928882	213935270	TraesCS1A01G136200	genebody	6	P354	P355	network682	23	2	3
chr1A	213928882	213935270	TraesCS1A01G136200	genebody	chr1A	216423334	216427938	TraesCS1A01G136400	genebody	3	P355	P356	network682	23	3	6
chr1A	21613434	21622332	TraesCS1A01G039400	genebody	chr1A	21629882	21635333	TraesCS1A01G039400	downstream	24	P345	P357	network33	8097	10	2
chr1A	21613434	21622332	TraesCS1A01G039400	genebody	chr1A	21636952	21641718	NA	NA	16	P345	E223	network33	8097	10	6
chr1A	21613434	21622332	TraesCS1A01G039400	genebody	chr1A	21684701	21695841	NA	NA	3	P345	E224	network33	8097	10	13
chr1A	21613434	21622332	TraesCS1A01G039400	genebody	chr1A	22283852	22302614	TraesCS1A01G040600	genebody	6	P345	P134	network33	8097	10	31
chr1A	21613434	21622332	TraesCS1A01G039400	genebody	chr1A	22333108	22341999	TraesCS1A01G040800	upstream	3	P345	P260	network33	8097	10	6
chr1A	21613434	21622332	TraesCS1A01G039400	genebody	chr1A	23344961	23350164	NA	NA	3	P345	E225	network33	8097	10	6
chr1A	21613434	21622332	TraesCS1A01G039400	genebody	chr1A	28610388	28626920	TraesCS1A01G046600	upstream	3	P345	P350	network33	8097	10	26
chr1A	21623632	21628467	TraesCS1A01G039400	genebody	chr1A	21636952	21641718	NA	NA	21	P352	E223	network33	8097	5	6
chr1A	21623632	21628467	TraesCS1A01G039400	genebody	chr1A	22146441	22166489	NA	NA	3	P352	E226	network33	8097	5	12
chr1A	21623632	21628467	TraesCS1A01G039400	genebody	chr1A	22283852	22302614	TraesCS1A01G040600	genebody	3	P352	P134	network33	8097	5	31
chr1A	21623632	21628467	TraesCS1A01G039400	genebody	chr1A	24682333	24698064	NA	NA	3	P352	E227	network33	8097	5	14
chr1A	21629882	21635333	TraesCS1A01G039400	downstream	chr1A	21684701	21695841	NA	NA	3	P357	E224	network33	8097	2	13
chr1A	21636952	21641718	NA	NA	chr1A	21684701	21695841	NA	NA	4	E223	E224	network33	8097	6	13
chr1A	21636952	21641718	NA	NA	chr1A	22283852	22302614	TraesCS1A01G040600	genebody	5	E223	P134	network33	8097	6	31
chr1A	216378340	216379665	NA	NA	chr1A	216400617	216405888	NA	NA	3	D152	D153	network682	23	1	6
chr1A	216400617	216405888	NA	NA	chr1A	216417715	216422624	TraesCS1A01G136400	genebody	7	D153	P358	network682	23	6	5
chr1A	216400617	216405888	NA	NA	chr1A	216423334	216427938	TraesCS1A01G136400	genebody	3	D153	P356	network682	23	6	6
chr1A	216400617	216405888	NA	NA	chr1A	216430007	216436931	TraesCS1A01G136400	genebody	11	D153	P359	network682	23	6	6
chr1A	216400617	216405888	NA	NA	chr1A	216453424	216456195	TraesCS1A01G136400	genebody	3	D153	P360	network682	23	6	4
chr1A	216400617	216405888	NA	NA	chr1A	217608597	217614602	TraesCS1A01G136500	genebody	3	D153	P361	network682	23	6	2
chr1A	216407577	216411457	NA	NA	chr1A	216417715	216422624	TraesCS1A01G136400	genebody	17	E228	P358	network682	23	3	5
chr1A	216407577	216411457	NA	NA	chr1A	216423334	216427938	TraesCS1A01G136400	genebody	9	E228	P356	network682	23	3	6
chr1A	216407577	216411457	NA	NA	chr1A	216430007	216436931	TraesCS1A01G136400	genebody	8	E228	P359	network682	23	3	6
chr1A	216415237	216416857	TraesCS1A01G136400	genebody	chr1A	216430007	216436931	TraesCS1A01G136400	genebody	9	P362	P359	network682	23	1	6
chr1A	216417715	216422624	TraesCS1A01G136400	genebody	chr1A	216430007	216436931	TraesCS1A01G136400	genebody	31	P358	P359	network682	23	5	6
chr1A	216417715	216422624	TraesCS1A01G136400	genebody	chr1A	216437773	216438991	TraesCS1A01G136400	genebody	6	P358	P363	network682	23	5	2
chr1A	216417715	216422624	TraesCS1A01G136400	genebody	chr1A	216453424	216456195	TraesCS1A01G136400	genebody	7	P358	P360	network682	23	5	4
chr1A	21642296	21643972	NA	NA	chr1A	21684701	21695841	NA	NA	3	D154	E224	network33	8097	1	13
chr1A	216423334	216427938	TraesCS1A01G136400	genebody	chr1A	216437773	216438991	TraesCS1A01G136400	genebody	4	P356	P363	network682	23	6	2
chr1A	216423334	216427938	TraesCS1A01G136400	genebody	chr1A	216444365	216448884	TraesCS1A01G136400	genebody	5	P356	P364	network682	23	6	2
chr1A	216423334	216427938	TraesCS1A01G136400	genebody	chr1A	216453424	216456195	TraesCS1A01G136400	genebody	10	P356	P360	network682	23	6	4
chr1A	216430007	216436931	TraesCS1A01G136400	genebody	chr1A	216444365	216448884	TraesCS1A01G136400	genebody	12	P359	P364	network682	23	6	2
chr1A	216430007	216436931	TraesCS1A01G136400	genebody	chr1A	216453424	216456195	TraesCS1A01G136400	genebody	22	P359	P360	network682	23	6	4
chr1A	21684701	21695841	NA	NA	chr1A	21700410	21701868	NA	NA	6	E224	D155	network33	8097	13	2
chr1A	21684701	21695841	NA	NA	chr1A	22118110	22135492	NA	NA	5	E224	D156	network33	8097	13	6
chr1A	21684701	21695841	NA	NA	chr1A	22146441	22166489	NA	NA	6	E224	E226	network33	8097	13	12
chr1A	21684701	21695841	NA	NA	chr1A	22168080	22169675	NA	NA	4	E224	D157	network33	8097	13	3
chr1A	21684701	21695841	NA	NA	chr1A	22171509	22177586	NA	NA	6	E224	D158	network33	8097	13	3
chr1A	21684701	21695841	NA	NA	chr1A	22283852	22302614	TraesCS1A01G040600	genebody	9	E224	P134	network33	8097	13	31
chr1A	21684701	21695841	NA	NA	chr1A	46547609	46583630	NA	NA	3	E224	D159	network33	8097	13	15
chr1A	21684701	21695841	NA	NA	chr1A	46651848	46673185	NA	NA	3	E224	D160	network33	8097	13	14
chr1A	21700410	21701868	NA	NA	chr1A	22146441	22166489	NA	NA	3	D155	E226	network33	8097	2	12
chr1A	217583047	217586115	NA	NA	chr1A	217608597	217614602	TraesCS1A01G136500	genebody	3	E229	P361	network682	23	1	2
chr1A	219362322	219364997	NA	NA	chr1A	219377944	219386091	TraesCS1A01G136900	genebody	5	E230	P365	network621	22	2	5
chr1A	219362322	219364997	NA	NA	chr1A	219986365	219992802	NA	NA	4	E230	D161	network621	22	2	9
chr1A	219368789	219370191	NA	NA	chr1A	219377944	219386091	TraesCS1A01G136900	genebody	9	E231	P365	network621	22	1	5
chr1A	219377944	219386091	TraesCS1A01G136900	genebody	chr1A	219894466	219898388	TraesCS1A01G137000	genebody	3	P365	P366	network621	22	5	2
chr1A	219377944	219386091	TraesCS1A01G136900	genebody	chr1A	219986365	219992802	NA	NA	13	P365	D161	network621	22	5	9
chr1A	219377944	219386091	TraesCS1A01G136900	genebody	chr1A	219993303	219997100	NA	NA	4	P365	E232	network621	22	5	3
chr1A	219521688	219523626	NA	NA	chr1A	219986365	219992802	NA	NA	3	D162	D161	network621	22	1	9
chr1A	219722884	219725865	NA	NA	chr1A	219894466	219898388	TraesCS1A01G137000	genebody	4	E233	P366	network621	22	1	2
chr1A	219986365	219992802	NA	NA	chr1A	220048179	220051583	NA	NA	3	D161	D163	network621	22	9	4
chr1A	219986365	219992802	NA	NA	chr1A	220110066	220112053	NA	NA	3	D161	D164	network621	22	9	1
chr1A	219986365	219992802	NA	NA	chr1A	220167865	220169886	NA	NA	5	D161	D165	network621	22	9	2
chr1A	219986365	219992802	NA	NA	chr1A	221694105	221696479	TraesCS1A01G137200	genebody	3	D161	P367	network621	22	9	2
chr1A	219986365	219992802	NA	NA	chr1A	221697731	221699961	TraesCS1A01G137200	genebody	3	D161	P368	network621	22	9	1
chr1A	219986365	219992802	NA	NA	chr1A	221704810	221708497	TraesCS1A01G137300	upstream	3	D161	P369	network621	22	9	4
chr1A	219993303	219997100	NA	NA	chr1A	220015994	220017970	NA	NA	3	E232	D166	network621	22	3	1
chr1A	219993303	219997100	NA	NA	chr1A	220048179	220051583	NA	NA	3	E232	D163	network621	22	3	4
chr1A	220029155	220030511	NA	NA	chr1A	220048179	220051583	NA	NA	3	D167	D163	network621	22	1	4
chr1A	220048179	220051583	NA	NA	chr1A	220167865	220169886	NA	NA	4	D163	D165	network621	22	4	2
chr1A	220056725	220058571	NA	NA	chr1A	220191814	220193787	NA	NA	3	D168	D169	network6556	1	1	1
chr1A	22067972	22070499	NA	NA	chr1A	22283852	22302614	TraesCS1A01G040600	genebody	4	E234	P134	network33	8097	1	31
chr1A	22118110	22135492	NA	NA	chr1A	22140575	22141826	NA	NA	3	D156	D170	network33	8097	6	2
chr1A	22118110	22135492	NA	NA	chr1A	22142356	22143803	NA	NA	4	D156	D171	network33	8097	6	3
chr1A	22118110	22135492	NA	NA	chr1A	22146441	22166489	NA	NA	17	D156	E226	network33	8097	6	12
chr1A	22118110	22135492	NA	NA	chr1A	22171509	22177586	NA	NA	7	D156	D158	network33	8097	6	3
chr1A	22118110	22135492	NA	NA	chr1A	22178100	22184698	NA	NA	5	D156	D172	network33	8097	6	4
chr1A	22140575	22141826	NA	NA	chr1A	22146441	22166489	NA	NA	6	D170	E226	network33	8097	2	12
chr1A	22142356	22143803	NA	NA	chr1A	22146441	22166489	NA	NA	3	D171	E226	network33	8097	3	12
chr1A	22142356	22143803	NA	NA	chr1A	22178100	22184698	NA	NA	3	D171	D172	network33	8097	3	4
chr1A	22146441	22166489	NA	NA	chr1A	22168080	22169675	NA	NA	10	E226	D157	network33	8097	12	3
chr1A	22146441	22166489	NA	NA	chr1A	22171509	22177586	NA	NA	16	E226	D158	network33	8097	12	3
chr1A	22146441	22166489	NA	NA	chr1A	22178100	22184698	NA	NA	13	E226	D172	network33	8097	12	4
chr1A	22146441	22166489	NA	NA	chr1A	22251842	22253672	NA	NA	4	E226	D173	network33	8097	12	1
chr1A	22146441	22166489	NA	NA	chr1A	22283852	22302614	TraesCS1A01G040600	genebody	6	E226	P134	network33	8097	12	31
chr1A	22146441	22166489	NA	NA	chr1A	46651848	46673185	NA	NA	3	E226	D160	network33	8097	12	14
chr1A	221672342	221675096	NA	NA	chr1A	221704810	221708497	TraesCS1A01G137300	upstream	3	E235	P369	network621	22	1	4
chr1A	22168080	22169675	NA	NA	chr1A	22178100	22184698	NA	NA	6	D157	D172	network33	8097	3	4
chr1A	221694105	221696479	TraesCS1A01G137200	genebody	chr1A	221704810	221708497	TraesCS1A01G137300	upstream	14	P367	P369	network621	22	2	4
chr1A	221704810	221708497	TraesCS1A01G137300	upstream	chr1A	221762558	221763981	NA	NA	3	P369	E236	network621	22	4	2
chr1A	221714882	221716283	NA	NA	chr1A	221786664	221790549	NA	NA	3	D174	D175	network6436	1	1	1
chr1A	221762558	221763981	NA	NA	chr1A	221776606	221778470	NA	NA	4	E236	D176	network621	22	2	1
chr1A	222344521	222350277	TraesCS1A01G137400	genebody	chr1A	222358291	222362926	TraesCS1A01G137400	genebody	7	P370	P371	network2549	4	3	2
chr1A	222344521	222350277	TraesCS1A01G137400	genebody	chr1A	222365752	222371061	TraesCS1A01G137400	genebody	16	P370	P372	network2549	4	3	1
chr1A	222344521	222350277	TraesCS1A01G137400	genebody	chr1A	222373110	222381700	NA	NA	8	P370	E237	network2549	4	3	2
chr1A	222358291	222362926	TraesCS1A01G137400	genebody	chr1A	222373110	222381700	NA	NA	9	P371	E237	network2549	4	2	2
chr1A	22272665	22274255	TraesCS1A01G040200	upstream	chr1A	22283852	22302614	TraesCS1A01G040600	genebody	3	P373	P134	network33	8097	1	31
chr1A	22279971	22282060	TraesCS1A01G040300	downstream	chr1A	22283852	22302614	TraesCS1A01G040600	genebody	17	P374	P134	network33	8097	1	31
chr1A	22283852	22302614	TraesCS1A01G040600	genebody	chr1A	22306869	22308510	NA	NA	6	P134	E238	network33	8097	31	1
chr1A	22283852	22302614	TraesCS1A01G040600	genebody	chr1A	22333108	22341999	TraesCS1A01G040800	upstream	38	P134	P260	network33	8097	31	6
chr1A	22283852	22302614	TraesCS1A01G040600	genebody	chr1A	22578613	22581824	NA	NA	7	P134	E239	network33	8097	31	4
chr1A	22283852	22302614	TraesCS1A01G040600	genebody	chr1A	22610152	22611836	TraesCS1A01G041100	downstream	3	P134	P375	network33	8097	31	1
chr1A	22283852	22302614	TraesCS1A01G040600	genebody	chr1A	23344961	23350164	NA	NA	3	P134	E225	network33	8097	31	6
chr1A	22283852	22302614	TraesCS1A01G040600	genebody	chr1A	23429822	23439159	NA	NA	3	P134	E240	network33	8097	31	7
chr1A	22283852	22302614	TraesCS1A01G040600	genebody	chr1A	23823424	23833637	TraesCS1A01G043000	downstream	4	P134	P376	network33	8097	31	14
chr1A	22283852	22302614	TraesCS1A01G040600	genebody	chr1A	28610388	28626920	TraesCS1A01G046600	upstream	4	P134	P350	network33	8097	31	26
chr1A	22283852	22302614	TraesCS1A01G040600	genebody	chr1A	30176946	30195662	TraesCS1A01G048700	downstream	3	P134	P377	network33	8097	31	21
chr1A	22283852	22302614	TraesCS1A01G040600	genebody	chr1A	34159053	34174593	TraesCS1A01G052200	downstream	3	P134	P378	network33	8097	31	16
chr1A	22283852	22302614	TraesCS1A01G040600	genebody	chr1A	36264457	36281265	TraesCS1A01G055100	upstream	3	P134	P272	network33	8097	31	17
chr1A	22283852	22302614	TraesCS1A01G040600	genebody	chr1A	52552842	52575038	TraesCS1A01G070100	genebody	3	P134	P379	network33	8097	31	24
chr1A	222915749	222919985	NA	NA	chr1A	222936767	222939152	NA	NA	3	D177	D178	network6238	1	1	1
chr1A	22333108	22341999	TraesCS1A01G040800	upstream	chr1A	22578613	22581824	NA	NA	11	P260	E239	network33	8097	6	4
chr1A	22333108	22341999	TraesCS1A01G040800	upstream	chr1A	22585770	22587963	NA	NA	3	P260	E241	network33	8097	6	1
chr1A	22333108	22341999	TraesCS1A01G040800	upstream	chr1A	23448324	23454572	NA	NA	3	P260	E242	network33	8097	6	5
chr1A	223452321	223456681	TraesCS1A01G137500	genebody	chr1A	223850894	223852426	NA	NA	3	P380	E243	network6204	1	1	1
chr1A	223816869	223819191	NA	NA	chr1A	223936931	223939815	TraesCS1A01G137700	downstream	3	E244	P381	network1103	27	1	2
chr1A	223936931	223939815	TraesCS1A01G137700	downstream	chr1A	223986583	223997781	NA	NA	6	P381	E245	network1103	27	2	8
chr1A	223945860	223949586	TraesCS1A01G137700	genebody	chr1A	223986583	223997781	NA	NA	22	P382	E245	network1103	27	4	8
chr1A	223945860	223949586	TraesCS1A01G137700	genebody	chr1A	224097121	224102988	NA	NA	5	P382	E246	network1103	27	4	5
chr1A	223945860	223949586	TraesCS1A01G137700	genebody	chr1A	224804208	224814025	TraesCS1A01G137800	genebody	4	P382	P383	network1103	27	4	8
chr1A	223945860	223949586	TraesCS1A01G137700	genebody	chr1A	224840050	224841528	NA	NA	3	P382	E247	network1103	27	4	4
chr1A	223964983	223966281	NA	NA	chr1A	223986583	223997781	NA	NA	5	D179	E245	network1103	27	1	8
chr1A	223986583	223997781	NA	NA	chr1A	224001612	224003229	NA	NA	9	E245	D180	network1103	27	8	1
chr1A	223986583	223997781	NA	NA	chr1A	224097121	224102988	NA	NA	4	E245	E246	network1103	27	8	5
chr1A	223986583	223997781	NA	NA	chr1A	224107556	224111438	NA	NA	3	E245	D181	network1103	27	8	1
chr1A	223986583	223997781	NA	NA	chr1A	224802399	224803688	TraesCS1A01G137800	genebody	4	E245	P384	network1103	27	8	1
chr1A	223986583	223997781	NA	NA	chr1A	224804208	224814025	TraesCS1A01G137800	genebody	9	E245	P383	network1103	27	8	8
chr1A	224064659	224066137	NA	NA	chr1A	224097121	224102988	NA	NA	3	D182	E246	network1103	27	1	5
chr1A	224097121	224102988	NA	NA	chr1A	224116275	224119211	NA	NA	3	E246	D183	network1103	27	5	1
chr1A	224097121	224102988	NA	NA	chr1A	224804208	224814025	TraesCS1A01G137800	genebody	4	E246	P383	network1103	27	5	8
chr1A	224709740	224711637	NA	NA	chr1A	224723862	224726083	NA	NA	3	D184	D185	network1103	27	1	2
chr1A	224723862	224726083	NA	NA	chr1A	224804208	224814025	TraesCS1A01G137800	genebody	4	D185	P383	network1103	27	2	8
chr1A	224804208	224814025	TraesCS1A01G137800	genebody	chr1A	224816731	224823836	TraesCS1A01G137800	genebody	62	P383	P385	network1103	27	8	3
chr1A	224804208	224814025	TraesCS1A01G137800	genebody	chr1A	224825270	224828084	TraesCS1A01G137800	genebody	11	P383	P386	network1103	27	8	2
chr1A	224804208	224814025	TraesCS1A01G137800	genebody	chr1A	224840050	224841528	NA	NA	3	P383	E247	network1103	27	8	4
chr1A	224804208	224814025	TraesCS1A01G137800	genebody	chr1A	225513362	225518206	TraesCS1A01G137900	genebody	6	P383	P387	network1103	27	8	3
chr1A	224816731	224823836	TraesCS1A01G137800	genebody	chr1A	224840050	224841528	NA	NA	9	P385	E247	network1103	27	3	4
chr1A	224816731	224823836	TraesCS1A01G137800	genebody	chr1A	225513362	225518206	TraesCS1A01G137900	genebody	4	P385	P387	network1103	27	3	3
chr1A	224825270	224828084	TraesCS1A01G137800	genebody	chr1A	224840050	224841528	NA	NA	3	P386	E247	network1103	27	2	4
chr1A	225513362	225518206	TraesCS1A01G137900	genebody	chr1A	227264672	227269535	TraesCS1A01G138000	genebody	3	P387	P388	network1103	27	3	3
chr1A	22560078	22563723	TraesCS1A01G041000	upstream	chr1A	22578613	22581824	NA	NA	4	P389	E239	network33	8097	1	4
chr1A	22564631	22570907	NA	NA	chr1A	22578613	22581824	NA	NA	7	D186	E239	network33	8097	1	4
chr1A	226153310	226155699	NA	NA	chr1A	226163167	226169297	NA	NA	6	D187	D188	network5947	1	1	1
chr1A	226541290	226543387	NA	NA	chr1A	226554223	226556371	NA	NA	4	D189	D190	network5941	1	1	1
chr1A	227227728	227229403	NA	NA	chr1A	227264672	227269535	TraesCS1A01G138000	genebody	4	E248	P388	network1103	27	1	3
chr1A	227264672	227269535	TraesCS1A01G138000	genebody	chr1A	238203385	238212374	NA	NA	3	P388	E249	network1103	27	3	20
chr1A	229000760	229004473	NA	NA	chr1A	229237851	229244859	NA	NA	5	D191	D192	network3180	2	1	2
chr1A	229149096	229150453	NA	NA	chr1A	229162456	229165809	NA	NA	4	D193	D194	network5925	1	1	1
chr1A	229237851	229244859	NA	NA	chr1A	229417479	229422436	NA	NA	4	D192	D195	network3180	2	2	1
chr1A	229347279	229349480	NA	NA	chr1A	229361507	229362808	NA	NA	3	D196	D197	network5912	1	1	1
chr1A	230130271	230136580	TraesCS1A01G138200	genebody	chr1A	230148112	230149497	TraesCS1A01G138200	genebody	5	P390	P391	network2411	6	3	1
chr1A	230130271	230136580	TraesCS1A01G138200	genebody	chr1A	230153181	230156063	TraesCS1A01G138200	genebody	3	P390	P392	network2411	6	3	3
chr1A	230130271	230136580	TraesCS1A01G138200	genebody	chr1A	230165218	230166978	TraesCS1A01G138200	genebody	4	P390	P393	network2411	6	3	3
chr1A	230140007	230144343	TraesCS1A01G138200	genebody	chr1A	230153181	230156063	TraesCS1A01G138200	genebody	8	P394	P392	network2411	6	2	3
chr1A	230140007	230144343	TraesCS1A01G138200	genebody	chr1A	230165218	230166978	TraesCS1A01G138200	genebody	6	P394	P393	network2411	6	2	3
chr1A	230153181	230156063	TraesCS1A01G138200	genebody	chr1A	230165218	230166978	TraesCS1A01G138200	genebody	4	P392	P393	network2411	6	3	3
chr1A	232064853	232078257	TraesCS1A01G138400	downstream	chr1A	232085180	232087051	TraesCS1A01G138500	genebody	12	P395	P396	network582	37	6	3
chr1A	232064853	232078257	TraesCS1A01G138400	downstream	chr1A	232090643	232095741	TraesCS1A01G138500	genebody	6	P395	P397	network582	37	6	4
chr1A	232064853	232078257	TraesCS1A01G138400	downstream	chr1A	232096546	232099128	TraesCS1A01G138500	genebody	9	P395	P398	network582	37	6	4
chr1A	232064853	232078257	TraesCS1A01G138400	downstream	chr1A	232103762	232106143	TraesCS1A01G138500	genebody	4	P395	P399	network582	37	6	4
chr1A	232064853	232078257	TraesCS1A01G138400	downstream	chr1A	232327319	232331090	TraesCS1A01G138600	upstream	3	P395	P400	network582	37	6	4
chr1A	232064853	232078257	TraesCS1A01G138400	downstream	chr1A	232333861	232347425	TraesCS1A01G138600	genebody	13	P395	P401	network582	37	6	10
chr1A	232079665	232082047	NA	NA	chr1A	232090643	232095741	TraesCS1A01G138500	genebody	5	E250	P397	network582	37	2	4
chr1A	232079665	232082047	NA	NA	chr1A	232333861	232347425	TraesCS1A01G138600	genebody	6	E250	P401	network582	37	2	10
chr1A	232085180	232087051	TraesCS1A01G138500	genebody	chr1A	232096546	232099128	TraesCS1A01G138500	genebody	6	P396	P398	network582	37	3	4
chr1A	232085180	232087051	TraesCS1A01G138500	genebody	chr1A	232333861	232347425	TraesCS1A01G138600	genebody	3	P396	P401	network582	37	3	10
chr1A	232090643	232095741	TraesCS1A01G138500	genebody	chr1A	232103762	232106143	TraesCS1A01G138500	genebody	3	P397	P399	network582	37	4	4
chr1A	232090643	232095741	TraesCS1A01G138500	genebody	chr1A	232333861	232347425	TraesCS1A01G138600	genebody	10	P397	P401	network582	37	4	10
chr1A	232096546	232099128	TraesCS1A01G138500	genebody	chr1A	232327319	232331090	TraesCS1A01G138600	upstream	3	P398	P400	network582	37	4	4
chr1A	232096546	232099128	TraesCS1A01G138500	genebody	chr1A	232333861	232347425	TraesCS1A01G138600	genebody	6	P398	P401	network582	37	4	10
chr1A	232103762	232106143	TraesCS1A01G138500	genebody	chr1A	232327319	232331090	TraesCS1A01G138600	upstream	3	P399	P400	network582	37	4	4
chr1A	232103762	232106143	TraesCS1A01G138500	genebody	chr1A	232333861	232347425	TraesCS1A01G138600	genebody	5	P399	P401	network582	37	4	10
chr1A	232327319	232331090	TraesCS1A01G138600	upstream	chr1A	232333861	232347425	TraesCS1A01G138600	genebody	31	P400	P401	network582	37	4	10
chr1A	232333861	232347425	TraesCS1A01G138600	genebody	chr1A	232728118	232731751	NA	NA	3	P401	E251	network582	37	10	1
chr1A	232333861	232347425	TraesCS1A01G138600	genebody	chr1A	234229297	234238429	TraesCS1A01G139100	genebody	4	P401	P402	network582	37	10	6
chr1A	232333861	232347425	TraesCS1A01G138600	genebody	chr1A	235666046	235670346	TraesCS1A01G139400	genebody	3	P401	P403	network582	37	10	5
chr1A	23295109	23300063	NA	NA	chr1A	23429822	23439159	NA	NA	3	D198	E240	network33	8097	1	7
chr1A	23344961	23350164	NA	NA	chr1A	23426058	23428029	NA	NA	4	E225	D199	network33	8097	6	3
chr1A	23344961	23350164	NA	NA	chr1A	23429822	23439159	NA	NA	11	E225	E240	network33	8097	6	7
chr1A	23344961	23350164	NA	NA	chr1A	23448324	23454572	NA	NA	3	E225	E242	network33	8097	6	5
chr1A	23344961	23350164	NA	NA	chr1A	23823424	23833637	TraesCS1A01G043000	downstream	3	E225	P376	network33	8097	6	14
chr1A	233922916	233925017	TraesCS1A01G138800	genebody	chr1A	234209299	234214553	TraesCS1A01G139100	genebody	3	P404	P405	network582	37	1	4
chr1A	23397592	23399799	NA	NA	chr1A	23448324	23454572	NA	NA	3	D200	E242	network33	8097	1	5
chr1A	23419018	23420228	TraesCS1A01G042800	upstream	chr1A	23429822	23439159	NA	NA	4	P406	E240	network33	8097	1	7
chr1A	234209299	234214553	TraesCS1A01G139100	genebody	chr1A	234224368	234227449	TraesCS1A01G139100	genebody	9	P405	P407	network582	37	4	2
chr1A	234209299	234214553	TraesCS1A01G139100	genebody	chr1A	234229297	234238429	TraesCS1A01G139100	genebody	27	P405	P402	network582	37	4	6
chr1A	234209299	234214553	TraesCS1A01G139100	genebody	chr1A	234242979	234249091	TraesCS1A01G139100	genebody	6	P405	P408	network582	37	4	5
chr1A	234218884	234221998	TraesCS1A01G139100	genebody	chr1A	234229297	234238429	TraesCS1A01G139100	genebody	24	P409	P402	network582	37	2	6
chr1A	234218884	234221998	TraesCS1A01G139100	genebody	chr1A	234242979	234249091	TraesCS1A01G139100	genebody	10	P409	P408	network582	37	2	5
chr1A	234224368	234227449	TraesCS1A01G139100	genebody	chr1A	234242979	234249091	TraesCS1A01G139100	genebody	3	P407	P408	network582	37	2	5
chr1A	234229297	234238429	TraesCS1A01G139100	genebody	chr1A	234242979	234249091	TraesCS1A01G139100	genebody	43	P402	P408	network582	37	6	5
chr1A	234229297	234238429	TraesCS1A01G139100	genebody	chr1A	234252443	234253903	TraesCS1A01G139100	genebody	8	P402	P410	network582	37	6	1
chr1A	234229297	234238429	TraesCS1A01G139100	genebody	chr1A	235666046	235670346	TraesCS1A01G139400	genebody	3	P402	P403	network582	37	6	5
chr1A	234242979	234249091	TraesCS1A01G139100	genebody	chr1A	234257581	234260203	TraesCS1A01G139100	genebody	3	P408	P411	network582	37	5	1
chr1A	23426058	23428029	NA	NA	chr1A	23448324	23454572	NA	NA	4	D199	E242	network33	8097	3	5
chr1A	23426058	23428029	NA	NA	chr1A	23628351	23632092	NA	NA	3	D199	D201	network33	8097	3	2
chr1A	23429822	23439159	NA	NA	chr1A	23448324	23454572	NA	NA	9	E240	E242	network33	8097	7	5
chr1A	23429822	23439159	NA	NA	chr1A	23541645	23542977	NA	NA	3	E240	D202	network33	8097	7	1
chr1A	23429822	23439159	NA	NA	chr1A	23823424	23833637	TraesCS1A01G043000	downstream	3	E240	P376	network33	8097	7	14
chr1A	234902899	234904324	NA	NA	chr1A	234918402	234920219	NA	NA	3	D203	D204	network5623	1	1	1
chr1A	235230196	235232761	NA	NA	chr1A	235242731	235246291	NA	NA	5	D205	D206	network5604	1	1	1
chr1A	235654084	235657966	TraesCS1A01G139400	genebody	chr1A	235666046	235670346	TraesCS1A01G139400	genebody	11	P412	P403	network582	37	3	5
chr1A	235654084	235657966	TraesCS1A01G139400	genebody	chr1A	235674744	235677789	TraesCS1A01G139400	genebody	4	P412	P413	network582	37	3	2
chr1A	235654084	235657966	TraesCS1A01G139400	genebody	chr1A	235686152	235688798	TraesCS1A01G139400	genebody	3	P412	P414	network582	37	3	3
chr1A	235666046	235670346	TraesCS1A01G139400	genebody	chr1A	235682856	235684593	TraesCS1A01G139400	genebody	4	P403	P415	network582	37	5	1
chr1A	235666046	235670346	TraesCS1A01G139400	genebody	chr1A	235686152	235688798	TraesCS1A01G139400	genebody	4	P403	P414	network582	37	5	3
chr1A	235674744	235677789	TraesCS1A01G139400	genebody	chr1A	235686152	235688798	TraesCS1A01G139400	genebody	4	P413	P414	network582	37	2	3
chr1A	23628351	23632092	NA	NA	chr1A	23823424	23833637	TraesCS1A01G043000	downstream	3	D201	P376	network33	8097	2	14
chr1A	236715513	236720502	TraesCS1A01G139500	genebody	chr1A	238203385	238212374	NA	NA	3	P416	E249	network1274	51	2	20
chr1A	236715513	236720502	TraesCS1A01G139500	genebody	chr1A	238662692	238675575	TraesCS1A01G140700	genebody	5	P416	P417	network1274	51	2	8
chr1A	236939451	236943516	NA	NA	chr1A	237326791	237329904	TraesCS1A01G139600	downstream	4	E252	P418	network1274	51	1	3
chr1A	237326791	237329904	TraesCS1A01G139600	downstream	chr1A	237507536	237514864	TraesCS1A01G139700	genebody	3	P418	P419	network1274	51	3	5
chr1A	237326791	237329904	TraesCS1A01G139600	downstream	chr1A	237516358	237523663	TraesCS1A01G139700	genebody	3	P418	P420	network1274	51	3	6
chr1A	237446851	237448292	NA	NA	chr1A	238203385	238212374	NA	NA	3	D207	E249	network1274	51	1	20
chr1A	237473362	237475522	NA	NA	chr1A	237507536	237514864	TraesCS1A01G139700	genebody	3	E253	P419	network1274	51	1	5
chr1A	237507536	237514864	TraesCS1A01G139700	genebody	chr1A	237525307	237527930	NA	NA	3	P419	E254	network1274	51	5	1
chr1A	237507536	237514864	TraesCS1A01G139700	genebody	chr1A	238081351	238087041	NA	NA	3	P419	E255	network1274	51	5	5
chr1A	237507536	237514864	TraesCS1A01G139700	genebody	chr1A	238203385	238212374	NA	NA	6	P419	E249	network1274	51	5	20
chr1A	237516358	237523663	TraesCS1A01G139700	genebody	chr1A	237743997	237748220	TraesCS1A01G139900	downstream	4	P420	P421	network1274	51	6	5
chr1A	237516358	237523663	TraesCS1A01G139700	genebody	chr1A	238096770	238101070	NA	NA	4	P420	E256	network1274	51	6	5
chr1A	237516358	237523663	TraesCS1A01G139700	genebody	chr1A	238203385	238212374	NA	NA	18	P420	E249	network1274	51	6	20
chr1A	237516358	237523663	TraesCS1A01G139700	genebody	chr1A	238662692	238675575	TraesCS1A01G140700	genebody	4	P420	P417	network1274	51	6	8
chr1A	237516358	237523663	TraesCS1A01G139700	genebody	chr1A	238878824	238886881	NA	NA	3	P420	E257	network1274	51	6	7
chr1A	237739491	237742513	TraesCS1A01G139900	upstream	chr1A	238203385	238212374	NA	NA	4	P422	E249	network1274	51	1	20
chr1A	237743997	237748220	TraesCS1A01G139900	downstream	chr1A	238081351	238087041	NA	NA	4	P421	E255	network1274	51	5	5
chr1A	237743997	237748220	TraesCS1A01G139900	downstream	chr1A	238096770	238101070	NA	NA	7	P421	E256	network1274	51	5	5
chr1A	237743997	237748220	TraesCS1A01G139900	downstream	chr1A	238203385	238212374	NA	NA	20	P421	E249	network1274	51	5	20
chr1A	237743997	237748220	TraesCS1A01G139900	downstream	chr1A	238662692	238675575	TraesCS1A01G140700	genebody	3	P421	P417	network1274	51	5	8
chr1A	237906992	237908499	NA	NA	chr1A	238203385	238212374	NA	NA	3	D208	E249	network1274	51	1	20
chr1A	238003403	238005557	NA	NA	chr1A	238203385	238212374	NA	NA	4	D209	E249	network1274	51	1	20
chr1A	238081351	238087041	NA	NA	chr1A	238096770	238101070	NA	NA	21	E255	E256	network1274	51	5	5
chr1A	238081351	238087041	NA	NA	chr1A	238104030	238111912	TraesCS1A01G140300	genebody	3	E255	P423	network1274	51	5	2
chr1A	238081351	238087041	NA	NA	chr1A	238203385	238212374	NA	NA	12	E255	E249	network1274	51	5	20
chr1A	238096770	238101070	NA	NA	chr1A	238112962	238157667	TraesCS1A01G140500	downstream	8	E256	P424	network1274	51	5	3
chr1A	238096770	238101070	NA	NA	chr1A	238203385	238212374	NA	NA	24	E256	E249	network1274	51	5	20
chr1A	238104030	238111912	TraesCS1A01G140300	genebody	chr1A	238112962	238157667	TraesCS1A01G140500	downstream	4	P423	P424	network1274	51	2	3
chr1A	238112962	238157667	TraesCS1A01G140500	downstream	chr1A	238203385	238212374	NA	NA	9	P424	E249	network1274	51	3	20
chr1A	238191146	238192477	NA	NA	chr1A	238203385	238212374	NA	NA	3	D210	E249	network1274	51	1	20
chr1A	238203385	238212374	NA	NA	chr1A	238216380	238220799	NA	NA	10	E249	D211	network1274	51	20	2
chr1A	238203385	238212374	NA	NA	chr1A	238222236	238225764	NA	NA	3	E249	D212	network1274	51	20	2
chr1A	238203385	238212374	NA	NA	chr1A	238229298	238231258	NA	NA	3	E249	D213	network1274	51	20	1
chr1A	238203385	238212374	NA	NA	chr1A	238653235	238658857	TraesCS1A01G140700	genebody	4	E249	P425	network1274	51	20	5
chr1A	238203385	238212374	NA	NA	chr1A	238662692	238675575	TraesCS1A01G140700	genebody	7	E249	P417	network1274	51	20	8
chr1A	238203385	238212374	NA	NA	chr1A	238676742	238678605	TraesCS1A01G140900	genebody	3	E249	P426	network1274	51	20	1
chr1A	238203385	238212374	NA	NA	chr1A	238679305	238691591	TraesCS1A01G140900	genebody	3	E249	P427	network1274	51	20	6
chr1A	238216380	238220799	NA	NA	chr1A	238653235	238658857	TraesCS1A01G140700	genebody	3	D211	P425	network1274	51	2	5
chr1A	238222236	238225764	NA	NA	chr1A	238234367	238236715	NA	NA	4	D212	D214	network1274	51	2	1
chr1A	23823424	23833637	TraesCS1A01G043000	downstream	chr1A	23839070	23840496	NA	NA	5	P376	E258	network33	8097	14	1
chr1A	23823424	23833637	TraesCS1A01G043000	downstream	chr1A	23904332	23906372	NA	NA	3	P376	E259	network33	8097	14	1
chr1A	23823424	23833637	TraesCS1A01G043000	downstream	chr1A	23965133	23966496	TraesCS1A01G043200	genebody	4	P376	P428	network33	8097	14	1
chr1A	23823424	23833637	TraesCS1A01G043000	downstream	chr1A	23969858	23971861	TraesCS1A01G043200	genebody	3	P376	P429	network33	8097	14	1
chr1A	23823424	23833637	TraesCS1A01G043000	downstream	chr1A	24133137	24140115	TraesCS1A01G043400	genebody	6	P376	P430	network33	8097	14	4
chr1A	23823424	23833637	TraesCS1A01G043000	downstream	chr1A	24318875	24326706	TraesCS1A01G043700	upstream	8	P376	P110	network33	8097	14	6
chr1A	23823424	23833637	TraesCS1A01G043000	downstream	chr1A	24651086	24654282	NA	NA	3	P376	E260	network33	8097	14	4
chr1A	23823424	23833637	TraesCS1A01G043000	downstream	chr1A	24682333	24698064	NA	NA	4	P376	E227	network33	8097	14	14
chr1A	23823424	23833637	TraesCS1A01G043000	downstream	chr1A	24724897	24728633	NA	NA	4	P376	E261	network33	8097	14	5
chr1A	23823424	23833637	TraesCS1A01G043000	downstream	chr1A	24743506	24760774	NA	NA	4	P376	E262	network33	8097	14	13
chr1A	238278	246207	TraesCS1A01G000900	downstream	chr1A	255695	263232	NA	NA	4	P431	E191	network686	35	1	3
chr1A	238646452	238648953	TraesCS1A01G140600	genebody	chr1A	238662692	238675575	TraesCS1A01G140700	genebody	5	P432	P417	network1274	51	1	8
chr1A	238653235	238658857	TraesCS1A01G140700	genebody	chr1A	238662692	238675575	TraesCS1A01G140700	genebody	31	P425	P417	network1274	51	5	8
chr1A	238653235	238658857	TraesCS1A01G140700	genebody	chr1A	238679305	238691591	TraesCS1A01G140900	genebody	8	P425	P427	network1274	51	5	6
chr1A	238653235	238658857	TraesCS1A01G140700	genebody	chr1A	238878824	238886881	NA	NA	4	P425	E257	network1274	51	5	7
chr1A	238662692	238675575	TraesCS1A01G140700	genebody	chr1A	238679305	238691591	TraesCS1A01G140900	genebody	53	P417	P427	network1274	51	8	6
chr1A	238662692	238675575	TraesCS1A01G140700	genebody	chr1A	238878824	238886881	NA	NA	6	P417	E257	network1274	51	8	7
chr1A	238679305	238691591	TraesCS1A01G140900	genebody	chr1A	238714119	238717086	NA	NA	3	P427	E263	network1274	51	6	1
chr1A	238679305	238691591	TraesCS1A01G140900	genebody	chr1A	238876833	238878318	NA	NA	3	P427	E264	network1274	51	6	1
chr1A	238679305	238691591	TraesCS1A01G140900	genebody	chr1A	238878824	238886881	NA	NA	18	P427	E257	network1274	51	6	7
chr1A	238868064	238869483	TraesCS1A01G141000	downstream	chr1A	238878824	238886881	NA	NA	3	P433	E257	network1274	51	1	7
chr1A	238878824	238886881	NA	NA	chr1A	239105075	239107417	TraesCS1A01G141300	upstream	3	E257	P434	network1274	51	7	1
chr1A	238878824	238886881	NA	NA	chr1A	240309474	240317407	NA	NA	4	E257	D215	network1274	51	7	7
chr1A	239103105	239104500	TraesCS1A01G141300	genebody	chr1A	239889443	239893634	TraesCS1A01G141400	genebody	3	P435	P436	network333	38	1	3
chr1A	239866069	239868105	NA	NA	chr1A	239900128	239906558	TraesCS1A01G141400	genebody	7	E265	P437	network333	38	1	5
chr1A	239871481	239872903	NA	NA	chr1A	239889443	239893634	TraesCS1A01G141400	genebody	5	E266	P436	network333	38	1	3
chr1A	239889443	239893634	TraesCS1A01G141400	genebody	chr1A	239900128	239906558	TraesCS1A01G141400	genebody	18	P436	P437	network333	38	3	5
chr1A	239900128	239906558	TraesCS1A01G141400	genebody	chr1A	240309474	240317407	NA	NA	7	P437	D215	network333	38	5	7
chr1A	239900128	239906558	TraesCS1A01G141400	genebody	chr1A	241327330	241335926	NA	NA	3	P437	E267	network333	38	5	8
chr1A	239900128	239906558	TraesCS1A01G141400	genebody	chr1A	241991152	242004049	TraesCS1A01G142200	genebody	3	P437	P438	network333	38	5	14
chr1A	239907787	239909991	TraesCS1A01G141500	downstream	chr1A	240309474	240317407	NA	NA	4	P439	D215	network333	38	1	7
chr1A	240309474	240317407	NA	NA	chr1A	240556013	240559938	NA	NA	4	D215	D216	network333	38	7	1
chr1A	240309474	240317407	NA	NA	chr1A	241310816	241314605	TraesCS1A01G141700	genebody	11	D215	P440	network333	38	7	2
chr1A	240309474	240317407	NA	NA	chr1A	241315505	241322446	TraesCS1A01G141700	genebody	5	D215	P441	network333	38	7	4
chr1A	240309474	240317407	NA	NA	chr1A	241327330	241335926	NA	NA	7	D215	E267	network333	38	7	8
chr1A	241167486	241170641	TraesCS1A01G141600	genebody	chr1A	241315505	241322446	TraesCS1A01G141700	genebody	3	P442	P441	network333	38	1	4
chr1A	241176579	241177944	NA	NA	chr1A	241327330	241335926	NA	NA	3	D217	E267	network333	38	1	8
chr1A	241310816	241314605	TraesCS1A01G141700	genebody	chr1A	241327330	241335926	NA	NA	9	P440	E267	network333	38	2	8
chr1A	241315505	241322446	TraesCS1A01G141700	genebody	chr1A	241327330	241335926	NA	NA	19	P441	E267	network333	38	4	8
chr1A	241315505	241322446	TraesCS1A01G141700	genebody	chr1A	241991152	242004049	TraesCS1A01G142200	genebody	5	P441	P438	network333	38	4	14
chr1A	241327330	241335926	NA	NA	chr1A	241740593	241750548	NA	NA	6	E267	D218	network333	38	8	5
chr1A	241327330	241335926	NA	NA	chr1A	241991152	242004049	TraesCS1A01G142200	genebody	11	E267	P438	network333	38	8	14
chr1A	241327330	241335926	NA	NA	chr1A	262818331	262845194	TraesCS1A01G152500	genebody	3	E267	P443	network333	38	8	17
chr1A	24133137	24140115	TraesCS1A01G043400	genebody	chr1A	24299085	24300991	NA	NA	5	P430	E268	network33	8097	4	2
chr1A	24133137	24140115	TraesCS1A01G043400	genebody	chr1A	24311322	24312732	NA	NA	4	P430	E269	network33	8097	4	3
chr1A	24133137	24140115	TraesCS1A01G043400	genebody	chr1A	24743506	24760774	NA	NA	3	P430	E262	network33	8097	4	13
chr1A	241515937	241518796	NA	NA	chr1A	554445043	554478292	TraesCS1A01G384900	upstream	31	E270	P444	network33	8097	3	5
chr1A	241515937	241518796	NA	NA	chr1A	554478945	554494887	TraesCS1A01G385100	upstream	17	E270	P445	network33	8097	3	4
chr1A	241676495	241681149	TraesCS1A01G141900	upstream	chr1A	241689692	241691334	NA	NA	4	P446	E271	network333	38	3	1
chr1A	241676495	241681149	TraesCS1A01G141900	upstream	chr1A	241740593	241750548	NA	NA	8	P446	D218	network333	38	3	5
chr1A	241676495	241681149	TraesCS1A01G141900	upstream	chr1A	241991152	242004049	TraesCS1A01G142200	genebody	12	P446	P438	network333	38	3	14
chr1A	241721470	241723992	NA	NA	chr1A	241737135	241738653	NA	NA	3	D219	D220	network333	38	3	1
chr1A	241721470	241723992	NA	NA	chr1A	241740593	241750548	NA	NA	4	D219	D218	network333	38	3	5
chr1A	241721470	241723992	NA	NA	chr1A	241991152	242004049	TraesCS1A01G142200	genebody	3	D219	P438	network333	38	3	14
chr1A	241740593	241750548	NA	NA	chr1A	241982199	241985208	TraesCS1A01G142100	genebody	3	D218	P447	network333	38	5	2
chr1A	241740593	241750548	NA	NA	chr1A	241991152	242004049	TraesCS1A01G142200	genebody	22	D218	P438	network333	38	5	14
chr1A	241753492	241754977	NA	NA	chr1A	241766714	241768169	NA	NA	3	D221	D222	network333	38	2	1
chr1A	241753492	241754977	NA	NA	chr1A	241991152	242004049	TraesCS1A01G142200	genebody	3	D221	P438	network333	38	2	14
chr1A	241935395	241938121	NA	NA	chr1A	241991152	242004049	TraesCS1A01G142200	genebody	4	E272	P438	network333	38	1	14
chr1A	241982199	241985208	TraesCS1A01G142100	genebody	chr1A	241991152	242004049	TraesCS1A01G142200	genebody	14	P447	P438	network333	38	2	14
chr1A	241991152	242004049	TraesCS1A01G142200	genebody	chr1A	242011559	242013885	TraesCS1A01G142200	genebody	8	P438	P448	network333	38	14	1
chr1A	241991152	242004049	TraesCS1A01G142200	genebody	chr1A	242648736	242652264	NA	NA	3	P438	E273	network333	38	14	2
chr1A	241991152	242004049	TraesCS1A01G142200	genebody	chr1A	242713951	242719141	NA	NA	3	P438	E274	network333	38	14	4
chr1A	241991152	242004049	TraesCS1A01G142200	genebody	chr1A	243618106	243621616	TraesCS1A01G142500	downstream	3	P438	P449	network333	38	14	5
chr1A	241991152	242004049	TraesCS1A01G142200	genebody	chr1A	244545775	244567381	NA	NA	3	P438	E275	network333	38	14	14
chr1A	24248254	24250119	TraesCS1A01G043500	genebody	chr1A	24318875	24326706	TraesCS1A01G043700	upstream	3	P450	P110	network33	8097	1	6
chr1A	242637851	242639132	NA	NA	chr1A	242648736	242652264	NA	NA	3	D223	E273	network333	38	1	2
chr1A	242701385	242705365	NA	NA	chr1A	242713951	242719141	NA	NA	5	D224	E274	network1777	9	1	4
chr1A	242713951	242719141	NA	NA	chr1A	242778760	242783314	TraesCS1A01G142300	genebody	8	E274	P451	network1777	9	4	3
chr1A	242713951	242719141	NA	NA	chr1A	242801932	242807066	TraesCS1A01G142300	genebody	5	E274	P452	network1777	9	4	5
chr1A	242778760	242783314	TraesCS1A01G142300	genebody	chr1A	242794720	242795982	TraesCS1A01G142300	genebody	5	P451	P453	network1777	9	3	1
chr1A	242778760	242783314	TraesCS1A01G142300	genebody	chr1A	242801932	242807066	TraesCS1A01G142300	genebody	5	P451	P452	network1777	9	3	5
chr1A	242784367	242787533	TraesCS1A01G142300	genebody	chr1A	242801932	242807066	TraesCS1A01G142300	genebody	5	P454	P452	network1777	9	1	5
chr1A	242801932	242807066	TraesCS1A01G142300	genebody	chr1A	242816073	242819808	NA	NA	6	P452	E276	network1777	9	5	2
chr1A	242801932	242807066	TraesCS1A01G142300	genebody	chr1A	242831703	242833293	NA	NA	3	P452	E277	network1777	9	5	2
chr1A	242816073	242819808	NA	NA	chr1A	242831703	242833293	NA	NA	3	E276	E277	network1777	9	2	2
chr1A	24299085	24300991	NA	NA	chr1A	24311322	24312732	NA	NA	7	E268	E269	network33	8097	2	3
chr1A	24302479	24305582	NA	NA	chr1A	24318875	24326706	TraesCS1A01G043700	upstream	4	E278	P110	network33	8097	1	6
chr1A	243034456	243036225	NA	NA	chr1A	243057455	243063224	NA	NA	3	D225	D226	network1864	4	1	3
chr1A	243046216	243048722	NA	NA	chr1A	243057455	243063224	NA	NA	5	D227	D226	network1864	4	2	3
chr1A	243046216	243048722	NA	NA	chr1A	243121631	243123268	NA	NA	3	D227	D228	network1864	4	2	1
chr1A	243057455	243063224	NA	NA	chr1A	243618106	243621616	TraesCS1A01G142500	downstream	4	D226	P449	network1864	4	3	5
chr1A	24311322	24312732	NA	NA	chr1A	24318875	24326706	TraesCS1A01G043700	upstream	5	E269	P110	network33	8097	3	6
chr1A	243159378	243161126	TraesCS1A01G142400	downstream	chr1A	243618106	243621616	TraesCS1A01G142500	downstream	3	P455	P449	network1428	8	1	5
chr1A	243161907	243166770	TraesCS1A01G142400	genebody	chr1A	243181069	243182934	NA	NA	3	P456	E279	network1428	8	4	1
chr1A	243161907	243166770	TraesCS1A01G142400	genebody	chr1A	243601965	243606215	NA	NA	6	P456	E280	network1428	8	4	3
chr1A	243161907	243166770	TraesCS1A01G142400	genebody	chr1A	243618106	243621616	TraesCS1A01G142500	downstream	6	P456	P449	network1428	8	4	5
chr1A	243161907	243166770	TraesCS1A01G142400	genebody	chr1A	243673553	243675156	NA	NA	3	P456	E281	network1428	8	4	2
chr1A	243168639	243169932	NA	NA	chr1A	243601965	243606215	NA	NA	3	D229	E280	network1428	8	1	3
chr1A	24318875	24326706	TraesCS1A01G043700	upstream	chr1A	24682333	24698064	NA	NA	6	P110	E227	network33	8097	6	14
chr1A	243601965	243606215	NA	NA	chr1A	243618106	243621616	TraesCS1A01G142500	downstream	4	E280	P449	network1428	8	3	5
chr1A	243623160	243626803	TraesCS1A01G142500	genebody	chr1A	243673553	243675156	NA	NA	4	P457	E281	network1428	8	1	2
chr1A	243840753	243842275	NA	NA	chr1A	243863198	243867153	TraesCS1A01G142600	genebody	3	E282	P458	network5009	1	1	1
chr1A	244322765	244324911	NA	NA	chr1A	244342083	244345064	NA	NA	4	D230	D231	network5010	1	1	1
chr1A	244454405	244456880	NA	NA	chr1A	244464717	244471444	NA	NA	7	D232	D233	network2674	4	1	4
chr1A	244464717	244471444	NA	NA	chr1A	244480932	244484273	NA	NA	4	D233	D234	network2674	4	4	1
chr1A	244464717	244471444	NA	NA	chr1A	244489002	244492653	NA	NA	6	D233	D235	network2674	4	4	1
chr1A	244464717	244471444	NA	NA	chr1A	244503283	244513695	TraesCS1A01G142800	upstream	5	D233	P459	network2674	4	4	4
chr1A	244503283	244513695	TraesCS1A01G142800	upstream	chr1A	244517876	244520085	NA	NA	3	P459	E283	network176	277	4	1
chr1A	244503283	244513695	TraesCS1A01G142800	upstream	chr1A	244545775	244567381	NA	NA	17	P459	E275	network176	277	4	14
chr1A	244503283	244513695	TraesCS1A01G142800	upstream	chr1A	249041401	249057752	TraesCS1A01G144000	genebody	3	P459	P460	network176	277	4	14
chr1A	244545775	244567381	NA	NA	chr1A	244568598	244570005	NA	NA	6	E275	D236	network176	277	14	1
chr1A	244545775	244567381	NA	NA	chr1A	244571768	244575714	NA	NA	9	E275	D237	network176	277	14	2
chr1A	244545775	244567381	NA	NA	chr1A	244580966	244582536	NA	NA	3	E275	D238	network176	277	14	1
chr1A	244545775	244567381	NA	NA	chr1A	244615762	244620014	NA	NA	4	E275	D239	network176	277	14	1
chr1A	244545775	244567381	NA	NA	chr1A	244624618	244626254	NA	NA	3	E275	D240	network176	277	14	1
chr1A	244545775	244567381	NA	NA	chr1A	244783136	244787159	NA	NA	8	E275	D241	network176	277	14	2
chr1A	244545775	244567381	NA	NA	chr1A	245055732	245058429	NA	NA	3	E275	D242	network176	277	14	2
chr1A	244545775	244567381	NA	NA	chr1A	245515793	245531528	TraesCS1A01G143100	genebody	17	E275	P461	network176	277	14	11
chr1A	244545775	244567381	NA	NA	chr1A	245534196	245537885	TraesCS1A01G143100	genebody	8	E275	P462	network176	277	14	5
chr1A	244545775	244567381	NA	NA	chr1A	245968050	245970759	NA	NA	5	E275	D243	network176	277	14	3
chr1A	244545775	244567381	NA	NA	chr1A	247316740	247338157	TraesCS1A01G143400	genebody	4	E275	P463	network176	277	14	10
chr1A	244545775	244567381	NA	NA	chr1A	249041401	249057752	TraesCS1A01G144000	genebody	3	E275	P460	network176	277	14	14
chr1A	244571768	244575714	NA	NA	chr1A	245515793	245531528	TraesCS1A01G143100	genebody	3	D237	P461	network176	277	2	11
chr1A	244783136	244787159	NA	NA	chr1A	245515793	245531528	TraesCS1A01G143100	genebody	6	D241	P461	network176	277	2	11
chr1A	245055732	245058429	NA	NA	chr1A	245515793	245531528	TraesCS1A01G143100	genebody	3	D242	P461	network176	277	2	11
chr1A	245114378	245115821	TraesCS1A01G142900	genebody	chr1A	245515793	245531528	TraesCS1A01G143100	genebody	4	P464	P461	network176	277	2	11
chr1A	245114378	245115821	TraesCS1A01G142900	genebody	chr1A	245534196	245537885	TraesCS1A01G143100	genebody	3	P464	P462	network176	277	2	5
chr1A	245398081	245399639	NA	NA	chr1A	245407680	245410486	NA	NA	3	D244	D245	network2908	2	1	2
chr1A	245407680	245410486	NA	NA	chr1A	245431408	245432693	NA	NA	3	D245	D246	network2908	2	2	1
chr1A	245515793	245531528	TraesCS1A01G143100	genebody	chr1A	245534196	245537885	TraesCS1A01G143100	genebody	62	P461	P462	network176	277	11	5
chr1A	245515793	245531528	TraesCS1A01G143100	genebody	chr1A	245742771	245744125	NA	NA	6	P461	E284	network176	277	11	1
chr1A	245515793	245531528	TraesCS1A01G143100	genebody	chr1A	245968050	245970759	NA	NA	5	P461	D243	network176	277	11	3
chr1A	245515793	245531528	TraesCS1A01G143100	genebody	chr1A	246191983	246194646	NA	NA	3	P461	E285	network176	277	11	1
chr1A	245515793	245531528	TraesCS1A01G143100	genebody	chr1A	247316740	247338157	TraesCS1A01G143400	genebody	13	P461	P463	network176	277	11	10
chr1A	245515793	245531528	TraesCS1A01G143100	genebody	chr1A	267172442	267187358	TraesCS1A01G153500	upstream	3	P461	P465	network176	277	11	18
chr1A	245534196	245537885	TraesCS1A01G143100	genebody	chr1A	245968050	245970759	NA	NA	4	P462	D243	network176	277	5	3
chr1A	245534196	245537885	TraesCS1A01G143100	genebody	chr1A	246129781	246131262	TraesCS1A01G143200	genebody	3	P462	P466	network176	277	5	1
chr1A	24638134	24642644	NA	NA	chr1A	24651086	24654282	NA	NA	4	D247	E260	network33	8097	2	4
chr1A	24638134	24642644	NA	NA	chr1A	24682333	24698064	NA	NA	4	D247	E227	network33	8097	2	14
chr1A	24643566	24647807	NA	NA	chr1A	24669915	24676217	NA	NA	4	D248	D249	network33	8097	2	7
chr1A	24643566	24647807	NA	NA	chr1A	24743506	24760774	NA	NA	5	D248	E262	network33	8097	2	13
chr1A	24651086	24654282	NA	NA	chr1A	24669915	24676217	NA	NA	6	E260	D249	network33	8097	4	7
chr1A	24651086	24654282	NA	NA	chr1A	24682333	24698064	NA	NA	5	E260	E227	network33	8097	4	14
chr1A	24661638	24663216	NA	NA	chr1A	24669915	24676217	NA	NA	3	D250	D249	network33	8097	1	7
chr1A	246691063	246694564	TraesCS1A01G143300	upstream	chr1A	247310881	247315512	TraesCS1A01G143400	genebody	7	P467	P468	network176	277	2	2
chr1A	246691063	246694564	TraesCS1A01G143300	upstream	chr1A	247316740	247338157	TraesCS1A01G143400	genebody	19	P467	P463	network176	277	2	10
chr1A	24669915	24676217	NA	NA	chr1A	24682333	24698064	NA	NA	21	D249	E227	network33	8097	7	14
chr1A	24669915	24676217	NA	NA	chr1A	24718576	24720968	NA	NA	5	D249	D251	network33	8097	7	2
chr1A	24669915	24676217	NA	NA	chr1A	24724897	24728633	NA	NA	3	D249	E261	network33	8097	7	5
chr1A	24669915	24676217	NA	NA	chr1A	24743506	24760774	NA	NA	7	D249	E262	network33	8097	7	13
chr1A	24682333	24698064	NA	NA	chr1A	24721474	24723860	NA	NA	5	E227	D252	network33	8097	14	1
chr1A	24682333	24698064	NA	NA	chr1A	24724897	24728633	NA	NA	15	E227	E261	network33	8097	14	5
chr1A	24682333	24698064	NA	NA	chr1A	24730593	24733707	NA	NA	10	E227	D253	network33	8097	14	3
chr1A	24682333	24698064	NA	NA	chr1A	24735760	24741541	NA	NA	7	E227	D254	network33	8097	14	3
chr1A	24682333	24698064	NA	NA	chr1A	24743506	24760774	NA	NA	12	E227	E262	network33	8097	14	13
chr1A	24682333	24698064	NA	NA	chr1A	24762735	24767151	TraesCS1A01G044000	genebody	3	E227	P469	network33	8097	14	2
chr1A	24682333	24698064	NA	NA	chr1A	26956476	26973535	TraesCS1A01G045400	genebody	4	E227	P470	network33	8097	14	20
chr1A	247103	253754	TraesCS1A01G000900	downstream	chr1A	313851	324265	TraesCS1A01G001500	upstream	3	P319	P284	network686	35	2	4
chr1A	24718576	24720968	NA	NA	chr1A	24730593	24733707	NA	NA	4	D251	D253	network33	8097	2	3
chr1A	24724897	24728633	NA	NA	chr1A	24735760	24741541	NA	NA	9	E261	D254	network33	8097	5	3
chr1A	24724897	24728633	NA	NA	chr1A	24743506	24760774	NA	NA	8	E261	E262	network33	8097	5	13
chr1A	24730593	24733707	NA	NA	chr1A	24743506	24760774	NA	NA	14	D253	E262	network33	8097	3	13
chr1A	247310881	247315512	TraesCS1A01G143400	genebody	chr1A	247316740	247338157	TraesCS1A01G143400	genebody	77	P468	P463	network176	277	2	10
chr1A	247316740	247338157	TraesCS1A01G143400	genebody	chr1A	247344155	247347364	TraesCS1A01G143400	genebody	31	P463	P471	network176	277	10	1
chr1A	247316740	247338157	TraesCS1A01G143400	genebody	chr1A	248421243	248425509	TraesCS1A01G143500	genebody	6	P463	P472	network176	277	10	5
chr1A	247316740	247338157	TraesCS1A01G143400	genebody	chr1A	249041401	249057752	TraesCS1A01G144000	genebody	11	P463	P460	network176	277	10	14
chr1A	247316740	247338157	TraesCS1A01G143400	genebody	chr1A	249384185	249393355	NA	NA	4	P463	E286	network176	277	10	4
chr1A	247316740	247338157	TraesCS1A01G143400	genebody	chr1A	259051115	259067184	TraesCS1A01G151100	genebody	3	P463	P473	network176	277	10	12
chr1A	247316740	247338157	TraesCS1A01G143400	genebody	chr1A	293708202	293724253	TraesCS1A01G163400	genebody	3	P463	P474	network176	277	10	14
chr1A	24735760	24741541	NA	NA	chr1A	24743506	24760774	NA	NA	22	D254	E262	network33	8097	3	13
chr1A	24743506	24760774	NA	NA	chr1A	24762735	24767151	TraesCS1A01G044000	genebody	13	E262	P469	network33	8097	13	2
chr1A	24743506	24760774	NA	NA	chr1A	25540445	25545853	TraesCS1A01G044600	upstream	3	E262	P475	network33	8097	13	3
chr1A	24743506	24760774	NA	NA	chr1A	26956476	26973535	TraesCS1A01G045400	genebody	3	E262	P470	network33	8097	13	20
chr1A	24743506	24760774	NA	NA	chr1A	27249393	27253132	TraesCS1A01G045700	genebody	3	E262	P476	network33	8097	13	11
chr1A	24743506	24760774	NA	NA	chr1A	28364120	28375851	TraesCS1A01G046400	genebody	3	E262	P477	network33	8097	13	11
chr1A	248339168	248343085	NA	NA	chr1A	248355257	248357088	NA	NA	3	D255	D256	network4815	1	1	1
chr1A	248421243	248425509	TraesCS1A01G143500	genebody	chr1A	248432097	248434683	TraesCS1A01G143600	genebody	5	P472	P478	network176	277	5	3
chr1A	248421243	248425509	TraesCS1A01G143500	genebody	chr1A	248614788	248616917	TraesCS1A01G143800	genebody	3	P472	P479	network176	277	5	4
chr1A	248421243	248425509	TraesCS1A01G143500	genebody	chr1A	248876699	248881522	TraesCS1A01G143900	genebody	4	P472	P480	network176	277	5	3
chr1A	248421243	248425509	TraesCS1A01G143500	genebody	chr1A	249041401	249057752	TraesCS1A01G144000	genebody	5	P472	P460	network176	277	5	14
chr1A	248432097	248434683	TraesCS1A01G143600	genebody	chr1A	248614788	248616917	TraesCS1A01G143800	genebody	3	P478	P479	network176	277	3	4
chr1A	248432097	248434683	TraesCS1A01G143600	genebody	chr1A	249041401	249057752	TraesCS1A01G144000	genebody	3	P478	P460	network176	277	3	14
chr1A	248612001	248613284	TraesCS1A01G143800	downstream	chr1A	249041401	249057752	TraesCS1A01G144000	genebody	3	P481	P460	network176	277	1	14
chr1A	248614788	248616917	TraesCS1A01G143800	genebody	chr1A	248876699	248881522	TraesCS1A01G143900	genebody	3	P479	P480	network176	277	4	3
chr1A	248614788	248616917	TraesCS1A01G143800	genebody	chr1A	249041401	249057752	TraesCS1A01G144000	genebody	4	P479	P460	network176	277	4	14
chr1A	248876699	248881522	TraesCS1A01G143900	genebody	chr1A	249041401	249057752	TraesCS1A01G144000	genebody	14	P480	P460	network176	277	3	14
chr1A	249041401	249057752	TraesCS1A01G144000	genebody	chr1A	249061510	249062929	NA	NA	9	P460	E287	network176	277	14	1
chr1A	249041401	249057752	TraesCS1A01G144000	genebody	chr1A	249163451	249169246	NA	NA	4	P460	E288	network176	277	14	3
chr1A	249041401	249057752	TraesCS1A01G144000	genebody	chr1A	249376150	249379988	NA	NA	8	P460	E289	network176	277	14	4
chr1A	249041401	249057752	TraesCS1A01G144000	genebody	chr1A	249381054	249383048	NA	NA	6	P460	E290	network176	277	14	1
chr1A	249041401	249057752	TraesCS1A01G144000	genebody	chr1A	249384185	249393355	NA	NA	19	P460	E286	network176	277	14	4
chr1A	249041401	249057752	TraesCS1A01G144000	genebody	chr1A	251558439	251567481	TraesCS1A01G145500	genebody	5	P460	P482	network176	277	14	12
chr1A	249153709	249157533	NA	NA	chr1A	249163451	249169246	NA	NA	3	D257	E288	network176	277	1	3
chr1A	249163451	249169246	NA	NA	chr1A	249376150	249379988	NA	NA	3	E288	E289	network176	277	3	4
chr1A	249376150	249379988	NA	NA	chr1A	249384185	249393355	NA	NA	15	E289	E286	network176	277	4	4
chr1A	249376150	249379988	NA	NA	chr1A	255843763	255852697	NA	NA	3	E289	D258	network176	277	4	15
chr1A	249384185	249393355	NA	NA	chr1A	250192550	250197938	TraesCS1A01G144300	genebody	4	E286	P483	network176	277	4	1
chr1A	250492700	250496307	NA	NA	chr1A	250550810	250553916	TraesCS1A01G144700	genebody	3	E291	P484	network4751	1	1	1
chr1A	251014237	251018228	TraesCS1A01G144800	genebody	chr1A	251334875	251342814	TraesCS1A01G145100	genebody	5	P485	P486	network1088	40	1	8
chr1A	251286268	251293292	NA	NA	chr1A	251299609	251301246	NA	NA	6	D259	D260	network4746	1	1	1
chr1A	2513053	2515534	NA	NA	chr1A	2538472	2544985	TraesCS1A01G004200	downstream	10	E292	P487	network3150	2	1	2
chr1A	251308536	251310241	NA	NA	chr1A	251320030	251321861	NA	NA	3	D261	D262	network1088	40	2	1
chr1A	251308536	251310241	NA	NA	chr1A	251334875	251342814	TraesCS1A01G145100	genebody	5	D261	P486	network1088	40	2	8
chr1A	251334875	251342814	TraesCS1A01G145100	genebody	chr1A	251381868	251384100	NA	NA	4	P486	E293	network1088	40	8	3
chr1A	251334875	251342814	TraesCS1A01G145100	genebody	chr1A	251493539	251495534	NA	NA	3	P486	E294	network1088	40	8	1
chr1A	251334875	251342814	TraesCS1A01G145100	genebody	chr1A	251558439	251567481	TraesCS1A01G145500	genebody	16	P486	P482	network1088	40	8	12
chr1A	251334875	251342814	TraesCS1A01G145100	genebody	chr1A	252279231	252286901	TraesCS1A01G145800	downstream	3	P486	P488	network1088	40	8	6
chr1A	251334875	251342814	TraesCS1A01G145100	genebody	chr1A	252508243	252514539	TraesCS1A01G146300	genebody	4	P486	P489	network1088	40	8	4
chr1A	251334875	251342814	TraesCS1A01G145100	genebody	chr1A	252823006	252832325	TraesCS1A01G146600	downstream	3	P486	P490	network1088	40	8	12
chr1A	251366219	251367934	NA	NA	chr1A	251381868	251384100	NA	NA	3	D263	E293	network1088	40	1	3
chr1A	251381868	251384100	NA	NA	chr1A	251558439	251567481	TraesCS1A01G145500	genebody	3	E293	P482	network1088	40	3	12
chr1A	251531758	251535966	TraesCS1A01G145400	downstream	chr1A	251558439	251567481	TraesCS1A01G145500	genebody	3	P491	P482	network1088	40	1	12
chr1A	251546192	251549971	NA	NA	chr1A	251558439	251567481	TraesCS1A01G145500	genebody	6	E295	P482	network1088	40	1	12
chr1A	251558439	251567481	TraesCS1A01G145500	genebody	chr1A	251585112	251586972	NA	NA	3	P482	E296	network1088	40	12	1
chr1A	251558439	251567481	TraesCS1A01G145500	genebody	chr1A	251587651	251590665	NA	NA	3	P482	E297	network1088	40	12	1
chr1A	251558439	251567481	TraesCS1A01G145500	genebody	chr1A	251591364	251598207	NA	NA	3	P482	E298	network1088	40	12	1
chr1A	251558439	251567481	TraesCS1A01G145500	genebody	chr1A	251901522	251902948	NA	NA	4	P482	E299	network1088	40	12	1
chr1A	251558439	251567481	TraesCS1A01G145500	genebody	chr1A	252279231	252286901	TraesCS1A01G145800	downstream	8	P482	P488	network1088	40	12	6
chr1A	251558439	251567481	TraesCS1A01G145500	genebody	chr1A	252502620	252507091	TraesCS1A01G146200	genebody	3	P482	P492	network1088	40	12	4
chr1A	251558439	251567481	TraesCS1A01G145500	genebody	chr1A	252508243	252514539	TraesCS1A01G146300	genebody	5	P482	P489	network1088	40	12	4
chr1A	251877767	251881141	NA	NA	chr1A	251895851	251897675	NA	NA	3	D264	D265	network1088	40	2	1
chr1A	251877767	251881141	NA	NA	chr1A	252279231	252286901	TraesCS1A01G145800	downstream	4	D264	P488	network1088	40	2	6
chr1A	252112871	252114662	NA	NA	chr1A	252125164	252129139	NA	NA	3	D266	D267	network4607	1	1	1
chr1A	252279231	252286901	TraesCS1A01G145800	downstream	chr1A	252502620	252507091	TraesCS1A01G146200	genebody	5	P488	P492	network1088	40	6	4
chr1A	252279231	252286901	TraesCS1A01G145800	downstream	chr1A	252517189	252519557	TraesCS1A01G146200	genebody	3	P488	P493	network1088	40	6	4
chr1A	252279231	252286901	TraesCS1A01G145800	downstream	chr1A	252823006	252832325	TraesCS1A01G146600	downstream	6	P488	P490	network1088	40	6	12
chr1A	252502620	252507091	TraesCS1A01G146200	genebody	chr1A	252517189	252519557	TraesCS1A01G146200	genebody	3	P492	P493	network1088	40	4	4
chr1A	252502620	252507091	TraesCS1A01G146200	genebody	chr1A	253375977	253384395	TraesCS1A01G146900	genebody	3	P492	P494	network1088	40	4	7
chr1A	252508243	252514539	TraesCS1A01G146300	genebody	chr1A	252823006	252832325	TraesCS1A01G146600	downstream	5	P489	P490	network1088	40	4	12
chr1A	252508243	252514539	TraesCS1A01G146300	genebody	chr1A	253375977	253384395	TraesCS1A01G146900	genebody	3	P489	P494	network1088	40	4	7
chr1A	252517189	252519557	TraesCS1A01G146200	genebody	chr1A	252625482	252628408	TraesCS1A01G146400	genebody	4	P493	P495	network1088	40	4	2
chr1A	252517189	252519557	TraesCS1A01G146200	genebody	chr1A	252823006	252832325	TraesCS1A01G146600	downstream	3	P493	P490	network1088	40	4	12
chr1A	252625482	252628408	TraesCS1A01G146400	genebody	chr1A	252823006	252832325	TraesCS1A01G146600	downstream	3	P495	P490	network1088	40	2	12
chr1A	252788647	252790304	NA	NA	chr1A	252823006	252832325	TraesCS1A01G146600	downstream	3	E300	P490	network1088	40	1	12
chr1A	252800087	252801917	NA	NA	chr1A	252815180	252816812	NA	NA	3	D268	D269	network1088	40	2	2
chr1A	252800087	252801917	NA	NA	chr1A	252823006	252832325	TraesCS1A01G146600	downstream	6	D268	P490	network1088	40	2	12
chr1A	252802826	252804992	NA	NA	chr1A	252823006	252832325	TraesCS1A01G146600	downstream	3	E301	P490	network1088	40	1	12
chr1A	252807709	252809774	NA	NA	chr1A	252823006	252832325	TraesCS1A01G146600	downstream	3	E302	P490	network1088	40	1	12
chr1A	252815180	252816812	NA	NA	chr1A	252823006	252832325	TraesCS1A01G146600	downstream	9	D269	P490	network1088	40	2	12
chr1A	252823006	252832325	TraesCS1A01G146600	downstream	chr1A	253375977	253384395	TraesCS1A01G146900	genebody	6	P490	P494	network1088	40	12	7
chr1A	252823006	252832325	TraesCS1A01G146600	downstream	chr1A	255033003	255036516	NA	NA	3	P490	E303	network1088	40	12	4
chr1A	253375977	253384395	TraesCS1A01G146900	genebody	chr1A	253718849	253723842	TraesCS1A01G147000	downstream	4	P494	P496	network176	277	7	3
chr1A	253375977	253384395	TraesCS1A01G146900	genebody	chr1A	253898556	253904247	NA	NA	3	P494	E304	network176	277	7	5
chr1A	253375977	253384395	TraesCS1A01G146900	genebody	chr1A	254383548	254386708	TraesCS1A01G147500	genebody	3	P494	P497	network176	277	7	3
chr1A	253375977	253384395	TraesCS1A01G146900	genebody	chr1A	255478172	255488904	TraesCS1A01G148000	downstream	4	P494	P498	network176	277	7	9
chr1A	253403323	253404689	NA	NA	chr1A	253412107	253417298	NA	NA	3	D270	D271	network4531	1	1	1
chr1A	253718849	253723842	TraesCS1A01G147000	downstream	chr1A	253898556	253904247	NA	NA	3	P496	E304	network176	277	3	5
chr1A	253718849	253723842	TraesCS1A01G147000	downstream	chr1A	254176895	254178715	NA	NA	3	P496	E305	network176	277	3	2
chr1A	2538472	2544985	TraesCS1A01G004200	downstream	chr1A	2976682	2978868	TraesCS1A01G005100	downstream	3	P487	P499	network3150	2	2	1
chr1A	253898556	253904247	NA	NA	chr1A	254176895	254178715	NA	NA	4	E304	E305	network176	277	5	2
chr1A	253898556	253904247	NA	NA	chr1A	254180041	254183499	TraesCS1A01G147200	upstream	5	E304	P500	network176	277	5	1
chr1A	253898556	253904247	NA	NA	chr1A	254383548	254386708	TraesCS1A01G147500	genebody	5	E304	P497	network176	277	5	3
chr1A	254383548	254386708	TraesCS1A01G147500	genebody	chr1A	255004445	255007287	NA	NA	4	P497	E306	network176	277	3	4
chr1A	254581983	254584885	NA	NA	chr1A	254595570	254598079	NA	NA	3	D272	D273	network4503	1	1	1
chr1A	254621673	254623651	NA	NA	chr1A	254632717	254634160	NA	NA	3	D274	D275	network4496	1	1	1
chr1A	254958670	254962028	NA	NA	chr1A	254987586	254989132	NA	NA	5	D276	D277	network176	277	4	1
chr1A	254958670	254962028	NA	NA	chr1A	254990232	254994395	TraesCS1A01G147700	downstream	5	D276	P501	network176	277	4	1
chr1A	254958670	254962028	NA	NA	chr1A	255004445	255007287	NA	NA	3	D276	E306	network176	277	4	4
chr1A	254958670	254962028	NA	NA	chr1A	255033003	255036516	NA	NA	4	D276	E303	network176	277	4	4
chr1A	255004445	255007287	NA	NA	chr1A	255033003	255036516	NA	NA	5	E306	E303	network176	277	4	4
chr1A	255004445	255007287	NA	NA	chr1A	255478172	255488904	TraesCS1A01G148000	downstream	5	E306	P498	network176	277	4	9
chr1A	255033003	255036516	NA	NA	chr1A	255478172	255488904	TraesCS1A01G148000	downstream	3	E303	P498	network176	277	4	9
chr1A	25540445	25545853	TraesCS1A01G044600	upstream	chr1A	25702725	25709147	TraesCS1A01G044800	genebody	6	P475	P502	network33	8097	3	4
chr1A	25540445	25545853	TraesCS1A01G044600	upstream	chr1A	25919609	25925332	NA	NA	3	P475	E307	network33	8097	3	3
chr1A	255478172	255488904	TraesCS1A01G148000	downstream	chr1A	255499425	255501210	NA	NA	4	P498	E308	network176	277	9	1
chr1A	255478172	255488904	TraesCS1A01G148000	downstream	chr1A	255746201	255751597	TraesCS1A01G148200	downstream	5	P498	P503	network176	277	9	3
chr1A	255478172	255488904	TraesCS1A01G148000	downstream	chr1A	255752349	255758291	NA	NA	5	P498	E309	network176	277	9	5
chr1A	255478172	255488904	TraesCS1A01G148000	downstream	chr1A	255843763	255852697	NA	NA	9	P498	D258	network176	277	9	15
chr1A	255478172	255488904	TraesCS1A01G148000	downstream	chr1A	256709439	256715624	TraesCS1A01G149000	genebody	3	P498	P504	network176	277	9	9
chr1A	255478172	255488904	TraesCS1A01G148000	downstream	chr1A	256815576	256824189	TraesCS1A01G149200	upstream	3	P498	P505	network176	277	9	13
chr1A	255637587	255639540	NA	NA	chr1A	255740544	255744653	TraesCS1A01G148200	downstream	3	E310	P506	network176	277	2	3
chr1A	255637587	255639540	NA	NA	chr1A	255843763	255852697	NA	NA	3	E310	D258	network176	277	2	15
chr1A	255695	263232	NA	NA	chr1A	264201	275781	TraesCS1A01G001100	genebody	12	E191	P507	network686	35	3	3
chr1A	255696285	255698564	TraesCS1A01G148100	genebody	chr1A	255718084	255722157	NA	NA	5	P508	E311	network176	277	2	2
chr1A	255696285	255698564	TraesCS1A01G148100	genebody	chr1A	255843763	255852697	NA	NA	3	P508	D258	network176	277	2	15
chr1A	255718084	255722157	NA	NA	chr1A	255740544	255744653	TraesCS1A01G148200	downstream	5	E311	P506	network176	277	2	3
chr1A	255740544	255744653	TraesCS1A01G148200	downstream	chr1A	255752349	255758291	NA	NA	5	P506	E309	network176	277	3	5
chr1A	255746201	255751597	TraesCS1A01G148200	downstream	chr1A	255768510	255770101	NA	NA	3	P503	E312	network176	277	3	3
chr1A	255746201	255751597	TraesCS1A01G148200	downstream	chr1A	255843763	255852697	NA	NA	13	P503	D258	network176	277	3	15
chr1A	255752349	255758291	NA	NA	chr1A	255768510	255770101	NA	NA	3	E309	E312	network176	277	5	3
chr1A	255752349	255758291	NA	NA	chr1A	255778653	255780156	NA	NA	4	E309	D278	network176	277	5	2
chr1A	255752349	255758291	NA	NA	chr1A	255843763	255852697	NA	NA	14	E309	D258	network176	277	5	15
chr1A	255768510	255770101	NA	NA	chr1A	255778653	255780156	NA	NA	4	E312	D278	network176	277	3	2
chr1A	255786812	255791345	NA	NA	chr1A	255811603	255813311	NA	NA	3	D279	D280	network2223	3	2	1
chr1A	255786812	255791345	NA	NA	chr1A	255819873	255821150	NA	NA	3	D279	D281	network2223	3	2	2
chr1A	255793316	255795958	NA	NA	chr1A	255843763	255852697	NA	NA	3	D282	D258	network176	277	1	15
chr1A	255801786	255803171	NA	NA	chr1A	255843763	255852697	NA	NA	3	D283	D258	network176	277	1	15
chr1A	255819873	255821150	NA	NA	chr1A	255843763	255852697	NA	NA	3	D281	D258	network2223	3	2	15
chr1A	255843763	255852697	NA	NA	chr1A	255896593	255902970	TraesCS1A01G148400	upstream	4	D258	P509	network176	277	15	7
chr1A	255843763	255852697	NA	NA	chr1A	256676644	256681504	NA	NA	4	D258	D284	network176	277	15	8
chr1A	255843763	255852697	NA	NA	chr1A	256709439	256715624	TraesCS1A01G149000	genebody	7	D258	P504	network176	277	15	9
chr1A	255843763	255852697	NA	NA	chr1A	256808200	256813814	TraesCS1A01G149100	genebody	3	D258	P510	network176	277	15	7
chr1A	255843763	255852697	NA	NA	chr1A	256815576	256824189	TraesCS1A01G149200	upstream	4	D258	P505	network176	277	15	13
chr1A	255843763	255852697	NA	NA	chr1A	257187780	257199555	NA	NA	3	D258	D285	network176	277	15	17
chr1A	255896593	255902970	TraesCS1A01G148400	upstream	chr1A	256024996	256030841	TraesCS1A01G148800	downstream	3	P509	P511	network176	277	7	4
chr1A	255896593	255902970	TraesCS1A01G148400	upstream	chr1A	256676644	256681504	NA	NA	3	P509	D284	network176	277	7	8
chr1A	255896593	255902970	TraesCS1A01G148400	upstream	chr1A	256709439	256715624	TraesCS1A01G149000	genebody	3	P509	P504	network176	277	7	9
chr1A	255896593	255902970	TraesCS1A01G148400	upstream	chr1A	256717889	256719745	TraesCS1A01G149000	genebody	3	P509	P512	network176	277	7	5
chr1A	255896593	255902970	TraesCS1A01G148400	upstream	chr1A	256808200	256813814	TraesCS1A01G149100	genebody	3	P509	P510	network176	277	7	7
chr1A	255896593	255902970	TraesCS1A01G148400	upstream	chr1A	256815576	256824189	TraesCS1A01G149200	upstream	5	P509	P505	network176	277	7	13
chr1A	256016947	256018778	NA	NA	chr1A	256024996	256030841	TraesCS1A01G148800	downstream	4	E313	P511	network176	277	1	4
chr1A	256024996	256030841	TraesCS1A01G148800	downstream	chr1A	256676644	256681504	NA	NA	4	P511	D284	network176	277	4	8
chr1A	256024996	256030841	TraesCS1A01G148800	downstream	chr1A	256815576	256824189	TraesCS1A01G149200	upstream	3	P511	P505	network176	277	4	13
chr1A	256676644	256681504	NA	NA	chr1A	256698783	256700923	NA	NA	5	D284	D286	network176	277	8	3
chr1A	256676644	256681504	NA	NA	chr1A	256702974	256704899	NA	NA	4	D284	D287	network176	277	8	4
chr1A	256676644	256681504	NA	NA	chr1A	256709439	256715624	TraesCS1A01G149000	genebody	6	D284	P504	network176	277	8	9
chr1A	256676644	256681504	NA	NA	chr1A	256717889	256719745	TraesCS1A01G149000	genebody	4	D284	P512	network176	277	8	5
chr1A	256676644	256681504	NA	NA	chr1A	256815576	256824189	TraesCS1A01G149200	upstream	3	D284	P505	network176	277	8	13
chr1A	256698783	256700923	NA	NA	chr1A	256709439	256715624	TraesCS1A01G149000	genebody	5	D286	P504	network176	277	3	9
chr1A	256698783	256700923	NA	NA	chr1A	256717889	256719745	TraesCS1A01G149000	genebody	5	D286	P512	network176	277	3	5
chr1A	256702974	256704899	NA	NA	chr1A	256717889	256719745	TraesCS1A01G149000	genebody	4	D287	P512	network176	277	4	5
chr1A	256702974	256704899	NA	NA	chr1A	256808200	256813814	TraesCS1A01G149100	genebody	3	D287	P510	network176	277	4	7
chr1A	256702974	256704899	NA	NA	chr1A	256815576	256824189	TraesCS1A01G149200	upstream	3	D287	P505	network176	277	4	13
chr1A	256709439	256715624	TraesCS1A01G149000	genebody	chr1A	256737143	256740021	NA	NA	4	P504	E314	network176	277	9	4
chr1A	256709439	256715624	TraesCS1A01G149000	genebody	chr1A	256749380	256753189	NA	NA	7	P504	E315	network176	277	9	4
chr1A	256709439	256715624	TraesCS1A01G149000	genebody	chr1A	256808200	256813814	TraesCS1A01G149100	genebody	10	P504	P510	network176	277	9	7
chr1A	256709439	256715624	TraesCS1A01G149000	genebody	chr1A	256815576	256824189	TraesCS1A01G149200	upstream	11	P504	P505	network176	277	9	13
chr1A	256717889	256719745	TraesCS1A01G149000	genebody	chr1A	256815576	256824189	TraesCS1A01G149200	upstream	7	P512	P505	network176	277	5	13
chr1A	256737143	256740021	NA	NA	chr1A	256749380	256753189	NA	NA	4	E314	E315	network176	277	4	4
chr1A	256737143	256740021	NA	NA	chr1A	256808200	256813814	TraesCS1A01G149100	genebody	3	E314	P510	network176	277	4	7
chr1A	256737143	256740021	NA	NA	chr1A	257187780	257199555	NA	NA	3	E314	D285	network176	277	4	17
chr1A	256749380	256753189	NA	NA	chr1A	256808200	256813814	TraesCS1A01G149100	genebody	4	E315	P510	network176	277	4	7
chr1A	256749380	256753189	NA	NA	chr1A	256815576	256824189	TraesCS1A01G149200	upstream	3	E315	P505	network176	277	4	13
chr1A	256808200	256813814	TraesCS1A01G149100	genebody	chr1A	256833330	256839042	NA	NA	3	P510	E316	network176	277	7	3
chr1A	256815576	256824189	TraesCS1A01G149200	upstream	chr1A	256833330	256839042	NA	NA	4	P505	E316	network176	277	13	3
chr1A	256815576	256824189	TraesCS1A01G149200	upstream	chr1A	257187780	257199555	NA	NA	23	P505	D285	network176	277	13	17
chr1A	256815576	256824189	TraesCS1A01G149200	upstream	chr1A	257962517	257976555	TraesCS1A01G150200	genebody	4	P505	P513	network176	277	13	15
chr1A	256815576	256824189	TraesCS1A01G149200	upstream	chr1A	259051115	259067184	TraesCS1A01G151100	genebody	3	P505	P473	network176	277	13	12
chr1A	256827077	256828732	TraesCS1A01G149300	downstream	chr1A	257187780	257199555	NA	NA	3	P514	D285	network176	277	1	17
chr1A	256833330	256839042	NA	NA	chr1A	257187780	257199555	NA	NA	4	E316	D285	network176	277	3	17
chr1A	25702725	25709147	TraesCS1A01G044800	genebody	chr1A	25919609	25925332	NA	NA	5	P502	E307	network33	8097	4	3
chr1A	25702725	25709147	TraesCS1A01G044800	genebody	chr1A	26956476	26973535	TraesCS1A01G045400	genebody	6	P502	P470	network33	8097	4	20
chr1A	25702725	25709147	TraesCS1A01G044800	genebody	chr1A	27249393	27253132	TraesCS1A01G045700	genebody	3	P502	P476	network33	8097	4	11
chr1A	257187780	257199555	NA	NA	chr1A	257219395	257222281	NA	NA	4	D285	D288	network176	277	17	1
chr1A	257187780	257199555	NA	NA	chr1A	257415911	257417612	TraesCS1A01G149700	genebody	8	D285	P515	network176	277	17	2
chr1A	257187780	257199555	NA	NA	chr1A	257420108	257423004	TraesCS1A01G149700	downstream	11	D285	P516	network176	277	17	3
chr1A	257187780	257199555	NA	NA	chr1A	257550672	257557738	TraesCS1A01G149800	genebody	12	D285	P517	network176	277	17	7
chr1A	257187780	257199555	NA	NA	chr1A	257564163	257567125	TraesCS1A01G150000	downstream	3	D285	P518	network176	277	17	3
chr1A	257187780	257199555	NA	NA	chr1A	257572350	257576937	TraesCS1A01G150100	downstream	3	D285	P519	network176	277	17	5
chr1A	257187780	257199555	NA	NA	chr1A	257962517	257976555	TraesCS1A01G150200	genebody	20	D285	P513	network176	277	17	15
chr1A	257187780	257199555	NA	NA	chr1A	258176305	258179534	TraesCS1A01G150500	downstream	3	D285	P520	network176	277	17	4
chr1A	257187780	257199555	NA	NA	chr1A	258736562	258744417	TraesCS1A01G150600	upstream	6	D285	P521	network176	277	17	6
chr1A	257187780	257199555	NA	NA	chr1A	259051115	259067184	TraesCS1A01G151100	genebody	4	D285	P473	network176	277	17	12
chr1A	257187780	257199555	NA	NA	chr1A	267172442	267187358	TraesCS1A01G153500	upstream	3	D285	P465	network176	277	17	18
chr1A	257187780	257199555	NA	NA	chr1A	268916789	268940794	TraesCS1A01G154300	genebody	3	D285	P522	network176	277	17	21
chr1A	257415911	257417612	TraesCS1A01G149700	genebody	chr1A	258173419	258175417	NA	NA	3	P515	E317	network176	277	2	2
chr1A	257420108	257423004	TraesCS1A01G149700	downstream	chr1A	257550672	257557738	TraesCS1A01G149800	genebody	5	P516	P517	network176	277	3	7
chr1A	257420108	257423004	TraesCS1A01G149700	downstream	chr1A	257962517	257976555	TraesCS1A01G150200	genebody	4	P516	P513	network176	277	3	15
chr1A	257424997	257427433	NA	NA	chr1A	257550672	257557738	TraesCS1A01G149800	genebody	4	E318	P517	network176	277	1	7
chr1A	257550672	257557738	TraesCS1A01G149800	genebody	chr1A	257564163	257567125	TraesCS1A01G150000	downstream	20	P517	P518	network176	277	7	3
chr1A	257550672	257557738	TraesCS1A01G149800	genebody	chr1A	257572350	257576937	TraesCS1A01G150100	downstream	13	P517	P519	network176	277	7	5
chr1A	257550672	257557738	TraesCS1A01G149800	genebody	chr1A	257962517	257976555	TraesCS1A01G150200	genebody	18	P517	P513	network176	277	7	15
chr1A	257550672	257557738	TraesCS1A01G149800	genebody	chr1A	258157712	258161577	TraesCS1A01G150400	genebody	5	P517	P523	network176	277	7	7
chr1A	257564163	257567125	TraesCS1A01G150000	downstream	chr1A	257962517	257976555	TraesCS1A01G150200	genebody	8	P518	P513	network176	277	3	15
chr1A	257572350	257576937	TraesCS1A01G150100	downstream	chr1A	257590251	257591843	NA	NA	3	P519	E319	network176	277	5	1
chr1A	257572350	257576937	TraesCS1A01G150100	downstream	chr1A	257962517	257976555	TraesCS1A01G150200	genebody	18	P519	P513	network176	277	5	15
chr1A	257572350	257576937	TraesCS1A01G150100	downstream	chr1A	258157712	258161577	TraesCS1A01G150400	genebody	4	P519	P523	network176	277	5	7
chr1A	257583601	257585465	NA	NA	chr1A	257595390	257596929	NA	NA	3	D289	D290	network4169	1	1	1
chr1A	257603064	257604868	NA	NA	chr1A	257962517	257976555	TraesCS1A01G150200	genebody	3	E320	P513	network176	277	1	15
chr1A	257955364	257956832	NA	NA	chr1A	257962517	257976555	TraesCS1A01G150200	genebody	3	E321	P513	network176	277	1	15
chr1A	257962517	257976555	TraesCS1A01G150200	genebody	chr1A	257991237	257995000	NA	NA	14	P513	E322	network176	277	15	2
chr1A	257962517	257976555	TraesCS1A01G150200	genebody	chr1A	258157712	258161577	TraesCS1A01G150400	genebody	17	P513	P523	network176	277	15	7
chr1A	257962517	257976555	TraesCS1A01G150200	genebody	chr1A	258168405	258170358	NA	NA	7	P513	E323	network176	277	15	1
chr1A	257962517	257976555	TraesCS1A01G150200	genebody	chr1A	258173419	258175417	NA	NA	12	P513	E317	network176	277	15	2
chr1A	257962517	257976555	TraesCS1A01G150200	genebody	chr1A	258176305	258179534	TraesCS1A01G150500	downstream	8	P513	P520	network176	277	15	4
chr1A	257962517	257976555	TraesCS1A01G150200	genebody	chr1A	258180284	258184636	TraesCS1A01G150500	genebody	10	P513	P524	network176	277	15	2
chr1A	257962517	257976555	TraesCS1A01G150200	genebody	chr1A	258736562	258744417	TraesCS1A01G150600	upstream	7	P513	P521	network176	277	15	6
chr1A	257991237	257995000	NA	NA	chr1A	258157712	258161577	TraesCS1A01G150400	genebody	4	E322	P523	network176	277	2	7
chr1A	258157712	258161577	TraesCS1A01G150400	genebody	chr1A	258176305	258179534	TraesCS1A01G150500	downstream	7	P523	P520	network176	277	7	4
chr1A	258157712	258161577	TraesCS1A01G150400	genebody	chr1A	258180284	258184636	TraesCS1A01G150500	genebody	4	P523	P524	network176	277	7	2
chr1A	258157712	258161577	TraesCS1A01G150400	genebody	chr1A	258736562	258744417	TraesCS1A01G150600	upstream	5	P523	P521	network176	277	7	6
chr1A	258176305	258179534	TraesCS1A01G150500	downstream	chr1A	258736562	258744417	TraesCS1A01G150600	upstream	3	P520	P521	network176	277	4	6
chr1A	258202461	258206407	NA	NA	chr1A	258226379	258227770	NA	NA	3	D291	D292	network4112	1	1	1
chr1A	258736562	258744417	TraesCS1A01G150600	upstream	chr1A	259046371	259050502	TraesCS1A01G151000	upstream	4	P521	P525	network176	277	6	2
chr1A	258736562	258744417	TraesCS1A01G150600	upstream	chr1A	259051115	259067184	TraesCS1A01G151100	genebody	4	P521	P473	network176	277	6	12
chr1A	258874164	258879747	TraesCS1A01G150900	genebody	chr1A	259051115	259067184	TraesCS1A01G151100	genebody	4	P526	P473	network176	277	1	12
chr1A	259046371	259050502	TraesCS1A01G151000	upstream	chr1A	259051115	259067184	TraesCS1A01G151100	genebody	26	P525	P473	network176	277	2	12
chr1A	259051115	259067184	TraesCS1A01G151100	genebody	chr1A	259069000	259076467	TraesCS1A01G151200	downstream	24	P473	P527	network176	277	12	4
chr1A	259051115	259067184	TraesCS1A01G151100	genebody	chr1A	259141035	259143824	NA	NA	4	P473	E324	network176	277	12	2
chr1A	259051115	259067184	TraesCS1A01G151100	genebody	chr1A	259992407	260002689	TraesCS1A01G151400	genebody	7	P473	P528	network176	277	12	9
chr1A	259051115	259067184	TraesCS1A01G151100	genebody	chr1A	260834009	260841604	TraesCS1A01G151500	upstream	4	P473	P529	network176	277	12	8
chr1A	259051115	259067184	TraesCS1A01G151100	genebody	chr1A	262818331	262845194	TraesCS1A01G152500	genebody	3	P473	P443	network176	277	12	17
chr1A	259051115	259067184	TraesCS1A01G151100	genebody	chr1A	269996800	270002670	TraesCS1A01G154700	genebody	4	P473	P530	network176	277	12	5
chr1A	259069000	259076467	TraesCS1A01G151200	downstream	chr1A	259084527	259085786	NA	NA	3	P527	E325	network941	20	4	1
chr1A	259069000	259076467	TraesCS1A01G151200	downstream	chr1A	259177797	259181914	NA	NA	3	P527	E326	network941	20	4	2
chr1A	259069000	259076467	TraesCS1A01G151200	downstream	chr1A	259992407	260002689	TraesCS1A01G151400	genebody	5	P527	P528	network941	20	4	9
chr1A	259141035	259143824	NA	NA	chr1A	260781643	260785293	NA	NA	3	E324	D293	network941	20	2	4
chr1A	259177797	259181914	NA	NA	chr1A	259198593	259200589	NA	NA	3	E326	D294	network941	20	2	1
chr1A	25919609	25925332	NA	NA	chr1A	26956476	26973535	TraesCS1A01G045400	genebody	3	E307	P470	network33	8097	3	20
chr1A	259473999	259480566	NA	NA	chr1A	259992407	260002689	TraesCS1A01G151400	genebody	9	E327	P528	network941	20	1	9
chr1A	259975746	259977484	NA	NA	chr1A	259992407	260002689	TraesCS1A01G151400	genebody	3	E328	P528	network941	20	1	9
chr1A	259983603	259985004	NA	NA	chr1A	259992407	260002689	TraesCS1A01G151400	genebody	3	E329	P528	network941	20	1	9
chr1A	259986641	259988237	NA	NA	chr1A	259992407	260002689	TraesCS1A01G151400	genebody	14	E330	P528	network941	20	1	9
chr1A	259992407	260002689	TraesCS1A01G151400	genebody	chr1A	260781643	260785293	NA	NA	4	P528	D293	network941	20	9	4
chr1A	259992407	260002689	TraesCS1A01G151400	genebody	chr1A	260834009	260841604	TraesCS1A01G151500	upstream	8	P528	P529	network941	20	9	8
chr1A	259992407	260002689	TraesCS1A01G151400	genebody	chr1A	262818331	262845194	TraesCS1A01G152500	genebody	5	P528	P443	network941	20	9	17
chr1A	260781643	260785293	NA	NA	chr1A	260807625	260811233	NA	NA	5	D293	D295	network941	20	4	2
chr1A	260781643	260785293	NA	NA	chr1A	260834009	260841604	TraesCS1A01G151500	upstream	5	D293	P529	network941	20	4	8
chr1A	260807625	260811233	NA	NA	chr1A	260834009	260841604	TraesCS1A01G151500	upstream	3	D295	P529	network941	20	2	8
chr1A	260834009	260841604	TraesCS1A01G151500	upstream	chr1A	260848887	260850726	NA	NA	4	P529	E331	network941	20	8	1
chr1A	260834009	260841604	TraesCS1A01G151500	upstream	chr1A	260881734	260884863	NA	NA	3	P529	E332	network941	20	8	1
chr1A	260834009	260841604	TraesCS1A01G151500	upstream	chr1A	260938775	260941057	NA	NA	3	P529	E333	network941	20	8	1
chr1A	260834009	260841604	TraesCS1A01G151500	upstream	chr1A	261134924	261140064	TraesCS1A01G152000	downstream	5	P529	P531	network941	20	8	2
chr1A	261022600	261024878	NA	NA	chr1A	261037115	261040427	NA	NA	3	D296	D297	network4010	1	1	1
chr1A	261102114	261104005	NA	NA	chr1A	261129750	261134069	TraesCS1A01G152000	upstream	3	E334	P532	network4000	1	1	1
chr1A	261126230	261127981	TraesCS1A01G152000	upstream	chr1A	261134924	261140064	TraesCS1A01G152000	downstream	6	P533	P531	network941	20	1	2
chr1A	261369507	261374713	NA	NA	chr1A	261695027	261702356	NA	NA	4	D298	D299	network176	277	1	4
chr1A	261695027	261702356	NA	NA	chr1A	261709411	261711512	NA	NA	7	D299	D300	network176	277	4	1
chr1A	261695027	261702356	NA	NA	chr1A	262012348	262017556	TraesCS1A01G152300	genebody	3	D299	P534	network176	277	4	4
chr1A	261695027	261702356	NA	NA	chr1A	262818331	262845194	TraesCS1A01G152500	genebody	3	D299	P443	network176	277	4	17
chr1A	261812656	261816781	TraesCS1A01G152200	genebody	chr1A	261824527	261827071	TraesCS1A01G152200	genebody	5	P535	P536	network176	277	1	2
chr1A	261817709	261823362	TraesCS1A01G152200	genebody	chr1A	262006689	262010854	TraesCS1A01G152300	genebody	4	P537	P538	network176	277	3	2
chr1A	261817709	261823362	TraesCS1A01G152200	genebody	chr1A	262012348	262017556	TraesCS1A01G152300	genebody	3	P537	P534	network176	277	3	4
chr1A	261817709	261823362	TraesCS1A01G152200	genebody	chr1A	262818331	262845194	TraesCS1A01G152500	genebody	12	P537	P443	network176	277	3	17
chr1A	261824527	261827071	TraesCS1A01G152200	genebody	chr1A	262012348	262017556	TraesCS1A01G152300	genebody	3	P536	P534	network176	277	2	4
chr1A	262006689	262010854	TraesCS1A01G152300	genebody	chr1A	262818331	262845194	TraesCS1A01G152500	genebody	13	P538	P443	network176	277	2	17
chr1A	262012348	262017556	TraesCS1A01G152300	genebody	chr1A	262818331	262845194	TraesCS1A01G152500	genebody	29	P534	P443	network176	277	4	17
chr1A	262290281	262291892	TraesCS1A01G152400	downstream	chr1A	262818331	262845194	TraesCS1A01G152500	genebody	4	P539	P443	network176	277	1	17
chr1A	262813461	262815059	NA	NA	chr1A	262818331	262845194	TraesCS1A01G152500	genebody	19	E335	P443	network176	277	1	17
chr1A	262818331	262845194	TraesCS1A01G152500	genebody	chr1A	262854781	262857805	NA	NA	23	P443	E336	network176	277	17	2
chr1A	262818331	262845194	TraesCS1A01G152500	genebody	chr1A	262916927	262918661	NA	NA	3	P443	E337	network176	277	17	1
chr1A	262818331	262845194	TraesCS1A01G152500	genebody	chr1A	264394033	264396902	NA	NA	3	P443	E338	network176	277	17	2
chr1A	262818331	262845194	TraesCS1A01G152500	genebody	chr1A	264981336	264986966	NA	NA	3	P443	E339	network176	277	17	6
chr1A	262818331	262845194	TraesCS1A01G152500	genebody	chr1A	265007099	265010156	NA	NA	6	P443	E340	network176	277	17	4
chr1A	262818331	262845194	TraesCS1A01G152500	genebody	chr1A	265019480	265031417	TraesCS1A01G152900	genebody	12	P443	P540	network176	277	17	10
chr1A	262818331	262845194	TraesCS1A01G152500	genebody	chr1A	267797115	267805635	TraesCS1A01G153900	genebody	3	P443	P541	network176	277	17	8
chr1A	262818331	262845194	TraesCS1A01G152500	genebody	chr1A	268916789	268940794	TraesCS1A01G154300	genebody	6	P443	P522	network176	277	17	21
chr1A	262854781	262857805	NA	NA	chr1A	264981336	264986966	NA	NA	3	E336	E339	network176	277	2	6
chr1A	26314117	26316182	NA	NA	chr1A	26324192	26326351	NA	NA	4	D301	D302	network3929	1	1	1
chr1A	264201	275781	TraesCS1A01G001100	genebody	chr1A	277495	284124	TraesCS1A01G001100	genebody	5	P507	P542	network686	35	3	2
chr1A	264201	275781	TraesCS1A01G001100	genebody	chr1A	313851	324265	TraesCS1A01G001500	upstream	5	P507	P284	network686	35	3	4
chr1A	264213022	264214649	TraesCS1A01G152800	downstream	chr1A	265019480	265031417	TraesCS1A01G152900	genebody	3	P543	P540	network176	277	1	10
chr1A	264223472	264225397	NA	NA	chr1A	264394033	264396902	NA	NA	4	D303	E338	network176	277	1	2
chr1A	264963345	264965339	NA	NA	chr1A	264981336	264986966	NA	NA	3	D304	E339	network176	277	1	6
chr1A	264981336	264986966	NA	NA	chr1A	265007099	265010156	NA	NA	13	E339	E340	network176	277	6	4
chr1A	264981336	264986966	NA	NA	chr1A	265019480	265031417	TraesCS1A01G152900	genebody	9	E339	P540	network176	277	6	10
chr1A	264981336	264986966	NA	NA	chr1A	267172442	267187358	TraesCS1A01G153500	upstream	3	E339	P465	network176	277	6	18
chr1A	264988302	264990112	NA	NA	chr1A	265007099	265010156	NA	NA	3	D305	E340	network176	277	2	4
chr1A	264988302	264990112	NA	NA	chr1A	265019480	265031417	TraesCS1A01G152900	genebody	4	D305	P540	network176	277	2	10
chr1A	265007099	265010156	NA	NA	chr1A	265019480	265031417	TraesCS1A01G152900	genebody	11	E340	P540	network176	277	4	10
chr1A	265019480	265031417	TraesCS1A01G152900	genebody	chr1A	265034560	265038973	TraesCS1A01G153000	genebody	14	P540	P544	network176	277	10	4
chr1A	265019480	265031417	TraesCS1A01G152900	genebody	chr1A	265048856	265052512	NA	NA	5	P540	E341	network176	277	10	2
chr1A	265019480	265031417	TraesCS1A01G152900	genebody	chr1A	265065979	265068158	NA	NA	4	P540	E342	network176	277	10	3
chr1A	265019480	265031417	TraesCS1A01G152900	genebody	chr1A	267142451	267147593	TraesCS1A01G153400	genebody	3	P540	P545	network176	277	10	3
chr1A	265019480	265031417	TraesCS1A01G152900	genebody	chr1A	267172442	267187358	TraesCS1A01G153500	upstream	8	P540	P465	network176	277	10	18
chr1A	265034560	265038973	TraesCS1A01G153000	genebody	chr1A	265048856	265052512	NA	NA	3	P544	E341	network176	277	4	2
chr1A	265034560	265038973	TraesCS1A01G153000	genebody	chr1A	265065979	265068158	NA	NA	3	P544	E342	network176	277	4	3
chr1A	265034560	265038973	TraesCS1A01G153000	genebody	chr1A	265644635	265646791	TraesCS1A01G153100	genebody	3	P544	P546	network176	277	4	3
chr1A	265065979	265068158	NA	NA	chr1A	265091613	265095804	NA	NA	4	E342	D306	network176	277	3	1
chr1A	265591215	265592789	NA	NA	chr1A	265622723	265624913	NA	NA	3	D307	D308	network3875	1	1	1
chr1A	265644635	265646791	TraesCS1A01G153100	genebody	chr1A	267153909	267155628	TraesCS1A01G153400	genebody	3	P546	P547	network176	277	3	3
chr1A	265644635	265646791	TraesCS1A01G153100	genebody	chr1A	267172442	267187358	TraesCS1A01G153500	upstream	3	P546	P465	network176	277	3	18
chr1A	267142451	267147593	TraesCS1A01G153400	genebody	chr1A	267164118	267165941	NA	NA	4	P545	E343	network176	277	3	3
chr1A	267142451	267147593	TraesCS1A01G153400	genebody	chr1A	267172442	267187358	TraesCS1A01G153500	upstream	16	P545	P465	network176	277	3	18
chr1A	267153909	267155628	TraesCS1A01G153400	genebody	chr1A	267164118	267165941	NA	NA	3	P547	E343	network176	277	3	3
chr1A	267153909	267155628	TraesCS1A01G153400	genebody	chr1A	267172442	267187358	TraesCS1A01G153500	upstream	7	P547	P465	network176	277	3	18
chr1A	267164118	267165941	NA	NA	chr1A	267172442	267187358	TraesCS1A01G153500	upstream	8	E343	P465	network176	277	3	18
chr1A	267172442	267187358	TraesCS1A01G153500	upstream	chr1A	267262107	267263689	NA	NA	3	P465	E344	network176	277	18	1
chr1A	267172442	267187358	TraesCS1A01G153500	upstream	chr1A	267269604	267270967	NA	NA	3	P465	E345	network176	277	18	2
chr1A	267172442	267187358	TraesCS1A01G153500	upstream	chr1A	267345539	267350149	TraesCS1A01G153700	downstream	23	P465	P548	network176	277	18	4
chr1A	267172442	267187358	TraesCS1A01G153500	upstream	chr1A	267352706	267355225	TraesCS1A01G153800	downstream	5	P465	P549	network176	277	18	1
chr1A	267172442	267187358	TraesCS1A01G153500	upstream	chr1A	267793244	267796182	TraesCS1A01G153900	genebody	3	P465	P550	network176	277	18	2
chr1A	267172442	267187358	TraesCS1A01G153500	upstream	chr1A	267797115	267805635	TraesCS1A01G153900	genebody	23	P465	P541	network176	277	18	8
chr1A	267172442	267187358	TraesCS1A01G153500	upstream	chr1A	268120008	268126067	TraesCS1A01G154100	upstream	3	P465	P551	network176	277	18	2
chr1A	267172442	267187358	TraesCS1A01G153500	upstream	chr1A	268367214	268371597	NA	NA	3	P465	E346	network176	277	18	3
chr1A	267172442	267187358	TraesCS1A01G153500	upstream	chr1A	268380878	268390937	TraesCS1A01G154200	genebody	3	P465	P552	network176	277	18	6
chr1A	267172442	267187358	TraesCS1A01G153500	upstream	chr1A	268916789	268940794	TraesCS1A01G154300	genebody	6	P465	P522	network176	277	18	21
chr1A	267269604	267270967	NA	NA	chr1A	267345539	267350149	TraesCS1A01G153700	downstream	3	E345	P548	network176	277	2	4
chr1A	267345539	267350149	TraesCS1A01G153700	downstream	chr1A	267797115	267805635	TraesCS1A01G153900	genebody	4	P548	P541	network176	277	4	8
chr1A	267345539	267350149	TraesCS1A01G153700	downstream	chr1A	268916789	268940794	TraesCS1A01G154300	genebody	3	P548	P522	network176	277	4	21
chr1A	267787518	267790302	NA	NA	chr1A	267797115	267805635	TraesCS1A01G153900	genebody	6	E347	P541	network176	277	1	8
chr1A	267793244	267796182	TraesCS1A01G153900	genebody	chr1A	267830003	267832067	NA	NA	3	P550	E348	network176	277	2	1
chr1A	267797115	267805635	TraesCS1A01G153900	genebody	chr1A	267823830	267825834	NA	NA	4	P541	E349	network176	277	8	1
chr1A	267797115	267805635	TraesCS1A01G153900	genebody	chr1A	267880248	267883938	TraesCS1A01G154000	downstream	3	P541	P553	network176	277	8	1
chr1A	267797115	267805635	TraesCS1A01G153900	genebody	chr1A	268361357	268365296	NA	NA	3	P541	E350	network176	277	8	4
chr1A	267797115	267805635	TraesCS1A01G153900	genebody	chr1A	268916789	268940794	TraesCS1A01G154300	genebody	9	P541	P522	network176	277	8	21
chr1A	268120008	268126067	TraesCS1A01G154100	upstream	chr1A	268916789	268940794	TraesCS1A01G154300	genebody	3	P551	P522	network176	277	2	21
chr1A	268361357	268365296	NA	NA	chr1A	268377357	268379205	NA	NA	3	E350	D309	network176	277	4	2
chr1A	268361357	268365296	NA	NA	chr1A	268380878	268390937	TraesCS1A01G154200	genebody	3	E350	P552	network176	277	4	6
chr1A	268361357	268365296	NA	NA	chr1A	268916789	268940794	TraesCS1A01G154300	genebody	4	E350	P522	network176	277	4	21
chr1A	268367214	268371597	NA	NA	chr1A	268380878	268390937	TraesCS1A01G154200	genebody	17	E346	P552	network176	277	3	6
chr1A	268367214	268371597	NA	NA	chr1A	268916789	268940794	TraesCS1A01G154300	genebody	6	E346	P522	network176	277	3	21
chr1A	268377357	268379205	NA	NA	chr1A	268916789	268940794	TraesCS1A01G154300	genebody	5	D309	P522	network176	277	2	21
chr1A	268380878	268390937	TraesCS1A01G154200	genebody	chr1A	268913909	268915503	TraesCS1A01G154300	genebody	7	P552	P554	network176	277	6	2
chr1A	268380878	268390937	TraesCS1A01G154200	genebody	chr1A	268916789	268940794	TraesCS1A01G154300	genebody	39	P552	P522	network176	277	6	21
chr1A	268380878	268390937	TraesCS1A01G154200	genebody	chr1A	269996800	270002670	TraesCS1A01G154700	genebody	4	P552	P530	network176	277	6	5
chr1A	268525726	268527511	NA	NA	chr1A	268540602	268544725	NA	NA	3	D310	D311	network2175	3	2	2
chr1A	268525726	268527511	NA	NA	chr1A	268916789	268940794	TraesCS1A01G154300	genebody	3	D310	P522	network2175	3	2	21
chr1A	268540602	268544725	NA	NA	chr1A	268558213	268563526	NA	NA	3	D311	D312	network2175	3	2	1
chr1A	268913909	268915503	TraesCS1A01G154300	genebody	chr1A	268916789	268940794	TraesCS1A01G154300	genebody	36	P554	P522	network176	277	2	21
chr1A	268916789	268940794	TraesCS1A01G154300	genebody	chr1A	268953521	268954918	NA	NA	4	P522	E351	network176	277	21	1
chr1A	268916789	268940794	TraesCS1A01G154300	genebody	chr1A	269242843	269247374	NA	NA	6	P522	E352	network176	277	21	1
chr1A	268916789	268940794	TraesCS1A01G154300	genebody	chr1A	269566855	269574997	TraesCS1A01G154500	upstream	14	P522	P555	network176	277	21	3
chr1A	268916789	268940794	TraesCS1A01G154300	genebody	chr1A	269993060	269995712	TraesCS1A01G154700	genebody	3	P522	P556	network176	277	21	3
chr1A	268916789	268940794	TraesCS1A01G154300	genebody	chr1A	269996800	270002670	TraesCS1A01G154700	genebody	6	P522	P530	network176	277	21	5
chr1A	268916789	268940794	TraesCS1A01G154300	genebody	chr1A	270003590	270007770	TraesCS1A01G154700	genebody	7	P522	P557	network176	277	21	3
chr1A	268916789	268940794	TraesCS1A01G154300	genebody	chr1A	272190198	272197930	NA	NA	6	P522	E353	network176	277	21	4
chr1A	268916789	268940794	TraesCS1A01G154300	genebody	chr1A	272610845	272616029	TraesCS1A01G155200	genebody	3	P522	P558	network176	277	21	5
chr1A	268916789	268940794	TraesCS1A01G154300	genebody	chr1A	287681172	287691023	TraesCS1A01G160400	downstream	3	P522	P559	network176	277	21	4
chr1A	269303733	269306452	NA	NA	chr1A	269566855	269574997	TraesCS1A01G154500	upstream	3	E354	P555	network176	277	1	3
chr1A	26956476	26973535	TraesCS1A01G045400	genebody	chr1A	26975488	26978717	NA	NA	17	P470	E355	network33	8097	20	2
chr1A	26956476	26973535	TraesCS1A01G045400	genebody	chr1A	27047893	27051787	TraesCS1A01G045500	downstream	15	P470	P560	network33	8097	20	4
chr1A	26956476	26973535	TraesCS1A01G045400	genebody	chr1A	27053227	27055122	TraesCS1A01G045500	downstream	3	P470	P561	network33	8097	20	1
chr1A	26956476	26973535	TraesCS1A01G045400	genebody	chr1A	27199303	27202785	NA	NA	6	P470	E356	network33	8097	20	2
chr1A	26956476	26973535	TraesCS1A01G045400	genebody	chr1A	27222176	27223636	NA	NA	3	P470	E357	network33	8097	20	1
chr1A	26956476	26973535	TraesCS1A01G045400	genebody	chr1A	27249393	27253132	TraesCS1A01G045700	genebody	9	P470	P476	network33	8097	20	11
chr1A	26956476	26973535	TraesCS1A01G045400	genebody	chr1A	27254378	27258309	TraesCS1A01G045800	genebody	8	P470	P562	network33	8097	20	6
chr1A	26956476	26973535	TraesCS1A01G045400	genebody	chr1A	27260516	27261918	TraesCS1A01G045800	downstream	3	P470	P563	network33	8097	20	4
chr1A	26956476	26973535	TraesCS1A01G045400	genebody	chr1A	27270466	27275854	NA	NA	3	P470	E358	network33	8097	20	7
chr1A	26956476	26973535	TraesCS1A01G045400	genebody	chr1A	27279528	27283011	NA	NA	3	P470	E359	network33	8097	20	6
chr1A	26956476	26973535	TraesCS1A01G045400	genebody	chr1A	27396533	27401952	TraesCS1A01G046200	downstream	3	P470	P564	network33	8097	20	3
chr1A	26956476	26973535	TraesCS1A01G045400	genebody	chr1A	28364120	28375851	TraesCS1A01G046400	genebody	3	P470	P477	network33	8097	20	11
chr1A	26956476	26973535	TraesCS1A01G045400	genebody	chr1A	28610388	28626920	TraesCS1A01G046600	upstream	4	P470	P350	network33	8097	20	26
chr1A	26956476	26973535	TraesCS1A01G045400	genebody	chr1A	28705337	28716242	TraesCS1A01G046900	downstream	3	P470	P565	network33	8097	20	14
chr1A	26956476	26973535	TraesCS1A01G045400	genebody	chr1A	30176946	30195662	TraesCS1A01G048700	downstream	4	P470	P377	network33	8097	20	21
chr1A	26956476	26973535	TraesCS1A01G045400	genebody	chr1A	36598176	36619619	TraesCS1A01G055900	downstream	3	P470	P566	network33	8097	20	13
chr1A	269566855	269574997	TraesCS1A01G154500	upstream	chr1A	269996800	270002670	TraesCS1A01G154700	genebody	6	P555	P530	network176	277	3	5
chr1A	269579320	269582101	TraesCS1A01G154600	genebody	chr1A	269993060	269995712	TraesCS1A01G154700	genebody	4	P567	P556	network176	277	2	3
chr1A	269579320	269582101	TraesCS1A01G154600	genebody	chr1A	269996800	270002670	TraesCS1A01G154700	genebody	4	P567	P530	network176	277	2	5
chr1A	26975488	26978717	NA	NA	chr1A	27047893	27051787	TraesCS1A01G045500	downstream	3	E355	P560	network33	8097	2	4
chr1A	269993060	269995712	TraesCS1A01G154700	genebody	chr1A	270003590	270007770	TraesCS1A01G154700	genebody	7	P556	P557	network176	277	3	3
chr1A	270003590	270007770	TraesCS1A01G154700	genebody	chr1A	272198513	272209363	TraesCS1A01G155100	downstream	4	P557	P568	network176	277	3	4
chr1A	27047893	27051787	TraesCS1A01G045500	downstream	chr1A	27249393	27253132	TraesCS1A01G045700	genebody	3	P560	P476	network33	8097	4	11
chr1A	27047893	27051787	TraesCS1A01G045500	downstream	chr1A	27254378	27258309	TraesCS1A01G045800	genebody	3	P560	P562	network33	8097	4	6
chr1A	270546775	270548720	NA	NA	chr1A	270561540	270563862	NA	NA	3	D313	D314	network3663	1	1	1
chr1A	27199303	27202785	NA	NA	chr1A	27249393	27253132	TraesCS1A01G045700	genebody	3	E356	P476	network33	8097	2	11
chr1A	27210991	27213942	NA	NA	chr1A	27228201	27231033	NA	NA	3	D315	D316	network33	8097	3	2
chr1A	27210991	27213942	NA	NA	chr1A	27249393	27253132	TraesCS1A01G045700	genebody	6	D315	P476	network33	8097	3	11
chr1A	27210991	27213942	NA	NA	chr1A	27260516	27261918	TraesCS1A01G045800	downstream	3	D315	P563	network33	8097	3	4
chr1A	27215566	27216890	NA	NA	chr1A	27228201	27231033	NA	NA	4	D317	D316	network33	8097	2	2
chr1A	27215566	27216890	NA	NA	chr1A	27249393	27253132	TraesCS1A01G045700	genebody	5	D317	P476	network33	8097	2	11
chr1A	272190198	272197930	NA	NA	chr1A	272311717	272318870	NA	NA	5	E353	D318	network40	43	4	6
chr1A	272190198	272197930	NA	NA	chr1A	272364652	272367349	NA	NA	5	E353	D319	network40	43	4	1
chr1A	272190198	272197930	NA	NA	chr1A	272602321	272609659	TraesCS1A01G155200	upstream	3	E353	P569	network40	43	4	5
chr1A	272198513	272209363	TraesCS1A01G155100	downstream	chr1A	272311717	272318870	NA	NA	7	P568	D318	network40	43	4	6
chr1A	272198513	272209363	TraesCS1A01G155100	downstream	chr1A	272602321	272609659	TraesCS1A01G155200	upstream	6	P568	P569	network40	43	4	5
chr1A	272198513	272209363	TraesCS1A01G155100	downstream	chr1A	272610845	272616029	TraesCS1A01G155200	genebody	7	P568	P558	network40	43	4	5
chr1A	27219941	27221187	NA	NA	chr1A	27249393	27253132	TraesCS1A01G045700	genebody	3	E360	P476	network33	8097	2	11
chr1A	27219941	27221187	NA	NA	chr1A	27254378	27258309	TraesCS1A01G045800	genebody	3	E360	P562	network33	8097	2	6
chr1A	272252139	272255737	NA	NA	chr1A	272311717	272318870	NA	NA	3	D320	D318	network40	43	1	6
chr1A	272311717	272318870	NA	NA	chr1A	272336472	272337719	NA	NA	5	D318	D321	network40	43	6	1
chr1A	272311717	272318870	NA	NA	chr1A	272602321	272609659	TraesCS1A01G155200	upstream	8	D318	P569	network40	43	6	5
chr1A	272311717	272318870	NA	NA	chr1A	272610845	272616029	TraesCS1A01G155200	genebody	5	D318	P558	network40	43	6	5
chr1A	27249393	27253132	TraesCS1A01G045700	genebody	chr1A	27270466	27275854	NA	NA	8	P476	E358	network33	8097	11	7
chr1A	27249393	27253132	TraesCS1A01G045700	genebody	chr1A	27347888	27354376	NA	NA	4	P476	E361	network33	8097	11	4
chr1A	27249393	27253132	TraesCS1A01G045700	genebody	chr1A	28610388	28626920	TraesCS1A01G046600	upstream	6	P476	P350	network33	8097	11	26
chr1A	27254378	27258309	TraesCS1A01G045800	genebody	chr1A	27270466	27275854	NA	NA	6	P562	E358	network33	8097	6	7
chr1A	27254378	27258309	TraesCS1A01G045800	genebody	chr1A	27279528	27283011	NA	NA	7	P562	E359	network33	8097	6	6
chr1A	27254378	27258309	TraesCS1A01G045800	genebody	chr1A	28610388	28626920	TraesCS1A01G046600	upstream	5	P562	P350	network33	8097	6	26
chr1A	272602321	272609659	TraesCS1A01G155200	upstream	chr1A	272670771	272674132	NA	NA	3	P569	E362	network40	43	5	2
chr1A	272602321	272609659	TraesCS1A01G155200	upstream	chr1A	274957244	274961966	NA	NA	3	P569	E363	network40	43	5	2
chr1A	27260516	27261918	TraesCS1A01G045800	downstream	chr1A	27270466	27275854	NA	NA	3	P563	E358	network33	8097	4	7
chr1A	27260516	27261918	TraesCS1A01G045800	downstream	chr1A	27279528	27283011	NA	NA	4	P563	E359	network33	8097	4	6
chr1A	272610845	272616029	TraesCS1A01G155200	genebody	chr1A	272670771	272674132	NA	NA	3	P558	E362	network40	43	5	2
chr1A	272610845	272616029	TraesCS1A01G155200	genebody	chr1A	274968049	274972535	NA	NA	4	P558	E364	network40	43	5	5
chr1A	27270466	27275854	NA	NA	chr1A	27347888	27354376	NA	NA	7	E358	E361	network33	8097	7	4
chr1A	27270466	27275854	NA	NA	chr1A	27396533	27401952	TraesCS1A01G046200	downstream	4	E358	P564	network33	8097	7	3
chr1A	27270466	27275854	NA	NA	chr1A	28364120	28375851	TraesCS1A01G046400	genebody	3	E358	P477	network33	8097	7	11
chr1A	27279528	27283011	NA	NA	chr1A	27347888	27354376	NA	NA	7	E359	E361	network33	8097	6	4
chr1A	27279528	27283011	NA	NA	chr1A	28364120	28375851	TraesCS1A01G046400	genebody	4	E359	P477	network33	8097	6	11
chr1A	27279528	27283011	NA	NA	chr1A	28381400	28385132	NA	NA	3	E359	D322	network33	8097	6	5
chr1A	27347888	27354376	NA	NA	chr1A	28364120	28375851	TraesCS1A01G046400	genebody	6	E361	P477	network33	8097	4	11
chr1A	27396533	27401952	TraesCS1A01G046200	downstream	chr1A	28364120	28375851	TraesCS1A01G046400	genebody	7	P564	P477	network33	8097	3	11
chr1A	274108412	274110230	TraesCS1A01G155500	genebody	chr1A	274968049	274972535	NA	NA	3	P570	E364	network40	43	1	5
chr1A	274952032	274954602	NA	NA	chr1A	274962712	274964474	NA	NA	6	D323	D324	network40	43	3	1
chr1A	274952032	274954602	NA	NA	chr1A	274968049	274972535	NA	NA	4	D323	E364	network40	43	3	5
chr1A	274952032	274954602	NA	NA	chr1A	275809409	275813777	NA	NA	3	D323	D325	network40	43	3	5
chr1A	274957244	274961966	NA	NA	chr1A	274968049	274972535	NA	NA	12	E363	E364	network40	43	2	5
chr1A	274968049	274972535	NA	NA	chr1A	275809409	275813777	NA	NA	3	E364	D325	network40	43	5	5
chr1A	275766378	275768371	TraesCS1A01G155700	downstream	chr1A	275809409	275813777	NA	NA	3	P571	D325	network40	43	1	5
chr1A	275809409	275813777	NA	NA	chr1A	275824361	275826848	NA	NA	7	D325	D326	network40	43	5	1
chr1A	275809409	275813777	NA	NA	chr1A	276315897	276324239	TraesCS1A01G155900	genebody	3	D325	P572	network40	43	5	3
chr1A	276297621	276306379	NA	NA	chr1A	276315897	276324239	TraesCS1A01G155900	genebody	23	E365	P572	network40	43	4	3
chr1A	276297621	276306379	NA	NA	chr1A	276568486	276572253	TraesCS1A01G156000	downstream	5	E365	P573	network40	43	4	2
chr1A	276297621	276306379	NA	NA	chr1A	276574955	276576699	TraesCS1A01G156000	downstream	5	E365	P574	network40	43	4	2
chr1A	276297621	276306379	NA	NA	chr1A	276578089	276579771	NA	NA	4	E365	D327	network40	43	4	2
chr1A	276308161	276310804	NA	NA	chr1A	276315897	276324239	TraesCS1A01G155900	genebody	9	E366	P572	network40	43	1	3
chr1A	276568486	276572253	TraesCS1A01G156000	downstream	chr1A	276966558	276973922	TraesCS1A01G156300	genebody	4	P573	P575	network40	43	2	7
chr1A	276574955	276576699	TraesCS1A01G156000	downstream	chr1A	276966558	276973922	TraesCS1A01G156300	genebody	3	P574	P575	network40	43	2	7
chr1A	276578089	276579771	NA	NA	chr1A	276966558	276973922	TraesCS1A01G156300	genebody	3	D327	P575	network40	43	2	7
chr1A	276598878	276601459	NA	NA	chr1A	276610343	276611782	NA	NA	4	D328	D329	network3493	1	1	1
chr1A	276860155	276866353	TraesCS1A01G156200	downstream	chr1A	276966558	276973922	TraesCS1A01G156300	genebody	8	P576	P575	network40	43	2	7
chr1A	276860155	276866353	TraesCS1A01G156200	downstream	chr1A	277626917	277641709	TraesCS1A01G156500	upstream	3	P576	P577	network40	43	2	7
chr1A	276966558	276973922	TraesCS1A01G156300	genebody	chr1A	277074033	277076280	TraesCS1A01G156400	genebody	7	P575	P578	network40	43	7	2
chr1A	276966558	276973922	TraesCS1A01G156300	genebody	chr1A	277626917	277641709	TraesCS1A01G156500	upstream	21	P575	P577	network40	43	7	7
chr1A	276966558	276973922	TraesCS1A01G156300	genebody	chr1A	278140206	278147409	TraesCS1A01G156600	downstream	3	P575	P579	network40	43	7	4
chr1A	277074033	277076280	TraesCS1A01G156400	genebody	chr1A	277626917	277641709	TraesCS1A01G156500	upstream	13	P578	P577	network40	43	2	7
chr1A	277413346	277417001	NA	NA	chr1A	277626917	277641709	TraesCS1A01G156500	upstream	13	E367	P577	network40	43	2	7
chr1A	277413346	277417001	NA	NA	chr1A	278140206	278147409	TraesCS1A01G156600	downstream	3	E367	P579	network40	43	2	4
chr1A	277495	284124	TraesCS1A01G001100	genebody	chr1A	285513	297143	TraesCS1A01G001300	upstream	6	P542	P580	network686	35	2	1
chr1A	277626917	277641709	TraesCS1A01G156500	upstream	chr1A	278140206	278147409	TraesCS1A01G156600	downstream	26	P577	P579	network40	43	7	4
chr1A	277626917	277641709	TraesCS1A01G156500	upstream	chr1A	278228080	278233181	NA	NA	8	P577	E368	network40	43	7	2
chr1A	277626917	277641709	TraesCS1A01G156500	upstream	chr1A	278358106	278362114	NA	NA	3	P577	E369	network40	43	7	3
chr1A	278077093	278079028	NA	NA	chr1A	278100481	278101705	NA	NA	3	D330	D331	network3465	1	1	1
chr1A	278140206	278147409	TraesCS1A01G156600	downstream	chr1A	278228080	278233181	NA	NA	16	P579	E368	network40	43	4	2
chr1A	278358106	278362114	NA	NA	chr1A	279729753	279739093	TraesCS1A01G157500	genebody	6	E369	P581	network733	85	3	8
chr1A	278358106	278362114	NA	NA	chr1A	280267495	280281805	TraesCS1A01G157800	downstream	3	E369	P582	network733	85	3	13
chr1A	27843	34625	NA	NA	chr1A	45150	51934	TraesCS1A01G000100	genebody	3	D139	P583	network686	35	4	2
chr1A	27843	34625	NA	NA	chr1A	54262	72848	TraesCS1A01G000200	genebody	5	D139	P584	network686	35	4	7
chr1A	27843	34625	NA	NA	chr1A	99017	115331	TraesCS1A01G000400	genebody	3	D139	P585	network686	35	4	8
chr1A	278499590	278507608	TraesCS1A01G156800	upstream	chr1A	278519811	278522393	TraesCS1A01G157000	downstream	3	P586	P587	network3451	1	1	1
chr1A	279687053	279688980	NA	NA	chr1A	279698902	279700213	NA	NA	3	D332	D333	network733	85	3	1
chr1A	279687053	279688980	NA	NA	chr1A	279729753	279739093	TraesCS1A01G157500	genebody	10	D332	P581	network733	85	3	8
chr1A	279687053	279688980	NA	NA	chr1A	279741215	279743427	TraesCS1A01G157500	genebody	3	D332	P588	network733	85	3	3
chr1A	279715810	279717874	NA	NA	chr1A	279729753	279739093	TraesCS1A01G157500	genebody	3	E370	P581	network733	85	1	8
chr1A	279729753	279739093	TraesCS1A01G157500	genebody	chr1A	279822219	279824874	TraesCS1A01G157600	upstream	3	P581	P589	network733	85	8	2
chr1A	279729753	279739093	TraesCS1A01G157500	genebody	chr1A	279830875	279834436	TraesCS1A01G157600	downstream	5	P581	P590	network733	85	8	3
chr1A	279729753	279739093	TraesCS1A01G157500	genebody	chr1A	279836492	279842108	NA	NA	16	P581	E371	network733	85	8	8
chr1A	279729753	279739093	TraesCS1A01G157500	genebody	chr1A	279904523	279908592	TraesCS1A01G157700	genebody	5	P581	P591	network733	85	8	8
chr1A	279729753	279739093	TraesCS1A01G157500	genebody	chr1A	279909356	279911484	TraesCS1A01G157700	upstream	3	P581	P592	network733	85	8	2
chr1A	279741215	279743427	TraesCS1A01G157500	genebody	chr1A	279836492	279842108	NA	NA	4	P588	E371	network733	85	3	8
chr1A	279741215	279743427	TraesCS1A01G157500	genebody	chr1A	280267495	280281805	TraesCS1A01G157800	downstream	5	P588	P582	network733	85	3	13
chr1A	279822219	279824874	TraesCS1A01G157600	upstream	chr1A	279836492	279842108	NA	NA	3	P589	E371	network733	85	2	8
chr1A	279830875	279834436	TraesCS1A01G157600	downstream	chr1A	279904523	279908592	TraesCS1A01G157700	genebody	7	P590	P591	network733	85	3	8
chr1A	279830875	279834436	TraesCS1A01G157600	downstream	chr1A	280231716	280234793	NA	NA	3	P590	E372	network733	85	3	6
chr1A	279836492	279842108	NA	NA	chr1A	279904523	279908592	TraesCS1A01G157700	genebody	10	E371	P591	network733	85	8	8
chr1A	279836492	279842108	NA	NA	chr1A	280231716	280234793	NA	NA	4	E371	E372	network733	85	8	6
chr1A	279836492	279842108	NA	NA	chr1A	280263906	280266044	NA	NA	3	E371	D334	network733	85	8	2
chr1A	279836492	279842108	NA	NA	chr1A	280267495	280281805	TraesCS1A01G157800	downstream	4	E371	P582	network733	85	8	13
chr1A	279836492	279842108	NA	NA	chr1A	280873956	280882444	NA	NA	4	E371	D335	network733	85	8	12
chr1A	279904523	279908592	TraesCS1A01G157700	genebody	chr1A	280227876	280231062	NA	NA	3	P591	E373	network733	85	8	2
[truncated: 354,886+ more rows]
