# Supplementary material for: Open chromatin interaction maps reveal functional regulatory elements and chromatin architecture variations during wheat evolution
Source: Genome Biol. 2022 Jan 24;23:34. doi: 10.1186/s13059-022-02611-3 (PMC8785527; doi:10.1186/s13059-022-02611-3)
Supplement: Supplementary file 4 — Additional file 4: Table S5 The triads with chromatin interaction bias. [file 13059_2022_2611_MOESM4_ESM.xlsx]

## Sheet: Sheet1
Table S5 The triads with chromatin interaction bias
GeneA	GeneB	GeneD	A_interaction	B_interaction	D_interaction	A_Ratio	B_Ratio	D_Ratio	Type
TraesCS1A01G001800	TraesCS1B01G000600	TraesCS1D01G003700	10	51	211	0.0367647	0.1875	0.775735	Dd
TraesCS1A01G002000	TraesCS1B01G000900	TraesCS1D01G004000	45	166	308	0.0867052	0.319846	0.593449	As
TraesCS1A01G002100	TraesCS1B01G001000	TraesCS1D01G004100	173	63	193	0.403263	0.146853	0.449883	Bs
TraesCS1A01G002200	TraesCS1B01G001100	TraesCS1D01G004200	94	50	69	0.441315	0.234742	0.323944	Balanced
TraesCS1A01G002300	TraesCS1B01G001600	TraesCS1D01G004400	181	0	273	0.398678	0	0.601322	Bs
TraesCS1A01G002500	TraesCS1B01G001800	TraesCS1D01G004700	0	0	344	0	0	1	Dd
TraesCS1A01G002700	TraesCS1B01G002000	TraesCS1D01G004900	279	462	217	0.291232	0.482255	0.226514	Balanced
TraesCS1A01G004200	TraesCS1B01G005600	TraesCS1D01G003300	13	29	67	0.119266	0.266055	0.614679	As
TraesCS1A01G005500	TraesCS1B01G007700	TraesCS1D01G002200	112	251	0	0.30854	0.69146	0	Ds
TraesCS1A01G005600	TraesCS1B01G007800	TraesCS1D01G002300	173	346	263	0.221228	0.442455	0.336317	Balanced
TraesCS1A01G005700	TraesCS1B01G007900	TraesCS1D01G002400	97	407	629	0.0856134	0.359223	0.555163	As
TraesCS1A01G005800	TraesCS1B01G008000	TraesCS1D01G002500	310	0	0	1	0	0	Ad
TraesCS1A01G007600	TraesCS1B01G011200	TraesCS1D01G000900	32	34	0	0.484848	0.515152	0	Ds
TraesCS1A01G007700	TraesCS1B01G011300	TraesCS1D01G000700	0	9	22	0	0.290323	0.709677	As
TraesCS1A01G007900	TraesCS1B01G011500	TraesCS1D01G000400	79	63	89	0.341991	0.272727	0.385281	Balanced
TraesCS1A01G009000	TraesCS1B01G013900	TraesCS1D01G007800	27	94	0	0.22314	0.77686	0	Bd
TraesCS1A01G011200	TraesCS1B01G037900	TraesCS1D01G010000	31	92	38	0.192547	0.571429	0.236025	Balanced
TraesCS1A01G011400	TraesCS1B01G016900	TraesCS1D01G010600	0	40	187	0	0.176211	0.823789	Dd
TraesCS1A01G012500	TraesCS1B01G017200	TraesCS1D01G010700	29	0	0	1	0	0	Ad
TraesCS1A01G012600	TraesCS1B01G017300	TraesCS1D01G010800	0	32	5	0	0.864865	0.135135	Bd
TraesCS1A01G013700	TraesCS1B01G017900	TraesCS1D01G011600	0	280	325	0	0.46281	0.53719	As
TraesCS1A01G013800	TraesCS1B01G017800	TraesCS1D01G011700	310	183	366	0.360885	0.213038	0.426077	Balanced
TraesCS1A01G014500	TraesCS1B01G323000	TraesCS1D01G311500	0	100	18	0	0.847458	0.152542	Bd
TraesCS1A01G014900	TraesCS4B01G048400	TraesCS1D01G012800	0	22	0	0	1	0	Bd
TraesCS1A01G015000	TraesCS1B01G019500	TraesCS1D01G012900	0	8	0	0	1	0	Bd
TraesCS1A01G015200	TraesCS1B01G019200	TraesCS1D01G013100	83	108	6	0.42132	0.548223	0.0304569	Ds
TraesCS1A01G015300	TraesCS1B01G019100	TraesCS1D01G013200	9	14	0	0.391304	0.608696	0	Ds
TraesCS1A01G015400	TraesCS1B01G018900	TraesCS1D01G013300	92	40	67	0.462312	0.201005	0.336683	Balanced
TraesCS1A01G017000	TraesCS1B01G021200	TraesCS1D01G016600	25	0	13	0.657895	0	0.342105	Bs
TraesCS1A01G018700	TraesCS1B01G022500	TraesCS1D01G018100	34	165	0	0.170854	0.829146	0	Bd
TraesCS1A01G018900	TraesCS1B01G022700	TraesCS1D01G018200	0	304	312	0	0.493506	0.506494	As
TraesCS1A01G019000	TraesCS1B01G022800	TraesCS1D01G018300	190	91	0	0.676157	0.323843	0	Ds
TraesCS1A01G019200	TraesCS1B01G022900	TraesCS1D01G018400	10	27	43	0.125	0.3375	0.5375	As
TraesCS1A01G020400	TraesCS1B01G024400	TraesCS1D01G019900	94	55	0	0.630872	0.369128	0	Ds
TraesCS1A01G020500	TraesCS1B01G024500	TraesCS1D01G020000	23	0	0	1	0	0	Ad
TraesCS1A01G020600	TraesCS1B01G024600	TraesCS1D01G020100	0	27	25	0	0.519231	0.480769	As
TraesCS1A01G020700	TraesCS1B01G024700	TraesCS1D01G020200	179	28	0	0.864734	0.135266	0	Ad
TraesCS1A01G023300	TraesCS1B01G029000	TraesCS1D01G022800	0	0	31	0	0	1	Dd
TraesCS1A01G023400	TraesCS1B01G029100	TraesCS1D01G022900	35	50	110	0.179487	0.25641	0.564103	Balanced
TraesCS1A01G023800	TraesCS1B01G030000	TraesCS1D01G023400	87	9	63	0.54717	0.0566038	0.396226	Bs
TraesCS1A01G024200	TraesCS1B01G030500	TraesCS1D01G024300	17	0	0	1	0	0	Ad
TraesCS1A01G024600	TraesCS1B01G031000	TraesCS1D01G024700	0	95	0	0	1	0	Bd
TraesCS1A01G024700	TraesCS1B01G031100	TraesCS1D01G024800	0	121	83	0	0.593137	0.406863	As
TraesCS1A01G025100	TraesCS1B01G031500	TraesCS1D01G025100	318	0	98	0.764423	0	0.235577	Ad
TraesCS1A01G025200	TraesCS1B01G031600	TraesCS1D01G025400	182	56	113	0.518519	0.159544	0.321937	Bs
TraesCS1A01G025700	TraesCS1B01G032600	TraesCS1D01G026100	0	3	43	0	0.0652174	0.934783	Dd
TraesCS1A01G025900	TraesCS1B01G032500	TraesCS1D01G026200	0	48	66	0	0.421053	0.578947	As
TraesCS1A01G026000	TraesCS1B01G032400	TraesCS1D01G026300	67	0	0	1	0	0	Ad
TraesCS1A01G029200	TraesCS1B01G036400	TraesCS1D01G029400	51	32	56	0.366906	0.230216	0.402878	Balanced
TraesCS1A01G029300	TraesCS1B01G036500	TraesCS1D01G029500	117	66	128	0.376206	0.212219	0.411576	Balanced
TraesCS1A01G029400	TraesCS1B01G036600	TraesCS1D01G029600	0	15	0	0	1	0	Bd
TraesCS1A01G029800	TraesCS1B01G036900	TraesCS1D01G030300	118	159	88	0.323288	0.435616	0.241096	Balanced
TraesCS1A01G029900	TraesCS1B01G037000	TraesCS1D01G030400	0	24	16	0	0.6	0.4	As
TraesCS1A01G030100	TraesCS1B01G037100	TraesCS1D01G030600	216	0	0	1	0	0	Ad
TraesCS1A01G030500	TraesCS1B01G037600	TraesCS1D01G031400	407	0	0	1	0	0	Ad
TraesCS1A01G030700	TraesCS1B01G038100	TraesCS1D01G031700	110	36	56	0.544554	0.178218	0.277228	Balanced
TraesCS1A01G031100	TraesCS1B01G038900	TraesCS1D01G032500	3	0	0	1	0	0	Ad
TraesCS1A01G031200	TraesCS1B01G038800	TraesCS1D01G032600	47	29	3	0.594937	0.367089	0.0379747	Ds
TraesCS1A01G033000	TraesCS1B01G041300	TraesCS1D01G034200	144	64	15	0.64574	0.286996	0.0672646	Ds
TraesCS1A01G033200	TraesCS1B01G041400	TraesCS1D01G034600	81	8	14	0.786408	0.0776699	0.135922	Ad
TraesCS1A01G033800	TraesCS1B01G042000	TraesCS1D01G034900	15	3	19	0.405405	0.0810811	0.513514	Bs
TraesCS1A01G034300	TraesCS1B01G050200	TraesCS1D01G035300	13	20	0	0.393939	0.606061	0	Ds
TraesCS1A01G034500	TraesCS1B01G050500	TraesCS1D01G035900	3	0	19	0.136364	0	0.863636	Dd
TraesCS1A01G035000	TraesCS1B01G051100	TraesCS1D01G036300	24	29	69	0.196721	0.237705	0.565574	Balanced
TraesCS1A01G035100	TraesCS1B01G044800	TraesCS1D01G036500	28	39	14	0.345679	0.481481	0.17284	Balanced
TraesCS1A01G035200	TraesCS1B01G045000	TraesCS1D01G036700	3	0	0	1	0	0	Ad
TraesCS1A01G036100	TraesCS1B01G046300	TraesCS1D01G037700	49	165	0	0.228972	0.771028	0	Bd
TraesCS1A01G036200	TraesCS1B01G046200	TraesCS1D01G037900	0	21	0	0	1	0	Bd
TraesCS1A01G036300	TraesCS1B01G047000	TraesCS1D01G038000	4	67	4	0.0533333	0.893333	0.0533333	Bd
TraesCS1A01G036700	TraesCS1B01G047400	TraesCS1D01G038300	0	5	0	0	1	0	Bd
TraesCS1A01G037200	TraesCS1B01G047600	TraesCS1D01G038900	0	18	3	0	0.857143	0.142857	Bd
TraesCS1A01G037600	TraesCS1B01G048000	TraesCS1D01G039200	0	0	43	0	0	1	Dd
TraesCS1A01G037900	TraesCS1B01G048800	TraesCS1D01G039600	72	126	116	0.229299	0.401274	0.369427	Balanced
TraesCS1A01G038300	TraesCS1B01G049200	TraesCS1D01G040000	0	0	22	0	0	1	Dd
TraesCS1A01G038400	TraesCS1B01G049300	TraesCS1D01G040100	123	23	92	0.516807	0.0966387	0.386555	Bs
TraesCS1A01G039100	TraesCS1B01G051600	TraesCS1D01G040700	0	0	13	0	0	1	Dd
TraesCS1A01G039200	TraesCS1B01G051700	TraesCS1D01G040800	79	17	137	0.339056	0.0729614	0.587983	Bs
TraesCS1A01G039900	TraesCS1B01G052900	TraesCS1D01G041900	0	4	0	0	1	0	Bd
TraesCS1A01G040400	TraesCS1B01G053400	TraesCS1D01G041400	0	0	124	0	0	1	Dd
TraesCS1A01G040600	TraesCS1B01G053600	TraesCS1D01G041200	172	29	0	0.855721	0.144279	0	Ad
TraesCS1A01G041700	TraesCS1B01G033700	TraesCS1D01G027200	0	3	0	0	1	0	Bd
TraesCS1A01G042700	TraesCS1B01G055200	TraesCS1D01G043300	0	0	4	0	0	1	Dd
TraesCS1A01G042800	TraesCS1B01G055600	TraesCS1D01G043200	4	0	0	1	0	0	Ad
TraesCS1A01G042900	TraesCS1B01G055800	TraesCS1D01G043400	0	0	30	0	0	1	Dd
TraesCS1A01G043000	TraesCS1B01G056100	TraesCS1D01G043500	57	59	33	0.38255	0.395973	0.221477	Balanced
TraesCS1A01G043100	TraesCS1B01G056000	TraesCS1D01G043600	0	0	16	0	0	1	Dd
TraesCS1A01G043200	TraesCS1B01G055900	TraesCS1D01G043700	7	33	48	0.0795455	0.375	0.545455	As
TraesCS1A01G043300	TraesCS1B01G056300	TraesCS1D01G043900	0	12	0	0	1	0	Bd
TraesCS1A01G043600	TraesCS1B01G056700	TraesCS1D01G044200	0	0	123	0	0	1	Dd
TraesCS1A01G043800	TraesCS1B01G057000	TraesCS1D01G044500	0	84	0	0	1	0	Bd
TraesCS1A01G044600	TraesCS1B01G057900	TraesCS1D01G045200	12	31	28	0.169014	0.43662	0.394366	Balanced
TraesCS1A01G044800	TraesCS1B01G058000	TraesCS1D01G045400	20	10	3	0.606061	0.30303	0.0909091	Ds
TraesCS1A01G044900	TraesCS1B01G058100	TraesCS1D01G045500	0	0	6	0	0	1	Dd
TraesCS1A01G045400	TraesCS1B01G058700	TraesCS1D01G046100	106	128	160	0.269036	0.324873	0.406091	Balanced
TraesCS1A01G045500	TraesCS1B01G058800	TraesCS1D01G046200	27	0	0	1	0	0	Ad
TraesCS1A01G046300	TraesCS1B01G059800	TraesCS1D01G047100	0	13	0	0	1	0	Bd
TraesCS1A01G046500	TraesCS1B01G060000	TraesCS1D01G047400	22	71	0	0.236559	0.763441	0	Bd
TraesCS1A01G046600	TraesCS1B01G060100	TraesCS1D01G047600	182	55	174	0.442822	0.13382	0.423358	Bs
TraesCS1A01G046800	TraesCS1B01G060200	TraesCS1D01G047800	0	30	35	0	0.461538	0.538462	As
TraesCS1A01G046900	TraesCS1B01G060300	TraesCS1D01G047700	144	0	0	1	0	0	Ad
TraesCS1A01G047000	TraesCS1B01G060700	TraesCS1D01G047900	146	38	302	0.300412	0.0781893	0.621399	Bs
TraesCS1A01G047200	TraesCS1B01G061200	TraesCS1D01G048200	7	8	66	0.0864198	0.0987654	0.814815	Dd
TraesCS1A01G047300	TraesCS1B01G061800	TraesCS1D01G048300	0	0	5	0	0	1	Dd
TraesCS1A01G047400	TraesCS1B01G061900	TraesCS1D01G048500	0	0	3	0	0	1	Dd
TraesCS1A01G047700	TraesCS1B01G062100	TraesCS1D01G048800	0	3	28	0	0.0967742	0.903226	Dd
TraesCS1A01G048100	TraesCS1B01G062300	TraesCS1D01G049000	24	0	122	0.164384	0	0.835616	Dd
TraesCS1A01G048300	TraesCS1B01G062700	TraesCS1D01G049600	3	0	0	1	0	0	Ad
TraesCS1A01G048900	TraesCS1B01G064400	TraesCS1D01G050100	48	0	0	1	0	0	Ad
TraesCS1A01G049300	TraesCS1B01G065700	TraesCS1D01G051300	82	23	74	0.458101	0.128492	0.413408	Bs
TraesCS1A01G049600	TraesCS1B01G066000	TraesCS1D01G052000	0	11	0	0	1	0	Bd
TraesCS1A01G049700	TraesCS1B01G065900	TraesCS1D01G051900	8	29	9	0.173913	0.630435	0.195652	Balanced
TraesCS1A01G050100	TraesCS1B01G066400	TraesCS1D01G052200	106	6	69	0.585635	0.0331492	0.381215	Bs
TraesCS1A01G050300	TraesCS1B01G066700	TraesCS1D01G052600	0	14	23	0	0.378378	0.621622	As
TraesCS1A01G051300	TraesCS1B01G068000	TraesCS1D01G053300	32	6	18	0.571429	0.107143	0.321429	Bs
TraesCS1A01G051400	TraesCS1B01G068100	TraesCS1D01G053400	53	0	54	0.495327	0	0.504673	Bs
TraesCS1A01G052000	TraesCS1B01G069000	TraesCS1D01G054000	38	12	3	0.716981	0.226415	0.0566038	Ds
TraesCS1A01G052200	TraesCS1B01G069300	TraesCS2D01G215400	93	0	165	0.360465	0	0.639535	Bs
TraesCS1A01G054000	TraesCS1B01G071200	TraesCS1D01G054900	6	0	44	0.12	0	0.88	Dd
TraesCS1A01G054300	TraesCS1B01G071400	TraesCS1D01G055100	17	65	0	0.207317	0.792683	0	Bd
TraesCS1A01G054400	TraesCS1B01G071500	TraesCS1D01G055200	3	41	103	0.0204082	0.278912	0.70068	As
TraesCS1A01G054900	TraesCS1B01G071700	TraesCS1D01G055600	0	0	99	0	0	1	Dd
TraesCS1A01G055100	TraesCS1B01G071900	TraesCS1D01G055800	97	42	0	0.697842	0.302158	0	Ds
TraesCS1A01G055400	TraesCS1B01G072200	TraesCS1D01G056100	25	20	39	0.297619	0.238095	0.464286	Balanced
TraesCS1A01G056500	TraesCS1B01G073600	TraesCS1D01G057200	0	17	41	0	0.293103	0.706897	As
TraesCS1A01G056600	TraesCS1B01G073700	TraesCS1D01G057300	83	0	10	0.892473	0	0.107527	Ad
TraesCS1A01G056900	TraesCS1B01G074300	TraesCS1D01G057600	3	0	0	1	0	0	Ad
TraesCS1A01G057900	TraesCS1B01G075600	TraesCS1D01G058700	0	0	5	0	0	1	Dd
TraesCS1A01G058400	TraesCS1B01G076300	TraesCS1D01G059200	164	115	336	0.266667	0.186992	0.546341	Balanced
TraesCS1A01G058600	TraesCS1B01G076900	TraesCS1D01G059700	0	4	0	0	1	0	Bd
TraesCS1A01G058700	TraesCS1B01G077000	TraesCS1D01G059800	0	4	0	0	1	0	Bd
TraesCS1A01G058900	TraesCS1B01G077300	TraesCS1D01G060000	0	0	3	0	0	1	Dd
TraesCS1A01G059200	TraesCS1B01G077600	TraesCS1D01G060600	24	19	11	0.444444	0.351852	0.203704	Balanced
TraesCS1A01G060500	TraesCS1B01G078800	TraesCS1D01G061400	19	0	59	0.24359	0	0.75641	Dd
TraesCS1A01G060600	TraesCS1B01G078900	TraesCS1D01G061500	6	0	0	1	0	0	Ad
TraesCS1A01G062000	TraesCS1B01G080300	TraesCS1D01G062900	109	45	15	0.64497	0.266272	0.0887574	Ds
TraesCS1A01G062100	TraesCS1B01G080500	TraesCS1D01G063000	228	46	100	0.609626	0.122995	0.26738	Bs
TraesCS1A01G062400	TraesCS1B01G080700	TraesCS1D01G063400	64	56	37	0.407643	0.356688	0.235669	Balanced
TraesCS1A01G063600	TraesCS1B01G081500	TraesCS1D01G064100	44	50	0	0.468085	0.531915	0	Ds
TraesCS1A01G064000	TraesCS1B01G081900	TraesCS1D01G064500	143	235	165	0.263352	0.432781	0.303867	Balanced
TraesCS1A01G064100	TraesCS1B01G082100	TraesCS1D01G064700	0	64	39	0	0.621359	0.378641	As
TraesCS1A01G064800	TraesCS1B01G083100	TraesCS1D01G065600	4	30	16	0.08	0.6	0.32	As
TraesCS1A01G065100	TraesCS1B01G083200	TraesCS1D01G065800	21	4	32	0.368421	0.0701754	0.561404	Bs
TraesCS1A01G065300	TraesCS1B01G083400	TraesCS1D01G066000	106	70	199	0.282667	0.186667	0.530667	Balanced
TraesCS1A01G065400	TraesCS1B01G083500	TraesCS1D01G066100	72	21	87	0.4	0.116667	0.483333	Bs
TraesCS1A01G065600	TraesCS1B01G083800	TraesCS1D01G066600	46	0	55	0.455446	0	0.544554	Bs
TraesCS1A01G065700	TraesCS1B01G083900	TraesCS1D01G066700	66	90	191	0.190202	0.259366	0.550432	Balanced
TraesCS1A01G065800	TraesCS1B01G084000	TraesCS1D01G066800	0	19	0	0	1	0	Bd
TraesCS1A01G065900	TraesCS1B01G084100	TraesCS1D01G066900	24	7	0	0.774194	0.225806	0	Ad
TraesCS1A01G066100	TraesCS1B01G084300	TraesCS1D01G067100	55	0	15	0.785714	0	0.214286	Ad
TraesCS1A01G066200	TraesCS1B01G084500	TraesCS1D01G067200	97	0	49	0.664384	0	0.335616	Bs
TraesCS1A01G066300	TraesCS1B01G084600	TraesCS1D01G067400	98	12	52	0.604938	0.0740741	0.320988	Bs
TraesCS1A01G066800	TraesCS1B01G085100	TraesCS1D01G067800	48	45	259	0.136364	0.127841	0.735795	Dd
TraesCS1A01G066900	TraesCS1B01G085200	TraesCS1D01G067900	102	31	48	0.563536	0.171271	0.265193	Balanced
TraesCS1A01G067200	TraesCS1B01G085500	TraesCS1D01G068000	108	0	221	0.328267	0	0.671733	Bs
TraesCS1A01G067300	TraesCS1B01G085800	TraesCS1D01G068300	236	3	243	0.489627	0.00622407	0.504149	Bs
TraesCS1A01G067400	TraesCS1B01G085900	TraesCS1D01G068400	99	0	109	0.475962	0	0.524038	Bs
TraesCS1A01G067900	TraesCS1B01G086100	TraesCS1D01G069300	31	0	0	1	0	0	Ad
TraesCS1A01G068100	TraesCS1B01G086800	TraesCS1D01G069500	6	0	8	0.428571	0	0.571429	Bs
TraesCS1A01G068300	TraesCS1B01G086600	TraesCS1D01G069700	166	26	154	0.479769	0.0751445	0.445087	Bs
TraesCS1A01G068400	TraesCS1B01G086500	TraesCS1D01G069800	35	3	0	0.921053	0.0789474	0	Ad
TraesCS1A01G068500	TraesCS1B01G086400	TraesCS1D01G069900	23	0	78	0.227723	0	0.772277	Dd
TraesCS1A01G068600	TraesCS1B01G086300	TraesCS1D01G070000	8	0	65	0.109589	0	0.890411	Dd
TraesCS1A01G069700	TraesCS1B01G088000	TraesCS1D01G072300	114	174	305	0.192243	0.293423	0.514334	Balanced
TraesCS1A01G069900	TraesCS1B01G088400	TraesCS1D01G072500	15	0	17	0.46875	0	0.53125	Bs
TraesCS1A01G070200	TraesCS1B01G088600	TraesCS1D01G072700	11	9	62	0.134146	0.109756	0.756098	Dd
TraesCS1A01G070300	TraesCS1B01G088700	TraesCS1D01G072800	70	33	96	0.351759	0.165829	0.482412	Bs
TraesCS1A01G070400	TraesCS1B01G088900	TraesCS1D01G072900	24	43	19	0.27907	0.5	0.22093	Balanced
TraesCS1A01G070500	TraesCS1B01G089000	TraesCS1D01G073000	58	89	8	0.374194	0.574194	0.0516129	Ds
TraesCS1A01G070600	TraesCS1B01G089100	TraesCS1D01G073100	136	50	39	0.604444	0.222222	0.173333	Balanced
TraesCS1A01G071700	TraesCS1B01G090300	TraesCS1D01G074300	378	31	103	0.738281	0.0605469	0.201172	Ad
TraesCS1A01G071800	TraesCS1B01G090400	TraesCS1D01G074400	178	52	129	0.495822	0.144847	0.359331	Bs
TraesCS1A01G072000	TraesCS1B01G090500	TraesCS1D01G074500	96	33	115	0.393443	0.135246	0.471311	Bs
TraesCS1A01G072200	TraesCS1B01G090600	TraesCS1D01G074600	30	32	0	0.483871	0.516129	0	Ds
TraesCS1A01G072600	TraesCS1B01G091500	TraesCS1D01G075500	0	0	22	0	0	1	Dd
TraesCS1A01G073100	TraesCS1B01G092100	TraesCS1D01G076000	141	0	101	0.582645	0	0.417355	Bs
TraesCS1A01G073200	TraesCS1B01G092000	TraesCS1D01G076100	0	35	0	0	1	0	Bd
TraesCS1A01G073300	TraesCS1B01G091900	TraesCS1D01G076200	56	24	184	0.212121	0.0909091	0.69697	Bs
TraesCS1A01G073400	TraesCS1B01G091800	TraesCS1D01G076300	165	96	347	0.271382	0.157895	0.570724	Bs
TraesCS1A01G073900	TraesCS1B01G092400	TraesCS1D01G076600	0	3	9	0	0.25	0.75	As
TraesCS1A01G074100	TraesCS1B01G092700	TraesCS1D01G077000	5	0	15	0.25	0	0.75	Bs
TraesCS1A01G074400	TraesCS1B01G093300	TraesCS1D01G077300	46	7	36	0.516854	0.0786517	0.404494	Bs
TraesCS1A01G074800	TraesCS1B01G093400	TraesCS1D01G077400	44	31	0	0.586667	0.413333	0	Ds
TraesCS1A01G075000	TraesCS1B01G093600	TraesCS1D01G077600	69	59	238	0.188525	0.161202	0.650273	Bs
TraesCS1A01G075100	TraesCS1B01G093700	TraesCS1D01G077700	26	17	42	0.305882	0.2	0.494118	Balanced
TraesCS1A01G075600	TraesCS1B01G094200	TraesCS1D01G077900	0	3	71	0	0.0405405	0.959459	Dd
TraesCS1A01G075700	TraesCS1B01G094300	TraesCS1D01G078000	0	0	100	0	0	1	Dd
TraesCS1A01G076000	TraesCS1B01G094700	TraesCS1D01G078400	45	13	50	0.416667	0.12037	0.462963	Bs
TraesCS1A01G076100	TraesCS1B01G094600	TraesCS1D01G078500	82	26	122	0.356522	0.113043	0.530435	Bs
TraesCS1A01G076900	TraesCS1B01G095000	TraesCS1D01G079100	21	0	73	0.223404	0	0.776596	Dd
TraesCS1A01G077200	TraesCS1B01G095200	TraesCS1D01G079300	25	32	47	0.240385	0.307692	0.451923	Balanced
TraesCS1A01G077600	TraesCS1B01G095700	TraesCS1D01G079700	133	34	130	0.447811	0.114478	0.43771	Bs
TraesCS1A01G077700	TraesCS1B01G095800	TraesCS1D01G079800	13	11	58	0.158537	0.134146	0.707317	Dd
TraesCS1A01G078000	TraesCS1B01G096100	TraesCS1D01G080100	7	0	0	1	0	0	Ad
TraesCS1A01G078700	TraesCS1B01G096700	TraesCS1D01G080700	12	0	59	0.169014	0	0.830986	Dd
TraesCS1A01G079300	TraesCS1B01G097000	TraesCS1D01G081000	0	36	93	0	0.27907	0.72093	As
TraesCS1A01G079400	TraesCS1B01G096900	TraesCS1D01G080900	15	0	0	1	0	0	Ad
TraesCS1A01G079500	TraesCS1B01G096800	TraesCS1D01G080800	9	0	36	0.2	0	0.8	Dd
TraesCS1A01G079600	TraesCS1B01G097600	TraesCS1D01G081300	5	0	9	0.357143	0	0.642857	Bs
TraesCS1A01G079800	TraesCS1B01G097800	TraesCS1D01G081500	52	58	91	0.258706	0.288557	0.452736	Balanced
TraesCS1A01G080000	TraesCS1B01G098000	TraesCS1D01G081700	0	3	0	0	1	0	Bd
TraesCS1A01G080100	TraesCS1B01G098100	TraesCS1D01G081800	20	7	0	0.740741	0.259259	0	Ds
TraesCS1A01G080200	TraesCS1B01G098200	TraesCS1D01G081900	0	0	20	0	0	1	Dd
TraesCS1A01G080300	TraesCS1B01G098300	TraesCS1D01G082000	50	78	32	0.3125	0.4875	0.2	Balanced
TraesCS1A01G080400	TraesCS1B01G098400	TraesCS1D01G082100	0	5	3	0	0.625	0.375	As
TraesCS1A01G081200	TraesCS1B01G098800	TraesCS1D01G082800	5	24	95	0.0403226	0.193548	0.766129	Dd
TraesCS1A01G081300	TraesCS1B01G099000	TraesCS1D01G082900	185	45	146	0.492021	0.119681	0.388298	Bs
TraesCS1A01G081400	TraesCS1B01G099100	TraesCS1D01G083000	4	18	0	0.181818	0.818182	0	Bd
TraesCS1A01G081500	TraesCS1B01G099200	TraesCS1D01G083100	3	3	302	0.00974026	0.00974026	0.980519	Dd
TraesCS1A01G082000	TraesCS1B01G099600	TraesCS1D01G083600	0	0	215	0	0	1	Dd
TraesCS1A01G082200	TraesCS1B01G099800	TraesCS1D01G083700	14	57	15	0.162791	0.662791	0.174419	As
TraesCS1A01G082300	TraesCS1B01G099900	TraesCS1D01G083800	0	26	0	0	1	0	Bd
TraesCS1A01G082500	TraesCS1B01G100100	TraesCS1D01G083900	38	0	0	1	0	0	Ad
TraesCS1A01G082600	TraesCS1B01G100200	TraesCS1D01G084000	0	108	96	0	0.529412	0.470588	As
TraesCS1A01G083000	TraesCS1B01G100400	TraesCS1D01G084200	0	46	0	0	1	0	Bd
TraesCS1A01G083100	TraesCS1B01G100600	TraesCS1D01G084400	21	8	69	0.214286	0.0816327	0.704082	Bs
TraesCS1A01G083300	TraesCS1B01G100700	TraesCS1D01G084500	3	5	7	0.2	0.333333	0.466667	Balanced
TraesCS1A01G083400	TraesCS1B01G100800	TraesCS1D01G084600	3	10	28	0.0731707	0.243902	0.682927	As
TraesCS1A01G083800	TraesCS1B01G101100	TraesCS1D01G084900	0	0	94	0	0	1	Dd
TraesCS1A01G084000	TraesCS1B01G101500	TraesCS1D01G085200	0	0	13	0	0	1	Dd
TraesCS1A01G084100	TraesCS1B01G101600	TraesCS1D01G085300	10	24	12	0.217391	0.521739	0.26087	Balanced
TraesCS1A01G084200	TraesCS1B01G101700	TraesCS1D01G085400	3	93	34	0.0230769	0.715385	0.261538	As
TraesCS1A01G084300	TraesCS4B01G156500	TraesCS4D01G156100	0	0	5	0	0	1	Dd
TraesCS1A01G084500	TraesCS1B01G101800	TraesCS1D01G085900	21	87	119	0.092511	0.38326	0.524229	As
TraesCS1A01G084600	TraesCS1B01G101900	TraesCS1D01G086000	0	73	0	0	1	0	Bd
TraesCS1A01G084800	TraesCS1B01G102000	TraesCS1D01G086200	3	28	7	0.0789474	0.736842	0.184211	Bd
TraesCS1A01G084900	TraesCS1B01G102100	TraesCS1D01G086300	6	16	8	0.2	0.533333	0.266667	Balanced
TraesCS1A01G085000	TraesCS1B01G102200	TraesCS1D01G086400	29	117	55	0.144279	0.58209	0.273632	As
TraesCS1A01G085500	TraesCS1B01G102600	TraesCS1D01G086600	32	6	17	0.581818	0.109091	0.309091	Bs
TraesCS1A01G085600	TraesCS1B01G102700	TraesCS1D01G086700	75	31	0	0.707547	0.292453	0	Ds
TraesCS1A01G085800	TraesCS1B01G103700	TraesCS1D01G087300	0	4	0	0	1	0	Bd
TraesCS1A01G086200	TraesCS1B01G104600	TraesCS1D01G087800	80	7	7	0.851064	0.0744681	0.0744681	Ad
TraesCS1A01G086500	TraesCS1B01G104900	TraesCS1D01G088000	3	25	113	0.0212766	0.177305	0.801418	Dd
TraesCS1A01G086600	TraesCS1B01G105100	TraesCS1D01G088100	200	14	162	0.531915	0.037234	0.430851	Bs
TraesCS1A01G086800	TraesCS1B01G105200	TraesCS1D01G088200	149	16	190	0.419718	0.0450704	0.535211	Bs
TraesCS1A01G086900	TraesCS1B01G105300	TraesCS1D01G088300	0	39	260	0	0.130435	0.869565	Dd
TraesCS1A01G087000	TraesCS1B01G105400	TraesCS1D01G088400	13	0	0	1	0	0	Ad
TraesCS1A01G087100	TraesCS1B01G105700	TraesCS1D01G088700	28	23	112	0.171779	0.141104	0.687117	Dd
TraesCS1A01G087500	TraesCS1B01G106400	TraesCS1D01G088800	156	32	141	0.474164	0.0972644	0.428571	Bs
TraesCS1A01G087900	TraesCS1B01G106900	TraesCS1D01G089200	37	72	115	0.165179	0.321429	0.513393	As
TraesCS1A01G088000	TraesCS1B01G107000	TraesCS1D01G089300	40	98	64	0.19802	0.485149	0.316832	Balanced
TraesCS1A01G088100	TraesCS1B01G107100	TraesCS1D01G089400	0	42	65	0	0.392523	0.607477	As
TraesCS1A01G088200	TraesCS1B01G107200	TraesCS1D01G089500	160	15	20	0.820513	0.0769231	0.102564	Ad
TraesCS1A01G088600	TraesCS1B01G107600	TraesCS1D01G090000	26	3	0	0.896552	0.103448	0	Ad
TraesCS1A01G088700	TraesCS1B01G107700	TraesCS1D01G090100	0	0	20	0	0	1	Dd
TraesCS1A01G088900	TraesCS1B01G107800	TraesCS1D01G090200	59	3	35	0.608247	0.0309278	0.360825	Bs
TraesCS1A01G089100	TraesCS1B01G116700	TraesCS1D01G097400	48	63	35	0.328767	0.431507	0.239726	Balanced
TraesCS1A01G089800	TraesCS1B01G117800	TraesCS1D01G098300	31	213	58	0.102649	0.705298	0.192053	Bd
TraesCS1A01G089900	TraesCS1B01G117900	TraesCS1D01G098400	107	300	0	0.262899	0.737101	0	Ds
TraesCS1A01G090000	TraesCS1B01G118000	TraesCS1D01G098500	0	221	268	0	0.451943	0.548057	As
TraesCS1A01G090100	TraesCS1B01G118200	TraesCS1D01G098600	15	33	29	0.194805	0.428571	0.376623	Balanced
TraesCS1A01G090300	TraesCS1B01G118300	TraesCS1D01G098700	31	9	58	0.316327	0.0918367	0.591837	Bs
TraesCS1A01G090600	TraesCS1B01G118400	TraesCS1D01G099200	0	92	47	0	0.661871	0.338129	As
TraesCS1A01G091100	TraesCS1B01G118900	TraesCS1D01G099600	77	0	200	0.277978	0	0.722022	Bs
TraesCS1A01G091200	TraesCS1B01G119000	TraesCS1D01G099700	78	162	46	0.272727	0.566434	0.160839	Ds
TraesCS1A01G091300	TraesCS1B01G119100	TraesCS1D01G099900	41	72	126	0.171548	0.301255	0.527197	Balanced
TraesCS1A01G091400	TraesCS1B01G119200	TraesCS1D01G100000	76	89	150	0.24127	0.28254	0.47619	Balanced
TraesCS1A01G091500	TraesCS1B01G119300	TraesCS1D01G100100	3	4	8	0.2	0.266667	0.533333	Balanced
TraesCS1A01G091600	TraesCS1B01G119400	TraesCS1D01G100200	0	0	8	0	0	1	Dd
TraesCS1A01G092700	TraesCS1B01G120300	TraesCS1D01G101200	6	19	0	0.24	0.76	0	Bd
TraesCS1A01G092900	TraesCS1B01G120600	TraesCS1D01G101600	4	5	33	0.0952381	0.119048	0.785714	Dd
TraesCS1A01G093200	TraesCS1B01G121500	TraesCS1D01G101800	0	10	0	0	1	0	Bd
TraesCS1A01G093300	TraesCS1B01G121600	TraesCS1D01G101900	20	18	19	0.350877	0.315789	0.333333	Balanced
TraesCS1A01G093500	TraesCS1B01G121700	TraesCS1D01G102100	3	57	33	0.0322581	0.612903	0.354839	As
TraesCS1A01G093700	TraesCS1B01G121800	TraesCS1D01G102300	0	25	177	0	0.123762	0.876238	Dd
TraesCS1A01G093900	TraesCS1B01G122000	TraesCS1D01G102500	0	25	31	0	0.446429	0.553571	As
TraesCS1A01G094000	TraesCS1B01G122100	TraesCS1D01G102600	3	17	3	0.130435	0.73913	0.130435	Bd
TraesCS1A01G094200	TraesCS1B01G122300	TraesCS1D01G103000	0	6	0	0	1	0	Bd
TraesCS1A01G094500	TraesCS1B01G122600	TraesCS1D01G103100	0	12	0	0	1	0	Bd
TraesCS1A01G094800	TraesCS1B01G122700	TraesCS1D01G103400	14	92	0	0.132075	0.867925	0	Bd
TraesCS1A01G095000	TraesCS1B01G123200	TraesCS1D01G104200	44	39	72	0.283871	0.251613	0.464516	Balanced
TraesCS1A01G095100	TraesCS1B01G123100	TraesCS1D01G103800	67	85	312	0.144397	0.18319	0.672414	As
TraesCS1A01G095200	TraesCS1B01G123000	TraesCS1D01G103700	18	33	0	0.352941	0.647059	0	Ds
TraesCS1A01G095300	TraesCS1B01G122900	TraesCS1D01G103600	49	18	220	0.170732	0.0627178	0.766551	Dd
TraesCS1A01G095500	TraesCS1B01G128100	TraesCS1D01G104400	19	25	42	0.22093	0.290698	0.488372	Balanced
TraesCS1A01G095800	TraesCS1B01G127900	TraesCS1D01G104800	3	72	25	0.03	0.72	0.25	As
TraesCS1A01G095900	TraesCS1B01G127800	TraesCS1D01G104900	0	0	8	0	0	1	Dd
TraesCS1A01G096000	TraesCS1B01G127700	TraesCS1D01G105000	0	59	3	0	0.951613	0.0483871	Bd
TraesCS1A01G096100	TraesCS1B01G127600	TraesCS1D01G105100	36	0	56	0.391304	0	0.608696	Bs
TraesCS1A01G096200	TraesCS1B01G127500	TraesCS1D01G105200	6	20	0	0.230769	0.769231	0	Bd
TraesCS1A01G096300	TraesCS1B01G127400	TraesCS1D01G105300	31	0	0	1	0	0	Ad
TraesCS1A01G096500	TraesCS1B01G127200	TraesCS1D01G105500	0	63	0	0	1	0	Bd
TraesCS1A01G096600	TraesCS1B01G127000	TraesCS1D01G105600	32	120	190	0.0935673	0.350877	0.555556	As
TraesCS1A01G097000	TraesCS1B01G126900	TraesCS1D01G105800	6	12	230	0.0241935	0.0483871	0.927419	Dd
TraesCS1A01G097100	TraesCS1B01G126800	TraesCS1D01G105900	0	129	0	0	1	0	Bd
TraesCS1A01G097200	TraesCS1B01G126700	TraesCS1D01G106000	31	0	0	1	0	0	Ad
TraesCS1A01G097300	TraesCS1B01G126600	TraesCS1D01G106100	60	0	0	1	0	0	Ad
TraesCS1A01G097400	TraesCS1B01G126500	TraesCS1D01G106200	29	34	74	0.211679	0.248175	0.540146	Balanced
TraesCS1A01G097500	TraesCS1B01G126300	TraesCS1D01G106300	0	0	115	0	0	1	Dd
TraesCS1A01G097600	TraesCS1B01G126200	TraesCS1D01G106400	266	169	0	0.611494	0.388506	0	Ds
TraesCS1A01G097700	TraesCS1B01G126100	TraesCS1D01G106500	37	0	107	0.256944	0	0.743056	Bs
TraesCS1A01G098900	TraesCS1B01G125700	TraesCS1D01G106800	119	4	135	0.46124	0.0155039	0.523256	Bs
TraesCS1A01G099300	TraesCS1B01G125100	TraesCS1D01G107200	45	12	37	0.478723	0.12766	0.393617	Bs
TraesCS1A01G099400	TraesCS1B01G124800	TraesCS1D01G107300	0	0	11	0	0	1	Dd
TraesCS1A01G099500	TraesCS1B01G124900	TraesCS1D01G107400	145	89	34	0.541045	0.33209	0.126866	Ds
TraesCS1A01G099600	TraesCS1B01G111800	TraesCS1D01G093100	0	28	218	0	0.113821	0.886179	Dd
TraesCS1A01G099700	TraesCS1B01G111700	TraesCS1D01G093000	89	0	0	1	0	0	Ad
TraesCS1A01G099900	TraesCS1B01G111600	TraesCS1D01G092900	70	35	0	0.666667	0.333333	0	Ds
TraesCS1A01G100100	TraesCS1B01G111400	TraesCS1D01G092700	0	0	34	0	0	1	Dd
TraesCS1A01G100200	TraesCS1B01G111300	TraesCS1D01G092600	114	0	7	0.942149	0	0.0578512	Ad
TraesCS1A01G100500	TraesCS1B01G110500	TraesCS1D01G092300	67	11	0	0.858974	0.141026	0	Ad
TraesCS1A01G100600	TraesCS1B01G110400	TraesCS1D01G092200	148	0	93	0.614108	0	0.385892	Bs
TraesCS1A01G101100	TraesCS1B01G111900	TraesCS1D01G093200	6	28	69	0.0582524	0.271845	0.669903	As
TraesCS1A01G102100	TraesCS1B01G112500	TraesCS1D01G093700	12	11	27	0.24	0.22	0.54	Balanced
TraesCS1A01G102200	TraesCS1B01G112600	TraesCS1D01G093800	0	4	0	0	1	0	Bd
TraesCS1A01G102300	TraesCS1B01G112700	TraesCS1D01G093900	14	4	19	0.378378	0.108108	0.513514	Bs
TraesCS1A01G102500	TraesCS1B01G113300	TraesCS1D01G094400	45	14	26	0.529412	0.164706	0.305882	Bs
TraesCS1A01G102600	TraesCS1B01G113400	TraesCS1D01G094600	0	7	0	0	1	0	Bd
TraesCS1A01G103100	TraesCS1B01G114500	TraesCS1D01G095500	3	0	67	0.0428571	0	0.957143	Dd
TraesCS1A01G103900	TraesCS5B01G012000	TraesCS5D01G019400	55	83	115	0.217391	0.328063	0.454545	Balanced
TraesCS1A01G104300	TraesCS1B01G115900	TraesCS1D01G096400	86	9	54	0.577181	0.0604027	0.362416	Bs
TraesCS1A01G104600	TraesCS1B01G116000	TraesCS1D01G096800	0	17	0	0	1	0	Bd
TraesCS1A01G104700	TraesCS1B01G116100	TraesCS1D01G096900	41	3	6	0.82	0.06	0.12	Ad
TraesCS1A01G104800	TraesCS1B01G116300	TraesCS1D01G097100	3	0	0	1	0	0	Ad
TraesCS1A01G105100	TraesCS1B01G116600	TraesCS1D01G097300	0	7	0	0	1	0	Bd
TraesCS1A01G105300	TraesCS1B01G130800	TraesCS1D01G109900	8	0	21	0.275862	0	0.724138	Bs
TraesCS1A01G105500	TraesCS1B01G131000	TraesCS1D01G109700	0	0	15	0	0	1	Dd
TraesCS1A01G105600	TraesCS1B01G131300	TraesCS1D01G109600	12	13	55	0.15	0.1625	0.6875	Dd
TraesCS1A01G105700	TraesCS1B01G128700	TraesCS1D01G109300	0	47	46	0	0.505376	0.494624	As
TraesCS1A01G105800	TraesCS1B01G128600	TraesCS1D01G109200	0	10	56	0	0.151515	0.848485	Dd
TraesCS1A01G105900	TraesCS1B01G128500	TraesCS1D01G109100	26	45	0	0.366197	0.633803	0	Ds
TraesCS1A01G106000	TraesCS1B01G128400	TraesCS1D01G109000	0	31	38	0	0.449275	0.550725	As
TraesCS1A01G106100	TraesCS1B01G123400	TraesCS1D01G108900	19	6	80	0.180952	0.0571429	0.761905	Dd
TraesCS1A01G106200	TraesCS1B01G123500	TraesCS1D01G108800	0	0	3	0	0	1	Dd
TraesCS1A01G106300	TraesCS1B01G123600	TraesCS1D01G108700	18	17	18	0.339623	0.320755	0.339623	Balanced
TraesCS1A01G106400	TraesCS1B01G123800	TraesCS1D01G108600	0	5	0	0	1	0	Bd
TraesCS1A01G106500	TraesCS1B01G123900	TraesCS1D01G108500	66	86	12	0.402439	0.52439	0.0731707	Ds
TraesCS1A01G106600	TraesCS1B01G124100	TraesCS1D01G108300	45	0	0	1	0	0	Ad
TraesCS1A01G106800	TraesCS1B01G124300	TraesCS1D01G108000	36	7	18	0.590164	0.114754	0.295082	Bs
TraesCS1A01G107100	TraesCS1B01G124500	TraesCS1D01G107700	3	0	0	1	0	0	Ad
TraesCS1A01G107300	TraesCS1B01G124700	TraesCS1D01G107500	49	122	110	0.174377	0.434164	0.391459	Balanced
TraesCS1A01G107500	TraesCS1B01G129500	TraesCS1D01G111600	0	0	10	0	0	1	Dd
TraesCS1A01G107600	TraesCS1B01G129600	TraesCS1D01G111500	12	60	94	0.0722892	0.361446	0.566265	As
TraesCS1A01G107700	TraesCS1B01G129800	TraesCS1D01G111400	0	0	3	0	0	1	Dd
TraesCS1A01G107800	TraesCS1B01G129900	TraesCS1D01G111300	23	54	49	0.18254	0.428571	0.388889	Balanced
TraesCS1A01G108000	TraesCS1B01G130200	TraesCS1D01G111000	20	63	102	0.108108	0.340541	0.551351	As
TraesCS1A01G108100	TraesCS1B01G130300	TraesCS1D01G110900	5	9	0	0.357143	0.642857	0	Ds
TraesCS1A01G108300	TraesCS1B01G130500	TraesCS1D01G110700	79	20	93	0.411458	0.104167	0.484375	Bs
TraesCS1A01G108800	TraesCS1B01G108100	TraesCS1D01G090300	97	21	81	0.487437	0.105528	0.407035	Bs
TraesCS1A01G108900	TraesCS1B01G108200	TraesCS1D01G090400	0	80	47	0	0.629921	0.370079	As
TraesCS1A01G109000	TraesCS1B01G108400	TraesCS1D01G090800	27	4	12	0.627907	0.0930233	0.27907	Bs
TraesCS1A01G109200	TraesCS1B01G108700	TraesCS1D01G090900	0	0	9	0	0	1	Dd
TraesCS1A01G109300	TraesCS1B01G108800	TraesCS1D01G091000	51	43	83	0.288136	0.242938	0.468927	Balanced
TraesCS1A01G109400	TraesCS1B01G108900	TraesCS1D01G091100	84	0	116	0.42	0	0.58	Bs
TraesCS1A01G109500	TraesCS1B01G109000	TraesCS1D01G091200	0	3	0	0	1	0	Bd
TraesCS1A01G109600	TraesCS1B01G109100	TraesCS1D01G091300	148	0	0	1	0	0	Ad
TraesCS1A01G109800	TraesCS1B01G109300	TraesCS1D01G091500	67	0	0	1	0	0	Ad
TraesCS1A01G110000	TraesCS1B01G109400	TraesCS1D01G091600	8	3	43	0.148148	0.0555556	0.796296	Dd
TraesCS1A01G110200	TraesCS1B01G129400	TraesCS1D01G111700	10	34	21	0.153846	0.523077	0.323077	As
TraesCS1A01G110300	TraesCS1B01G129300	TraesCS1D01G111900	37	96	30	0.226994	0.588957	0.184049	Balanced
TraesCS1A01G110400	TraesCS1B01G129200	TraesCS1D01G112000	18	7	0	0.72	0.28	0	Ds
TraesCS1A01G110900	TraesCS1B01G129000	TraesCS1D01G112300	24	91	54	0.142012	0.538462	0.319527	As
TraesCS1A01G111000	TraesCS1B01G128800	TraesCS1D01G112500	0	25	6	0	0.806452	0.193548	Bd
TraesCS1A01G111200	TraesCS1B01G131500	TraesCS1D01G112700	40	0	107	0.272109	0	0.727891	Bs
TraesCS1A01G111300	TraesCS1B01G131600	TraesCS1D01G112800	13	26	35	0.175676	0.351351	0.472973	Balanced
TraesCS1A01G111500	TraesCS1B01G131700	TraesCS1D01G112900	0	0	8	0	0	1	Dd
TraesCS1A01G111600	TraesCS1B01G131800	TraesCS1D01G113000	18	44	0	0.290323	0.709677	0	Ds
TraesCS1A01G111700	TraesCS1B01G131900	TraesCS1D01G113100	0	0	45	0	0	1	Dd
TraesCS1A01G111800	TraesCS1B01G132000	TraesCS1D01G113200	23	0	0	1	0	0	Ad
TraesCS1A01G111900	TraesCS1B01G132100	TraesCS1D01G113400	81	17	71	0.47929	0.100592	0.420118	Bs
TraesCS1A01G112000	TraesCS1B01G132300	TraesCS1D01G113600	50	26	92	0.297619	0.154762	0.547619	Bs
TraesCS1A01G112100	TraesCS1B01G132400	TraesCS1D01G113700	0	34	0	0	1	0	Bd
TraesCS1A01G112200	TraesCS1B01G132500	TraesCS1D01G113900	7	37	130	0.0402299	0.212644	0.747126	Dd
TraesCS1A01G112400	TraesCS1B01G132600	TraesCS1D01G114000	18	0	21	0.461538	0	0.538462	Bs
TraesCS1A01G112600	TraesCS1B01G132800	TraesCS1D01G114200	47	34	95	0.267045	0.193182	0.539773	Balanced
TraesCS1A01G112700	TraesCS1B01G132900	TraesCS1D01G114300	27	18	0	0.6	0.4	0	Ds
TraesCS1A01G113100	TraesCS1B01G133200	TraesCS1D01G114500	0	6	0	0	1	0	Bd
TraesCS1A01G113700	TraesCS1B01G134000	TraesCS1D01G115300	34	56	19	0.311927	0.513761	0.174312	Balanced
TraesCS1A01G113800	TraesCS1B01G134100	TraesCS1D01G115400	0	3	0	0	1	0	Bd
TraesCS1A01G113900	TraesCS1B01G134200	TraesCS1D01G115500	4	5	0	0.444444	0.555556	0	Ds
TraesCS1A01G114000	TraesCS1B01G134300	TraesCS1D01G115700	34	0	19	0.641509	0	0.358491	Bs
TraesCS1A01G114100	TraesCS1B01G134400	TraesCS1D01G115800	9	5	0	0.642857	0.357143	0	Ds
TraesCS1A01G114700	TraesCS1B01G134600	TraesCS1D01G116000	4	5	4	0.307692	0.384615	0.307692	Balanced
TraesCS1A01G114900	TraesCS1B01G134800	TraesCS1D01G116300	0	0	4	0	0	1	Dd
TraesCS1A01G115000	TraesCS1B01G134900	TraesCS1D01G116400	27	36	15	0.346154	0.461538	0.192308	Balanced
TraesCS1A01G115200	TraesCS1B01G135100	TraesCS1D01G116600	28	70	84	0.153846	0.384615	0.461538	As
TraesCS1A01G115300	TraesCS1B01G135200	TraesCS1D01G116700	15	0	0	1	0	0	Ad
TraesCS1A01G115400	TraesCS1B01G135300	TraesCS1D01G116800	0	28	0	0	1	0	Bd
TraesCS1A01G115500	TraesCS1B01G135400	TraesCS1D01G116900	48	145	0	0.248705	0.751295	0	Bd
TraesCS1A01G115600	TraesCS1B01G135500	TraesCS1D01G117000	10	0	34	0.227273	0	0.772727	Dd
TraesCS1A01G116900	TraesCS1B01G136800	TraesCS1D01G118000	0	0	21	0	0	1	Dd
TraesCS1A01G117300	TraesCS1B01G137100	TraesCS1D01G118300	0	0	14	0	0	1	Dd
TraesCS1A01G117400	TraesCS1B01G137200	TraesCS1D01G118500	0	10	15	0	0.4	0.6	As
TraesCS1A01G117500	TraesCS1B01G137300	TraesCS1D01G118600	3	18	63	0.0357143	0.214286	0.75	Dd
TraesCS1A01G117600	TraesCS1B01G137400	TraesCS1D01G118700	8	5	0	0.615385	0.384615	0	Ds
TraesCS1A01G117900	TraesCS1B01G137600	TraesCS1D01G119000	0	3	0	0	1	0	Bd
TraesCS1A01G118100	TraesCS1B01G137700	TraesCS1D01G119100	5	0	31	0.138889	0	0.861111	Dd
TraesCS1A01G118200	TraesCS1B01G137900	TraesCS1D01G119300	0	0	65	0	0	1	Dd
TraesCS1A01G118300	TraesCS1B01G138000	TraesCS1D01G119400	31	6	0	0.837838	0.162162	0	Ad
TraesCS1A01G118700	TraesCS1B01G138200	TraesCS1D01G119600	7	4	103	0.0614035	0.0350877	0.903509	Dd
TraesCS1A01G118800	TraesCS1B01G138300	TraesCS1D01G119700	16	7	42	0.246154	0.107692	0.646154	Bs
TraesCS1A01G119000	TraesCS1B01G138500	TraesCS1D01G119900	36	15	4	0.654545	0.272727	0.0727273	Ds
TraesCS1A01G119100	TraesCS1B01G138600	TraesCS1D01G120000	0	16	10	0	0.615385	0.384615	As
TraesCS1A01G119300	TraesCS1B01G138700	TraesCS1D01G120100	0	27	7	0	0.794118	0.205882	Bd
TraesCS1A01G119400	TraesCS1B01G138800	TraesCS1D01G120200	5	0	9	0.357143	0	0.642857	Bs
TraesCS1A01G119500	TraesCS1B01G138900	TraesCS1D01G120300	4	0	12	0.25	0	0.75	Bs
TraesCS1A01G119600	TraesCS1B01G139000	TraesCS1D01G120500	24	45	41	0.218182	0.409091	0.372727	Balanced
TraesCS1A01G119700	TraesCS1B01G139100	TraesCS1D01G120600	39	54	29	0.319672	0.442623	0.237705	Balanced
TraesCS1A01G119800	TraesCS1B01G139200	TraesCS1D01G120700	34	5	10	0.693878	0.102041	0.204082	Bs
TraesCS1A01G119900	TraesCS1B01G139400	TraesCS1D01G120800	7	0	35	0.166667	0	0.833333	Dd
TraesCS1A01G120100	TraesCS1B01G139500	TraesCS1D01G121000	4	26	43	0.0547945	0.356164	0.589041	As
TraesCS1A01G120200	TraesCS1B01G139600	TraesCS1D01G121200	77	15	47	0.553957	0.107914	0.338129	Bs
TraesCS1A01G120400	TraesCS1B01G139800	TraesCS1D01G121400	12	0	11	0.521739	0	0.478261	Bs
TraesCS1A01G120500	TraesCS1B01G139900	TraesCS1D01G121500	28	3	0	0.903226	0.0967742	0	Ad
TraesCS1A01G120800	TraesCS1B01G140100	TraesCS1D01G121600	3	0	6	0.333333	0	0.666667	Bs
TraesCS1A01G120900	TraesCS1B01G140200	TraesCS1D01G121700	3	0	15	0.166667	0	0.833333	Dd
TraesCS1A01G121000	TraesCS1B01G140400	TraesCS1D01G121900	6	12	81	0.0606061	0.121212	0.818182	Dd
TraesCS1A01G121300	TraesCS1B01G140700	TraesCS1D01G122100	58	16	47	0.479339	0.132231	0.38843	Bs
TraesCS1A01G121400	TraesCS1B01G140800	TraesCS1D01G122200	64	0	48	0.571429	0	0.428571	Bs
TraesCS1A01G121700	TraesCS1B01G140900	TraesCS1D01G122500	69	61	118	0.278226	0.245968	0.475806	Balanced
TraesCS1A01G122000	TraesCS1B01G141200	TraesCS1D01G122800	22	31	51	0.211538	0.298077	0.490385	Balanced
TraesCS1A01G122100	TraesCS1B01G141300	TraesCS1D01G123100	25	125	17	0.149701	0.748503	0.101796	Bd
TraesCS1A01G122200	TraesCS1B01G141400	TraesCS1D01G123200	6	28	3	0.162162	0.756757	0.0810811	Bd
TraesCS1A01G122300	TraesCS1B01G141500	TraesCS1D01G123300	0	70	4	0	0.945946	0.0540541	Bd
TraesCS1A01G122500	TraesCS1B01G141700	TraesCS1D01G123400	27	52	19	0.27551	0.530612	0.193878	Balanced
TraesCS1A01G122700	TraesCS1B01G141900	TraesCS1D01G123600	6	48	32	0.0697674	0.55814	0.372093	As
TraesCS1A01G122800	TraesCS1B01G142000	TraesCS1D01G123700	0	27	41	0	0.397059	0.602941	As
TraesCS1A01G123000	TraesCS1B01G142200	TraesCS1D01G123900	21	48	24	0.225806	0.516129	0.258065	Balanced
TraesCS1A01G123200	TraesCS1B01G143500	TraesCS1D01G130900	10	0	0	1	0	0	Ad
TraesCS1A01G123600	TraesCS1B01G143400	TraesCS1D01G130800	0	53	0	0	1	0	Bd
TraesCS1A01G123900	TraesCS1B01G143100	TraesCS1D01G130400	3	48	80	0.0229008	0.366412	0.610687	As
TraesCS1A01G124100	TraesCS1B01G143000	TraesCS1D01G130300	0	15	3	0	0.833333	0.166667	Bd
TraesCS1A01G124200	TraesCS1B01G142800	TraesCS1D01G130200	8	9	20	0.216216	0.243243	0.540541	Balanced
TraesCS1A01G124400	TraesCS1B01G142600	TraesCS1D01G129500	48	0	0	1	0	0	Ad
TraesCS1A01G124600	TraesCS1B01G142400	TraesCS1D01G129200	12	16	10	0.315789	0.421053	0.263158	Balanced
TraesCS1A01G124700	TraesCS1B01G143700	TraesCS1D01G129100	0	3	3	0	0.5	0.5	As
TraesCS1A01G125000	TraesCS1B01G142300	TraesCS1D01G129000	24	19	23	0.363636	0.287879	0.348485	Balanced
TraesCS1A01G125200	TraesCS1B01G144200	TraesCS1D01G128700	0	0	8	0	0	1	Dd
TraesCS1A01G125300	TraesCS1B01G144000	TraesCS1D01G128500	22	16	0	0.578947	0.421053	0	Ds
TraesCS1A01G125400	TraesCS1B01G143800	TraesCS1D01G128400	9	47	13	0.130435	0.681159	0.188406	As
TraesCS1A01G125500	TraesCS1B01G144500	TraesCS1D01G128000	13	19	0	0.40625	0.59375	0	Ds
TraesCS1A01G125600	TraesCS1B01G144600	TraesCS1D01G127900	3	32	0	0.0857143	0.914286	0	Bd
TraesCS1A01G125700	TraesCS1B01G144700	TraesCS1D01G127800	3	0	3	0.5	0	0.5	Bs
TraesCS1A01G125900	TraesCS1B01G145000	TraesCS1D01G127600	7	22	0	0.241379	0.758621	0	Bd
TraesCS1A01G126000	TraesCS1B01G145200	TraesCS1D01G127500	0	0	39	0	0	1	Dd
TraesCS1A01G126200	TraesCS1B01G145400	TraesCS1D01G127300	0	10	8	0	0.555556	0.444444	As
TraesCS1A01G126300	TraesCS1B01G145500	TraesCS1D01G127200	9	9	47	0.138462	0.138462	0.723077	Dd
TraesCS1A01G126800	TraesCS1B01G145800	TraesCS1D01G126900	5	27	22	0.0925926	0.5	0.407407	As
TraesCS1A01G126900	TraesCS1B01G147700	TraesCS1D01G126600	0	6	25	0	0.193548	0.806452	Dd
TraesCS1A01G127000	TraesCS1B01G147600	TraesCS1D01G126700	0	77	20	0	0.793814	0.206186	Bd
TraesCS1A01G127400	TraesCS1B01G147500	TraesCS1D01G126800	0	0	11	0	0	1	Dd
TraesCS1A01G127500	TraesCS1B01G147400	TraesCS1D01G126500	0	84	0	0	1	0	Bd
TraesCS1A01G127900	TraesCS1B01G147000	TraesCS1D01G126300	15	0	56	0.211268	0	0.788732	Dd
TraesCS1A01G128300	TraesCS1B01G146700	TraesCS1D01G124900	3	0	4	0.428571	0	0.571429	Bs
TraesCS1A01G128800	TraesCS1B01G146800	TraesCS1D01G125000	0	12	0	0	1	0	Bd
TraesCS1A01G129100	TraesCS1B01G146100	TraesCS1D01G125600	0	10	0	0	1	0	Bd
TraesCS1A01G129200	TraesCS1B01G146000	TraesCS1D01G125500	0	13	13	0	0.5	0.5	As
TraesCS1A01G129400	TraesCS1B01G146200	TraesCS1D01G125300	0	9	3	0	0.75	0.25	As
TraesCS1A01G129500	TraesCS1B01G146400	TraesCS1D01G125200	0	4	8	0	0.333333	0.666667	As
TraesCS1A01G129600	TraesCS1B01G147200	TraesCS1D01G125900	0	0	49	0	0	1	Dd
TraesCS1A01G130700	TraesCS1B01G156600	TraesCS1D01G139000	133	23	78	0.568376	0.0982906	0.333333	Bs
TraesCS1A01G130800	TraesCS1B01G156800	TraesCS1D01G139100	16	44	72	0.121212	0.333333	0.545455	As
TraesCS1A01G130900	TraesCS1B01G153800	TraesCS1D01G136500	6	49	24	0.0759494	0.620253	0.303797	As
TraesCS1A01G131000	TraesCS1B01G153400	TraesCS1D01G132200	25	91	98	0.116822	0.425234	0.457944	As
TraesCS1A01G131500	TraesCS1B01G152100	TraesCS1D01G136900	0	0	3	0	0	1	Dd
TraesCS1A01G131600	TraesCS1B01G154400	TraesCS1D01G136400	0	6	15	0	0.285714	0.714286	As
TraesCS1A01G132600	TraesCS1B01G154200	TraesCS1D01G135500	57	43	32	0.431818	0.325758	0.242424	Balanced
TraesCS1A01G133100	TraesCS1B01G151300	TraesCS1D01G131800	0	23	23	0	0.5	0.5	As
TraesCS1A01G133200	TraesCS1B01G152700	TraesCS1D01G124200	0	0	20	0	0	1	Dd
TraesCS1A01G133400	TraesCS1B01G150000	TraesCS1D01G124300	7	27	13	0.148936	0.574468	0.276596	As
TraesCS1A01G133500	TraesCS1B01G150100	TraesCS1D01G124400	14	241	151	0.0344828	0.593596	0.371921	As
TraesCS1A01G133700	TraesCS1B01G148400	TraesCS1D01G124600	8	22	11	0.195122	0.536585	0.268293	Balanced
TraesCS1A01G133800	TraesCS1B01G146900	TraesCS1D01G124700	11	13	16	0.275	0.325	0.4	Balanced
TraesCS1A01G133900	TraesCS1B01G147300	TraesCS1D01G126000	0	81	89	0	0.476471	0.523529	As
TraesCS1A01G134000	TraesCS1B01G148000	TraesCS1D01G125800	0	7	0	0	1	0	Bd
TraesCS1A01G134500	TraesCS1B01G152500	TraesCS1D01G124100	0	19	6	0	0.76	0.24	Bd
TraesCS1A01G134600	TraesCS1B01G148200	TraesCS1D01G131100	12	144	0	0.0769231	0.923077	0	Bd
TraesCS1A01G134800	TraesCS1B01G149000	TraesCS1D01G131700	0	3	0	0	1	0	Bd
TraesCS1A01G135100	TraesCS1B01G149700	TraesCS1D01G131600	0	11	0	0	1	0	Bd
TraesCS1A01G135300	TraesCS1B01G150500	TraesCS1D01G131500	33	51	8	0.358696	0.554348	0.0869565	Ds
TraesCS1A01G135600	TraesCS1B01G150800	TraesCS1D01G131300	197	189	44	0.45814	0.439535	0.102326	Ds
TraesCS1A01G135700	TraesCS1B01G150400	TraesCS1D01G131200	53	85	18	0.339744	0.544872	0.115385	Ds
TraesCS1A01G135800	TraesCS1B01G156400	TraesCS1D01G138800	0	9	0	0	1	0	Bd
TraesCS1A01G136100	TraesCS1B01G155100	TraesCS1D01G134600	0	20	3	0	0.869565	0.130435	Bd
TraesCS1A01G136200	TraesCS1B01G154100	TraesCS1D01G136800	35	62	40	0.255474	0.452555	0.291971	Balanced
TraesCS1A01G136400	TraesCS1B01G152800	TraesCS1D01G134000	167	13	53	0.716738	0.055794	0.227468	Bs
TraesCS1A01G136600	TraesCS1B01G155000	TraesCS1D01G134700	0	16	0	0	1	0	Bd
TraesCS1A01G136900	TraesCS1B01G155300	TraesCS1D01G137800	34	6	3	0.790698	0.139535	0.0697674	Ad
TraesCS1A01G137000	TraesCS1B01G155600	TraesCS1D01G138000	7	25	0	0.21875	0.78125	0	Bd
TraesCS1A01G137200	TraesCS1B01G155700	TraesCS1D01G138100	20	31	33	0.238095	0.369048	0.392857	Balanced
TraesCS1A01G137300	TraesCS1B01G155800	TraesCS1D01G138200	23	0	28	0.45098	0	0.54902	Bs
TraesCS1A01G137400	TraesCS1B01G152000	TraesCS1D01G133300	40	4	17	0.655738	0.0655738	0.278689	Bs
TraesCS1A01G137700	TraesCS1B01G148900	TraesCS1D01G133700	43	44	6	0.462366	0.473118	0.0645161	Ds
TraesCS1A01G137800	TraesCS1B01G149400	TraesCS1D01G132600	123	161	170	0.270925	0.354626	0.374449	Balanced
TraesCS1A01G137900	TraesCS1B01G153300	TraesCS1D01G134400	13	42	4	0.220339	0.711864	0.0677966	Ds
TraesCS1A01G138300	TraesCS1B01G151800	TraesCS1D01G134100	0	0	7	0	0	1	Dd
TraesCS1A01G138400	TraesCS1B01G152200	TraesCS1D01G135200	47	0	32	0.594937	0	0.405063	Bs
TraesCS1A01G138500	TraesCS1B01G152300	TraesCS1D01G135300	75	0	52	0.590551	0	0.409449	Bs
TraesCS1A01G138600	TraesCS1B01G153600	TraesCS1D01G135400	93	6	23	0.762295	0.0491803	0.188525	Ad
TraesCS1A01G138800	TraesCS1B01G148500	TraesCS1D01G132700	3	0	3	0.5	0	0.5	Bs
TraesCS1A01G139200	TraesCS1B01G149600	TraesCS1D01G132800	0	41	0	0	1	0	Bd
TraesCS1A01G139300	TraesCS1B01G149500	TraesCS1D01G132900	0	24	55	0	0.303797	0.696203	As
TraesCS1A01G139400	TraesCS1B01G149800	TraesCS1D01G133800	36	74	30	0.257143	0.528571	0.214286	Balanced
TraesCS1A01G139700	TraesCS1B01G156900	TraesCS1D01G139300	54	51	3	0.5	0.472222	0.0277778	Ds
TraesCS1A01G139900	TraesCS1B01G157000	TraesCS1D01G139400	42	47	33	0.344262	0.385246	0.270492	Balanced
TraesCS1A01G140700	TraesCS1B01G157100	TraesCS1D01G139500	133	27	86	0.54065	0.109756	0.349593	Bs
TraesCS1A01G140900	TraesCS1B01G157400	TraesCS1D01G139800	91	6	151	0.366935	0.0241935	0.608871	Bs
TraesCS1A01G141100	TraesCS1B01G157500	TraesCS1D01G140100	0	0	19	0	0	1	Dd
TraesCS1A01G141300	TraesCS1B01G157700	TraesCS1D01G140300	6	13	37	0.107143	0.232143	0.660714	As
TraesCS1A01G141400	TraesCS1B01G157900	TraesCS1D01G140400	46	93	114	0.181818	0.367589	0.450593	Balanced
TraesCS1A01G141500	TraesCS1B01G158000	TraesCS1D01G140500	4	0	4	0.5	0	0.5	Bs
TraesCS1A01G141600	TraesCS1B01G158200	TraesCS1D01G140700	3	4	42	0.0612245	0.0816327	0.857143	Dd
TraesCS1A01G141700	TraesCS1B01G158300	TraesCS1D01G140800	52	17	57	0.412698	0.134921	0.452381	Bs
TraesCS1A01G141900	TraesCS1B01G159800	TraesCS1D01G141000	24	24	38	0.27907	0.27907	0.44186	Balanced
TraesCS1A01G142000	TraesCS1B01G159700	TraesCS1D01G141100	0	51	0	0	1	0	Bd
TraesCS1A01G142200	TraesCS1B01G159600	TraesCS1D01G141200	97	22	183	0.321192	0.0728477	0.60596	Bs
TraesCS1A01G142300	TraesCS1B01G159500	TraesCS1D01G141300	37	15	21	0.506849	0.205479	0.287671	Balanced
TraesCS1A01G142400	TraesCS1B01G159400	TraesCS1D01G141400	21	12	58	0.230769	0.131868	0.637363	Bs
TraesCS1A01G142500	TraesCS1B01G159200	TraesCS1D01G141500	24	7	122	0.156863	0.0457516	0.797386	Dd
TraesCS1A01G142600	TraesCS1B01G159100	TraesCS1D01G141600	3	3	9	0.2	0.2	0.6	Balanced
TraesCS1A01G142900	TraesCS1B01G158900	TraesCS1D01G141700	7	48	24	0.0886076	0.607595	0.303797	As
TraesCS1A01G143000	TraesCS1B01G158600	TraesCS1D01G141800	0	73	124	0	0.370558	0.629442	As
TraesCS1A01G143100	TraesCS1B01G158500	TraesCS1D01G142000	143	0	134	0.516245	0	0.483755	Bs
TraesCS1A01G143300	TraesCS1B01G159900	TraesCS1D01G142100	26	18	65	0.238532	0.165138	0.59633	Bs
TraesCS1A01G143400	TraesCS1B01G160800	TraesCS1D01G142200	178	172	285	0.280315	0.270866	0.448819	Balanced
TraesCS1A01G143500	TraesCS1B01G160900	TraesCS1D01G142300	23	27	24	0.310811	0.364865	0.324324	Balanced
TraesCS1A01G143600	TraesCS1B01G161000	TraesCS1D01G142400	11	3	35	0.22449	0.0612245	0.714286	Bs
TraesCS1A01G143800	TraesCS1B01G161200	TraesCS1D01G142600	16	6	8	0.533333	0.2	0.266667	Balanced
TraesCS1A01G143900	TraesCS1B01G161300	TraesCS1D01G142700	21	3	0	0.875	0.125	0	Ad
TraesCS1A01G144000	TraesCS1B01G161400	TraesCS1D01G143000	97	21	57	0.554286	0.12	0.325714	Bs
TraesCS1A01G144400	TraesCS1B01G161800	TraesCS1D01G143500	0	4	0	0	1	0	Bd
TraesCS1A01G144600	TraesCS1B01G161900	TraesCS1D01G143700	0	0	25	0	0	1	Dd
TraesCS1A01G144700	TraesCS1B01G162000	TraesCS1D01G143800	3	0	16	0.157895	0	0.842105	Dd
TraesCS1A01G144800	TraesCS1B01G162100	TraesCS1D01G143900	5	8	3	0.3125	0.5	0.1875	Balanced
TraesCS1A01G145100	TraesCS1B01G162400	TraesCS1D01G144100	43	5	45	0.462366	0.0537634	0.483871	Bs
TraesCS1A01G145700	TraesCS1B01G162600	TraesCS1D01G144300	0	0	14	0	0	1	Dd
TraesCS1A01G145800	TraesCS1B01G164000	TraesCS1D01G144400	29	26	145	0.145	0.13	0.725	Dd
TraesCS1A01G146000	TraesCS1B01G164200	TraesCS1D01G144600	0	19	0	0	1	0	Bd
TraesCS1A01G146200	TraesCS1B01G164300	TraesCS1D01G144700	24	16	66	0.226415	0.150943	0.622642	Bs
TraesCS1A01G146600	TraesCS1B01G164900	TraesCS1D01G144800	53	39	69	0.329193	0.242236	0.428571	Balanced
TraesCS1A01G146900	TraesCS1B01G164700	TraesCS1D01G145000	26	36	49	0.234234	0.324324	0.441441	Balanced
TraesCS1A01G147000	TraesCS1B01G164500	TraesCS1D01G145100	10	0	14	0.416667	0	0.583333	Bs
TraesCS1A01G147200	TraesCS1B01G165300	TraesCS1D01G145300	5	0	0	1	0	0	Ad
TraesCS1A01G147400	TraesCS1B01G165500	TraesCS1D01G145400	0	11	0	0	1	0	Bd
TraesCS1A01G147500	TraesCS1B01G165600	TraesCS1D01G145500	12	16	21	0.244898	0.326531	0.428571	Balanced
TraesCS1A01G147600	TraesCS1B01G165700	TraesCS1D01G145600	0	9	0	0	1	0	Bd
TraesCS1A01G147700	TraesCS1B01G165800	TraesCS1D01G145700	5	32	0	0.135135	0.864865	0	Bd
TraesCS1A01G148000	TraesCS1B01G165900	TraesCS1D01G145900	41	41	65	0.278912	0.278912	0.442177	Balanced
TraesCS1A01G148300	TraesCS1B01G166000	TraesCS1D01G146000	0	3	0	0	1	0	Bd
TraesCS1A01G149100	TraesCS1B01G167000	TraesCS1D01G146400	29	11	54	0.308511	0.117021	0.574468	Bs
TraesCS1A01G149200	TraesCS1B01G167100	TraesCS1D01G146500	76	0	0	1	0	0	Ad
TraesCS1A01G149300	TraesCS1B01G167200	TraesCS1D01G146600	3	17	53	0.0410959	0.232877	0.726027	As
TraesCS1A01G149700	TraesCS1B01G167700	TraesCS1D01G146900	31	15	87	0.233083	0.112782	0.654135	Bs
TraesCS1A01G149800	TraesCS1B01G167800	TraesCS1D01G147000	77	62	70	0.368421	0.296651	0.334928	Balanced
TraesCS1A01G150200	TraesCS1B01G168000	TraesCS1D01G147200	153	0	50	0.753695	0	0.246305	Ad
TraesCS1A01G150600	TraesCS1B01G168200	TraesCS1D01G147600	29	0	0	1	0	0	Ad
TraesCS1A01G150800	TraesCS1B01G168400	TraesCS1D01G147800	0	9	9	0	0.5	0.5	As
TraesCS1A01G150900	TraesCS1B01G168500	TraesCS1D01G147900	4	0	14	0.222222	0	0.777778	Dd
TraesCS1A01G151000	TraesCS1B01G168600	TraesCS1D01G148000	30	0	77	0.280374	0	0.719626	Bs
TraesCS1A01G151100	TraesCS1B01G168700	TraesCS1D01G148100	90	90	141	0.280374	0.280374	0.439252	Balanced
TraesCS1A01G151200	TraesCS1B01G168800	TraesCS1D01G148200	35	50	94	0.195531	0.27933	0.52514	Balanced
TraesCS1A01G151400	TraesCS1B01G168900	TraesCS1D01G148400	58	18	16	0.630435	0.195652	0.173913	Balanced
TraesCS1A01G151500	TraesCS1B01G169100	TraesCS1D01G148500	35	0	0	1	0	0	Ad
TraesCS1A01G151600	TraesCS1B01G169200	TraesCS1D01G148600	0	0	19	0	0	1	Dd
TraesCS1A01G151700	TraesCS1B01G169300	TraesCS1D01G148700	0	37	31	0	0.544118	0.455882	As
TraesCS1A01G152000	TraesCS1B01G169400	TraesCS1D01G148800	14	9	52	0.186667	0.12	0.693333	Dd
TraesCS1A01G152200	TraesCS1B01G169600	TraesCS1D01G149100	27	66	79	0.156977	0.383721	0.459302	As
TraesCS1A01G152400	TraesCS1B01G170000	TraesCS1D01G149500	4	0	0	1	0	0	Ad
TraesCS1A01G152500	TraesCS1B01G169900	TraesCS1D01G149400	150	167	298	0.243902	0.271545	0.484553	Balanced
TraesCS1A01G152600	TraesCS1B01G170100	TraesCS1D01G149700	0	3	0	0	1	0	Bd
TraesCS1A01G152800	TraesCS1B01G170200	TraesCS1D01G149800	3	4	14	0.142857	0.190476	0.666667	As
TraesCS1A01G153100	TraesCS1B01G171800	TraesCS1D01G151500	9	47	7	0.142857	0.746032	0.111111	Bd
TraesCS1A01G153300	TraesCS1B01G171600	TraesCS1D01G151800	0	0	189	0	0	1	Dd
TraesCS1A01G153400	TraesCS1B01G171500	TraesCS1D01G151900	36	118	0	0.233766	0.766234	0	Bd
TraesCS1A01G153600	TraesCS1B01G171400	TraesCS1D01G152000	0	151	0	0	1	0	Bd
TraesCS1A01G153800	TraesCS1B01G171300	TraesCS1D01G152200	5	20	20	0.111111	0.444444	0.444444	As
TraesCS1A01G153900	TraesCS1B01G171200	TraesCS1D01G152300	61	84	113	0.236434	0.325581	0.437984	Balanced
TraesCS1A01G154100	TraesCS1B01G171000	TraesCS1D01G152400	6	6	12	0.25	0.25	0.5	Balanced
TraesCS1A01G154300	TraesCS1B01G170900	TraesCS1D01G153100	182	117	208	0.358974	0.230769	0.410256	Balanced
TraesCS1A01G154400	TraesCS1B01G170600	TraesCS1D01G153300	0	58	98	0	0.371795	0.628205	As
TraesCS1A01G154600	TraesCS1B01G170400	TraesCS1D01G153500	8	0	91	0.0808081	0	0.919192	Dd
TraesCS1A01G154700	TraesCS1B01G171900	TraesCS1D01G153600	49	110	135	0.166667	0.37415	0.459184	Balanced
TraesCS1A01G154900	TraesCS1B01G172100	TraesCS1D01G153700	0	3	4	0	0.428571	0.571429	As
TraesCS1A01G155200	TraesCS1B01G172400	TraesCS1D01G153900	45	13	7	0.692308	0.2	0.107692	Ds
TraesCS1A01G155500	TraesCS1B01G172800	TraesCS1D01G154200	3	4	26	0.0909091	0.121212	0.787879	Dd
TraesCS1A01G156000	TraesCS1B01G173100	TraesCS1D01G154400	17	17	0	0.5	0.5	0	Ds
TraesCS1A01G156100	TraesCS1B01G173200	TraesCS1D01G154700	0	0	31	0	0	1	Dd
TraesCS1A01G156300	TraesCS1B01G173300	TraesCS1D01G154800	49	20	72	0.347518	0.141844	0.510638	Bs
TraesCS1A01G156400	TraesCS1B01G173400	TraesCS1D01G154900	20	42	44	0.188679	0.396226	0.415094	Balanced
TraesCS1A01G156500	TraesCS1B01G173600	TraesCS1D01G155000	87	177	139	0.215881	0.439206	0.344913	Balanced
TraesCS1A01G156600	TraesCS1B01G173700	TraesCS1D01G155100	48	176	140	0.131868	0.483516	0.384615	As
TraesCS1A01G157500	TraesCS1B01G173900	TraesCS1D01G155200	63	160	158	0.165354	0.419948	0.414698	As
TraesCS1A01G157700	TraesCS1B01G174000	TraesCS1D01G155300	54	64	69	0.28877	0.342246	0.368984	Balanced
TraesCS1A01G157900	TraesCS1B01G174100	TraesCS1D01G155400	22	24	26	0.305556	0.333333	0.361111	Balanced
TraesCS1A01G158200	TraesCS1B01G174200	TraesCS1D01G155500	0	0	3	0	0	1	Dd
TraesCS1A01G158300	TraesCS1B01G174300	TraesCS1D01G155600	13	14	24	0.254902	0.27451	0.470588	Balanced
TraesCS1A01G158400	TraesCS1B01G174400	TraesCS1D01G155700	27	150	42	0.123288	0.684932	0.191781	As
TraesCS1A01G158500	TraesCS1B01G174500	TraesCS1D01G155800	21	0	146	0.125749	0	0.874251	Dd
TraesCS1A01G158600	TraesCS1B01G174600	TraesCS1D01G155900	39	118	0	0.248408	0.751592	0	Bd
TraesCS1A01G158700	TraesCS1B01G174700	TraesCS1D01G156000	57	93	81	0.246753	0.402597	0.350649	Balanced
TraesCS1A01G158800	TraesCS1B01G175400	TraesCS1D01G156100	22	153	67	0.0909091	0.632231	0.27686	As
TraesCS1A01G158900	TraesCS1B01G175000	TraesCS1D01G156200	29	47	109	0.156757	0.254054	0.589189	As
TraesCS1A01G159100	TraesCS1B01G174800	TraesCS1D01G156400	11	0	105	0.0948276	0	0.905172	Dd
TraesCS1A01G159200	TraesCS1B01G175600	TraesCS1D01G156600	7	95	0	0.0686275	0.931373	0	Bd
TraesCS1A01G159300	TraesCS1B01G175700	TraesCS1D01G156700	3	28	118	0.0201342	0.187919	0.791946	Dd
TraesCS1A01G159400	TraesCS1B01G175800	TraesCS1D01G156800	6	183	175	0.0164835	0.502747	0.480769	As
TraesCS1A01G159600	TraesCS1B01G176000	TraesCS1D01G157000	0	23	5	0	0.821429	0.178571	Bd
TraesCS1A01G159700	TraesCS1B01G176700	TraesCS1D01G157100	0	8	11	0	0.421053	0.578947	As
TraesCS1A01G160000	TraesCS1B01G176600	TraesCS1D01G157200	0	0	14	0	0	1	Dd
TraesCS1A01G160100	TraesCS1B01G176500	TraesCS1D01G157300	0	0	31	0	0	1	Dd
TraesCS1A01G160200	TraesCS1B01G176400	TraesCS1D01G157400	7	0	6	0.538462	0	0.461538	Bs
TraesCS1A01G160500	TraesCS1B01G176100	TraesCS1D01G157600	79	0	84	0.484663	0	0.515337	Bs
TraesCS1A01G160600	TraesCS1B01G177300	TraesCS1D01G157800	57	80	80	0.262673	0.368664	0.368664	Balanced
TraesCS1A01G160700	TraesCS1B01G177400	TraesCS1D01G157900	54	114	70	0.226891	0.478992	0.294118	Balanced
TraesCS1A01G160900	TraesCS1B01G177600	TraesCS1D01G158000	39	19	64	0.319672	0.155738	0.52459	Bs
TraesCS1A01G161300	TraesCS1B01G177800	TraesCS1D01G158300	0	0	20	0	0	1	Dd
TraesCS1A01G162100	TraesCS1B01G178700	TraesCS1D01G158900	0	0	6	0	0	1	Dd
TraesCS1A01G162200	TraesCS1B01G178800	TraesCS1D01G159000	5	7	46	0.0862069	0.12069	0.793103	Dd
TraesCS1A01G162300	TraesCS1B01G178900	TraesCS1D01G159100	40	0	50	0.444444	0	0.555556	Bs
TraesCS1A01G162400	TraesCS1B01G179000	TraesCS1D01G159200	27	0	33	0.45	0	0.55	Bs
TraesCS1A01G162500	TraesCS1B01G179800	TraesCS1D01G159900	0	0	54	0	0	1	Dd
TraesCS1A01G162800	TraesCS1B01G179500	TraesCS1D01G159600	42	97	363	0.0836653	0.193227	0.723108	Dd
TraesCS1A01G163000	TraesCS1B01G179300	TraesCS1D01G159500	4	20	0	0.166667	0.833333	0	Bd
TraesCS1A01G163200	TraesCS1B01G179100	TraesCS1D01G159300	27	0	45	0.375	0	0.625	Bs
TraesCS1A01G163400	TraesCS1B01G179900	TraesCS1D01G160000	110	202	0	0.352564	0.647436	0	Ds
TraesCS1A01G163900	TraesCS1B01G180700	TraesCS1D01G160800	10	12	0	0.454545	0.545455	0	Ds
TraesCS1A01G164200	TraesCS1B01G181000	TraesCS1D01G161200	58	17	19	0.617021	0.180851	0.202128	Balanced
TraesCS1A01G164700	TraesCS1B01G181600	TraesCS1D01G161800	3	7	14	0.125	0.291667	0.583333	As
TraesCS1A01G164900	TraesCS1B01G182000	TraesCS1D01G162000	81	73	10	0.493902	0.445122	0.0609756	Ds
TraesCS1A01G165300	TraesCS1B01G182100	TraesCS1D01G175300	16	22	23	0.262295	0.360656	0.377049	Balanced
TraesCS1A01G165400	TraesCS1B01G182200	TraesCS1D01G175200	3	0	6	0.333333	0	0.666667	Bs
TraesCS1A01G165600	TraesCS1B01G182300	TraesCS1D01G175100	0	4	0	0	1	0	Bd
TraesCS1A01G165800	TraesCS1B01G182500	TraesCS1D01G174900	13	69	59	0.0921986	0.489362	0.41844	As
TraesCS1A01G165900	TraesCS1B01G182600	TraesCS1D01G174800	18	0	16	0.529412	0	0.470588	Bs
TraesCS1A01G166000	TraesCS1B01G182700	TraesCS1D01G174700	0	0	28	0	0	1	Dd
TraesCS1A01G166900	TraesCS1B01G183200	TraesCS1D01G174000	126	200	371	0.180775	0.286944	0.532281	Balanced
TraesCS1A01G167000	TraesCS1B01G183400	TraesCS1D01G173900	0	32	0	0	1	0	Bd
TraesCS1A01G167100	TraesCS1B01G183500	TraesCS1D01G173800	0	0	66	0	0	1	Dd
TraesCS1A01G167200	TraesCS1B01G183600	TraesCS1D01G173700	0	41	0	0	1	0	Bd
TraesCS1A01G167400	TraesCS1B01G183800	TraesCS1D01G173500	32	0	235	0.11985	0	0.88015	Dd
TraesCS1A01G167700	TraesCS1B01G184100	TraesCS1D01G173200	0	6	7	0	0.461538	0.538462	As
TraesCS1A01G168100	TraesCS1B01G184500	TraesCS1D01G172800	7	7	63	0.0909091	0.0909091	0.818182	Dd
TraesCS1A01G168400	TraesCS1B01G188500	TraesCS1D01G166400	19	4	12	0.542857	0.114286	0.342857	Bs
TraesCS1A01G168500	TraesCS1B01G188400	TraesCS1D01G166500	21	0	3	0.875	0	0.125	Ad
TraesCS1A01G168600	TraesCS1B01G188300	TraesCS1D01G166600	7	9	63	0.0886076	0.113924	0.797468	Dd
TraesCS1A01G168700	TraesCS1B01G188200	TraesCS1D01G166700	26	0	67	0.27957	0	0.72043	Bs
TraesCS1A01G168900	TraesCS1B01G188000	TraesCS1D01G166900	102	23	0	0.816	0.184	0	Ad
TraesCS1A01G169000	TraesCS1B01G187900	TraesCS1D01G167000	0	0	135	0	0	1	Dd
TraesCS1A01G169100	TraesCS1B01G187800	TraesCS1D01G167100	79	42	27	0.533784	0.283784	0.182432	Balanced
TraesCS1A01G169200	TraesCS1B01G187700	TraesCS1D01G167200	36	18	0	0.666667	0.333333	0	Ds
TraesCS1A01G169300	TraesCS1B01G187600	TraesCS1D01G167300	0	0	62	0	0	1	Dd
TraesCS1A01G169500	TraesCS1B01G187500	TraesCS1D01G167400	23	23	75	0.190083	0.190083	0.619835	Balanced
TraesCS1A01G169600	TraesCS1B01G187400	TraesCS1D01G167500	10	82	7	0.10101	0.828283	0.0707071	Bd
TraesCS1A01G170000	TraesCS1B01G187200	TraesCS1D01G167600	49	44	81	0.281609	0.252874	0.465517	Balanced
TraesCS1A01G170300	TraesCS1B01G187000	TraesCS1D01G168000	0	60	0	0	1	0	Bd
TraesCS1A01G170400	TraesCS1B01G187100	TraesCS1D01G168100	92	155	196	0.207675	0.349887	0.442438	Balanced
TraesCS1A01G170600	TraesCS1B01G186700	TraesCS1D01G168300	88	78	117	0.310954	0.275618	0.413428	Balanced
TraesCS1A01G170700	TraesCS1B01G186600	TraesCS1D01G168400	0	13	35	0	0.270833	0.729167	As
TraesCS1A01G170900	TraesCS1B01G186400	TraesCS1D01G168600	14	72	83	0.0828402	0.426036	0.491124	As
TraesCS1A01G171000	TraesCS1B01G186300	TraesCS1D01G168700	3	9	21	0.0909091	0.272727	0.636364	As
TraesCS1A01G171100	TraesCS1B01G186200	TraesCS1D01G168800	0	57	145	0	0.282178	0.717822	As
TraesCS1A01G171200	TraesCS1B01G186100	TraesCS1D01G168900	62	50	147	0.239382	0.19305	0.567568	Balanced
TraesCS1A01G171400	TraesCS1B01G185600	TraesCS1D01G171800	19	29	11	0.322034	0.491525	0.186441	Balanced
TraesCS1A01G171700	TraesCS1B01G185000	TraesCS1D01G172200	152	23	22	0.771574	0.116751	0.111675	Ad
TraesCS1A01G171900	TraesCS1B01G184800	TraesCS1D01G172400	17	0	0	1	0	0	Ad
TraesCS1A01G172100	TraesCS1B01G184700	TraesCS1D01G172600	0	3	44	0	0.0638298	0.93617	Dd
TraesCS1A01G172300	TraesCS1B01G205000	TraesCS1D01G166300	23	38	102	0.141104	0.233129	0.625767	As
TraesCS1A01G172600	TraesCS1B01G191700	TraesCS1D01G166000	0	20	7	0	0.740741	0.259259	As
TraesCS1A01G172700	TraesCS1B01G191600	TraesCS1D01G166100	0	0	30	0	0	1	Dd
TraesCS1A01G172800	TraesCS1B01G191500	TraesCS1D01G165900	17	0	0	1	0	0	Ad
TraesCS1A01G173000	TraesCS1B01G191300	TraesCS1D01G165700	0	6	64	0	0.0857143	0.914286	Dd
TraesCS1A01G173200	TraesCS1B01G191100	TraesCS1D01G165500	0	41	44	0	0.482353	0.517647	As
TraesCS1A01G173400	TraesCS1B01G191000	TraesCS1D01G165400	10	16	29	0.181818	0.290909	0.527273	Balanced
TraesCS1A01G173500	TraesCS1B01G190900	TraesCS1D01G165300	97	127	118	0.283626	0.371345	0.345029	Balanced
TraesCS1A01G173600	TraesCS1B01G190800	TraesCS1D01G165200	0	57	240	0	0.191919	0.808081	Dd
TraesCS1A01G173700	TraesCS1B01G190700	TraesCS1D01G165100	158	47	0	0.770732	0.229268	0	Ad
TraesCS1A01G174000	TraesCS1B01G190400	TraesCS1D01G164800	38	60	0	0.387755	0.612245	0	Ds
TraesCS1A01G174500	TraesCS1B01G190000	TraesCS1D01G164600	0	0	32	0	0	1	Dd
TraesCS1A01G174600	TraesCS1B01G189900	TraesCS1D01G164500	40	57	94	0.209424	0.298429	0.492147	Balanced
TraesCS1A01G174900	TraesCS1B01G189800	TraesCS1D01G164200	46	47	175	0.171642	0.175373	0.652985	Balanced
TraesCS1A01G175000	TraesCS1B01G189700	TraesCS1D01G164100	57	44	102	0.280788	0.216749	0.502463	Balanced
TraesCS1A01G175200	TraesCS1B01G189400	TraesCS1D01G163900	7	0	4	0.636364	0	0.363636	Bs
TraesCS1A01G175600	TraesCS1B01G204800	TraesCS1D01G163700	6	3	18	0.222222	0.111111	0.666667	Bs
TraesCS1A01G175700	TraesCS1B01G204600	TraesCS1D01G163300	163	16	0	0.910615	0.0893855	0	Ad
TraesCS1A01G175800	TraesCS1B01G204500	TraesCS1D01G163200	0	41	146	0	0.219251	0.780749	Dd
TraesCS1A01G175900	TraesCS1B01G204300	TraesCS1D01G162900	50	104	0	0.324675	0.675325	0	Ds
TraesCS1A01G176000	TraesCS1B01G204100	TraesCS1D01G162800	0	0	4	0	0	1	Dd
TraesCS1A01G176200	TraesCS1B01G203900	TraesCS1D01G162700	10	53	112	0.0571429	0.302857	0.64	As
TraesCS1A01G176500	TraesCS1B01G203600	TraesCS1D01G162500	0	51	13	0	0.796875	0.203125	Bd
TraesCS1A01G176700	TraesCS1B01G203300	TraesCS1D01G162400	4	7	23	0.117647	0.205882	0.676471	As
TraesCS1A01G176900	TraesCS1B01G203500	TraesCS1D01G162200	83	52	66	0.412935	0.258706	0.328358	Balanced
TraesCS1A01G177000	TraesCS1B01G203200	TraesCS1D01G175400	67	10	52	0.51938	0.0775194	0.403101	Bs
TraesCS1A01G177400	TraesCS1B01G202800	TraesCS1D01G175900	22	7	76	0.209524	0.0666667	0.72381	Dd
TraesCS1A01G177500	TraesCS1B01G202700	TraesCS1D01G176000	0	10	194	0	0.0490196	0.95098	Dd
TraesCS1A01G177600	TraesCS1B01G202600	TraesCS1D01G176100	138	98	175	0.335766	0.238443	0.425791	Balanced
TraesCS1A01G177700	TraesCS1B01G202500	TraesCS1D01G176200	72	123	0	0.369231	0.630769	0	Ds
TraesCS1A01G178000	TraesCS1B01G202300	TraesCS1D01G176500	8	8	115	0.0610687	0.0610687	0.877863	Dd
TraesCS1A01G178200	TraesCS1B01G202100	TraesCS1D01G176700	0	46	56	0	0.45098	0.54902	As
TraesCS1A01G178300	TraesCS1B01G202000	TraesCS1D01G176800	53	61	27	0.375887	0.432624	0.191489	Balanced
TraesCS1A01G178600	TraesCS1B01G201600	TraesCS1D01G177100	22	0	0	1	0	0	Ad
TraesCS1A01G178700	TraesCS1B01G201800	TraesCS1D01G177000	22	10	116	0.148649	0.0675676	0.783784	Dd
TraesCS1A01G179000	TraesCS1B01G201400	TraesCS1D01G177400	3	8	3	0.214286	0.571429	0.214286	Balanced
TraesCS1A01G179300	TraesCS1B01G201200	TraesCS1D01G177600	130	0	50	0.722222	0	0.277778	Bs
TraesCS1A01G179400	TraesCS1B01G201100	TraesCS1D01G177700	0	43	0	0	1	0	Bd
TraesCS1A01G179500	TraesCS1B01G201000	TraesCS1D01G177800	0	165	0	0	1	0	Bd
TraesCS1A01G179600	TraesCS1B01G200900	TraesCS1D01G177900	316	13	311	0.49375	0.0203125	0.485938	Bs
TraesCS1A01G179700	TraesCS1B01G200700	TraesCS1D01G178000	322	239	295	0.376168	0.279206	0.344626	Balanced
TraesCS1A01G180100	TraesCS1B01G200400	TraesCS1D01G178300	0	0	62	0	0	1	Dd
TraesCS1A01G180200	TraesCS1B01G200300	TraesCS1D01G178400	227	365	233	0.275152	0.442424	0.282424	Balanced
TraesCS1A01G180300	TraesCS1B01G200200	TraesCS1D01G178500	0	0	294	0	0	1	Dd
TraesCS1A01G180400	TraesCS1B01G200100	TraesCS1D01G178600	13	8	25	0.282609	0.173913	0.543478	Balanced
TraesCS1A01G180500	TraesCS1B01G200000	TraesCS1D01G184100	63	67	134	0.238636	0.253788	0.507576	Balanced
TraesCS1A01G180800	TraesCS1B01G199700	TraesCS1D01G184400	66	227	146	0.150342	0.517084	0.332574	As
TraesCS1A01G181000	TraesCS1B01G199600	TraesCS1D01G184500	3	0	0	1	0	0	Ad
TraesCS1A01G181100	TraesCS1B01G199500	TraesCS1D01G184600	0	49	16	0	0.753846	0.246154	Bd
TraesCS1A01G181400	TraesCS1B01G199400	TraesCS1D01G184700	0	71	0	0	1	0	Bd
TraesCS1A01G181600	TraesCS1B01G199200	TraesCS1D01G184900	166	223	312	0.236805	0.318117	0.445078	Balanced
TraesCS1A01G181900	TraesCS1B01G199100	TraesCS1D01G185000	0	350	0	0	1	0	Bd
TraesCS1A01G182000	TraesCS1B01G199000	TraesCS1D01G185100	120	0	183	0.39604	0	0.60396	Bs
TraesCS1A01G182100	TraesCS1B01G198900	TraesCS1D01G185200	4	124	38	0.0240964	0.746988	0.228916	Bd
TraesCS1A01G182200	TraesCS1B01G198800	TraesCS1D01G185300	0	63	9	0	0.875	0.125	Bd
TraesCS1A01G182300	TraesCS1B01G198700	TraesCS1D01G185500	25	54	95	0.143678	0.310345	0.545977	As
TraesCS1A01G182400	TraesCS1B01G198500	TraesCS1D01G185600	0	49	0	0	1	0	Bd
TraesCS1A01G182500	TraesCS1B01G198400	TraesCS1D01G185700	39	0	0	1	0	0	Ad
TraesCS1A01G182600	TraesCS1B01G198100	TraesCS1D01G185900	0	5	14	0	0.263158	0.736842	As
TraesCS1A01G182700	TraesCS1B01G198000	TraesCS1D01G186100	16	69	127	0.0754717	0.325472	0.599057	As
TraesCS1A01G182800	TraesCS1B01G197700	TraesCS1D01G186300	15	51	0	0.227273	0.772727	0	Bd
TraesCS1A01G182900	TraesCS1B01G197800	TraesCS1D01G186400	0	5	55	0	0.0833333	0.916667	Dd
TraesCS1A01G183000	TraesCS1B01G197900	TraesCS1D01G186500	8	30	50	0.0909091	0.340909	0.568182	As
TraesCS1A01G183100	TraesCS1B01G197600	TraesCS1D01G186600	9	18	0	0.333333	0.666667	0	Ds
TraesCS1A01G183400	TraesCS1B01G191800	TraesCS1D01G193800	43	50	56	0.288591	0.33557	0.375839	Balanced
TraesCS1A01G183500	TraesCS1B01G205200	TraesCS1D01G193700	4	0	7	0.363636	0	0.636364	Bs
TraesCS1A01G183900	TraesCS1B01G205400	TraesCS1D01G192800	207	292	367	0.23903	0.337182	0.423788	Balanced
TraesCS1A01G184000	TraesCS1B01G205500	TraesCS1D01G192600	148	185	0	0.444444	0.555556	0	Ds
TraesCS1A01G184100	TraesCS1B01G205600	TraesCS1D01G192500	205	23	0	0.899123	0.100877	0	Ad
TraesCS1A01G184300	TraesCS1B01G205700	TraesCS1D01G192400	22	34	23	0.278481	0.43038	0.291139	Balanced
TraesCS1A01G184500	TraesCS1B01G192600	TraesCS1D01G192200	40	53	44	0.291971	0.386861	0.321168	Balanced
TraesCS1A01G184600	TraesCS1B01G192700	TraesCS1D01G192100	291	129	238	0.442249	0.196049	0.361702	Balanced
TraesCS1A01G184800	TraesCS1B01G192800	TraesCS1D01G192000	0	44	95	0	0.316547	0.683453	As
TraesCS1A01G184900	TraesCS1B01G192900	TraesCS1D01G191900	43	9	0	0.826923	0.173077	0	Ad
TraesCS1A01G185100	TraesCS1B01G193000	TraesCS1D01G191800	0	0	53	0	0	1	Dd
TraesCS1A01G185200	TraesCS1B01G193100	TraesCS1D01G191700	0	52	0	0	1	0	Bd
TraesCS1A01G185300	TraesCS1B01G193200	TraesCS1D01G191600	88	0	0	1	0	0	Ad
TraesCS1A01G185400	TraesCS1B01G193300	TraesCS1D01G191500	7	0	0	1	0	0	Ad
TraesCS1A01G185900	TraesCS1B01G193700	TraesCS1D01G190900	50	38	37	0.4	0.304	0.296	Balanced
TraesCS1A01G186000	TraesCS1B01G193800	TraesCS1D01G191000	0	8	0	0	1	0	Bd
TraesCS1A01G186200	TraesCS1B01G194000	TraesCS1D01G190600	0	3	21	0	0.125	0.875	Dd
TraesCS1A01G186300	TraesCS1B01G194100	TraesCS1D01G190300	12	0	27	0.307692	0	0.692308	Bs
TraesCS1A01G186400	TraesCS1B01G194200	TraesCS1D01G190200	0	0	45	0	0	1	Dd
TraesCS1A01G186500	TraesCS1B01G194300	TraesCS1D01G190100	13	0	18	0.419355	0	0.580645	Bs
TraesCS1A01G186700	TraesCS1B01G194700	TraesCS1D01G189800	8	3	35	0.173913	0.0652174	0.76087	Dd
TraesCS1A01G186800	TraesCS1B01G194800	TraesCS1D01G189700	20	7	7	0.588235	0.205882	0.205882	Balanced
TraesCS1A01G187000	TraesCS1B01G194900	TraesCS1D01G189600	0	18	102	0	0.15	0.85	Dd
TraesCS1A01G187100	TraesCS1B01G195000	TraesCS1D01G189500	37	58	37	0.280303	0.439394	0.280303	Balanced
TraesCS1A01G187300	TraesCS1B01G195100	TraesCS1D01G189400	3	6	33	0.0714286	0.142857	0.785714	Dd
TraesCS1A01G187400	TraesCS1B01G195200	TraesCS1D01G189300	0	3	69	0	0.0416667	0.958333	Dd
TraesCS1A01G187500	TraesCS1B01G195300	TraesCS1D01G189200	0	27	0	0	1	0	Bd
TraesCS1A01G187700	TraesCS1B01G195500	TraesCS1D01G188900	12	0	20	0.375	0	0.625	Bs
TraesCS1A01G187800	TraesCS1B01G195600	TraesCS1D01G188800	0	39	3	0	0.928571	0.0714286	Bd
TraesCS1A01G187900	TraesCS1B01G195700	TraesCS1D01G188700	7	0	0	1	0	0	Ad
TraesCS1A01G188000	TraesCS1B01G195800	TraesCS1D01G188500	56	93	80	0.244541	0.406114	0.349345	Balanced
TraesCS1A01G188200	TraesCS1B01G196000	TraesCS1D01G188100	72	55	24	0.476821	0.364238	0.15894	Ds
TraesCS1A01G188500	TraesCS1B01G196200	TraesCS1D01G187900	33	44	84	0.204969	0.273292	0.521739	Balanced
TraesCS1A01G188600	TraesCS1B01G196300	TraesCS1D01G187800	101	41	63	0.492683	0.2	0.307317	Balanced
TraesCS1A01G188700	TraesCS1B01G196400	TraesCS1D01G187700	29	58	164	0.115538	0.231076	0.653386	As
TraesCS1A01G188800	TraesCS1B01G196500	TraesCS1D01G187600	89	0	106	0.45641	0	0.54359	Bs
TraesCS1A01G188900	TraesCS1B01G196600	TraesCS1D01G187500	3	31	0	0.0882353	0.911765	0	Bd
TraesCS1A01G189000	TraesCS1B01G196700	TraesCS1D01G187400	0	0	217	0	0	1	Dd
TraesCS1A01G189100	TraesCS1B01G196800	TraesCS1D01G187300	45	0	0	1	0	0	Ad
TraesCS1A01G189200	TraesCS1B01G196900	TraesCS1D01G187200	47	0	0	1	0	0	Ad
TraesCS1A01G189300	TraesCS1B01G197000	TraesCS1D01G187100	3	132	21	0.0192308	0.846154	0.134615	Bd
TraesCS1A01G189500	TraesCS1B01G197100	TraesCS1D01G187000	67	65	119	0.266932	0.258964	0.474104	Balanced
TraesCS1A01G189600	TraesCS1B01G197200	TraesCS1D01G186900	205	23	36	0.776515	0.0871212	0.136364	Ad
TraesCS1A01G189900	TraesCS1B01G192000	TraesCS1D01G194000	0	14	0	0	1	0	Bd
TraesCS1A01G190000	TraesCS1B01G192100	TraesCS1D01G194100	62	0	21	0.746988	0	0.253012	Bs
TraesCS1A01G190100	TraesCS1B01G192200	TraesCS1D01G194200	7	23	0	0.233333	0.766667	0	Bd
TraesCS1A01G190200	TraesCS1B01G192300	TraesCS1D01G194300	79	7	6	0.858696	0.076087	0.0652174	Ad
TraesCS1A01G190500	TraesCS1B01G205800	TraesCS1D01G194700	58	61	68	0.31016	0.326203	0.363636	Balanced
TraesCS1A01G190800	TraesCS1B01G206000	TraesCS1D01G194800	73	64	136	0.267399	0.234432	0.498168	Balanced
TraesCS1A01G190900	TraesCS1B01G206100	TraesCS1D01G194900	42	23	58	0.341463	0.186992	0.471545	Balanced
TraesCS1A01G191000	TraesCS3B01G402300	TraesCS3D01G363300	0	0	54	0	0	1	Dd
TraesCS1A01G191300	TraesCS1B01G206200	TraesCS1D01G195000	17	0	0	1	0	0	Ad
TraesCS1A01G191400	TraesCS1B01G206300	TraesCS1D01G195100	0	0	9	0	0	1	Dd
TraesCS1A01G191700	TraesCS1B01G206600	TraesCS1D01G195300	15	7	7	0.517241	0.241379	0.241379	Balanced
TraesCS1A01G191800	TraesCS1B01G206800	TraesCS1D01G195400	0	76	0	0	1	0	Bd
TraesCS1A01G191900	TraesCS1B01G206900	TraesCS1D01G195500	63	0	11	0.851351	0	0.148649	Ad
TraesCS1A01G192200	TraesCS1B01G207000	TraesCS1D01G195600	85	37	0	0.696721	0.303279	0	Ds
TraesCS1A01G192300	TraesCS1B01G207100	TraesCS1D01G195700	110	0	0	1	0	0	Ad
TraesCS1A01G192400	TraesCS1B01G207300	TraesCS1D01G195800	29	18	50	0.298969	0.185567	0.515464	Balanced
TraesCS1A01G192500	TraesCS1B01G207500	TraesCS1D01G195900	0	15	47	0	0.241935	0.758065	Dd
TraesCS1A01G192700	TraesCS1B01G207600	TraesCS1D01G196000	127	10	60	0.64467	0.0507614	0.304569	Bs
TraesCS1A01G192800	TraesCS1B01G207700	TraesCS1D01G196400	56	28	45	0.434109	0.217054	0.348837	Balanced
TraesCS1A01G193000	TraesCS1B01G207900	TraesCS1D01G196700	10	19	48	0.12987	0.246753	0.623377	As
TraesCS1A01G193200	TraesCS1B01G208000	TraesCS1D01G196900	69	51	80	0.345	0.255	0.4	Balanced
TraesCS1A01G193300	TraesCS1B01G208100	TraesCS1D01G197000	119	95	82	0.402027	0.320946	0.277027	Balanced
TraesCS1A01G193400	TraesCS1B01G208400	TraesCS1D01G197300	16	0	0	1	0	0	Ad
TraesCS1A01G193500	TraesCS1B01G208500	TraesCS1D01G197400	33	0	63	0.34375	0	0.65625	Bs
TraesCS1A01G193600	TraesCS1B01G208600	TraesCS1D01G197500	10	57	3	0.142857	0.814286	0.0428571	Bd
TraesCS1A01G193700	TraesCS1B01G208700	TraesCS1D01G197600	3	0	0	1	0	0	Ad
TraesCS1A01G193800	TraesCS1B01G208800	TraesCS1D01G197700	98	0	12	0.890909	0	0.109091	Ad
TraesCS1A01G194000	TraesCS1B01G209000	TraesCS1D01G197900	0	66	0	0	1	0	Bd
TraesCS1A01G194100	TraesCS1B01G209100	TraesCS1D01G198000	0	0	50	0	0	1	Dd
TraesCS1A01G194400	TraesCS1B01G209300	TraesCS1D01G198100	75	7	4	0.872093	0.0813953	0.0465116	Ad
TraesCS1A01G194700	TraesCS1B01G209500	TraesCS1D01G198300	69	93	241	0.171216	0.230769	0.598015	Balanced
TraesCS1A01G194800	TraesCS1B01G209600	TraesCS1D01G198400	156	0	0	1	0	0	Ad
TraesCS1A01G194900	TraesCS1B01G209700	TraesCS1D01G198500	0	123	0	0	1	0	Bd
TraesCS1A01G195100	TraesCS1B01G209800	TraesCS1D01G198600	49	0	0	1	0	0	Ad
TraesCS1A01G195200	TraesCS1B01G209900	TraesCS1D01G198700	63	82	152	0.212121	0.276094	0.511785	Balanced
TraesCS1A01G195400	TraesCS1B01G210300	TraesCS1D01G199200	0	0	152	0	0	1	Dd
TraesCS1A01G195700	TraesCS1B01G210400	TraesCS1D01G199000	132	111	218	0.286334	0.240781	0.472885	Balanced
TraesCS1A01G195900	TraesCS1B01G210500	TraesCS1D01G199300	90	64	41	0.461538	0.328205	0.210256	Balanced
TraesCS1A01G196100	TraesCS1B01G210700	TraesCS1D01G199500	0	33	11	0	0.75	0.25	As
TraesCS1A01G196300	TraesCS1B01G210900	TraesCS1D01G199700	72	0	68	0.514286	0	0.485714	Bs
TraesCS1A01G196600	TraesCS1B01G211200	TraesCS1D01G200100	0	10	0	0	1	0	Bd
TraesCS1A01G196700	TraesCS1B01G211300	TraesCS1D01G200200	130	0	82	0.613208	0	0.386792	Bs
TraesCS1A01G196800	TraesCS1B01G211400	TraesCS1D01G200300	70	0	111	0.38674	0	0.61326	Bs
TraesCS1A01G197000	TraesCS1B01G211600	TraesCS1D01G200500	0	42	161	0	0.206897	0.793103	Dd
TraesCS1A01G197200	TraesCS1B01G211800	TraesCS1D01G200700	0	38	0	0	1	0	Bd
TraesCS1A01G197300	TraesCS1B01G211900	TraesCS1D01G200800	324	27	110	0.70282	0.0585683	0.238612	Bs
TraesCS1A01G197500	TraesCS1B01G212100	TraesCS1D01G201000	148	35	82	0.558491	0.132075	0.309434	Bs
TraesCS1A01G197700	TraesCS1B01G212400	TraesCS1D01G201200	105	0	71	0.596591	0	0.403409	Bs
TraesCS1A01G197900	TraesCS1B01G212600	TraesCS1D01G201400	12	6	0	0.666667	0.333333	0	Ds
TraesCS1A01G198000	TraesCS1B01G212700	TraesCS1D01G201500	121	32	61	0.565421	0.149533	0.285047	Bs
TraesCS1A01G198100	TraesCS1B01G212800	TraesCS1D01G201600	87	29	22	0.630435	0.210145	0.15942	Ds
TraesCS1A01G198200	TraesCS1B01G212900	TraesCS1D01G201700	16	14	13	0.372093	0.325581	0.302326	Balanced
TraesCS1A01G198300	TraesCS1B01G213100	TraesCS1D01G201800	17	0	5	0.772727	0	0.227273	Ad
TraesCS1A01G198400	TraesCS1B01G213300	TraesCS1D01G202100	0	38	0	0	1	0	Bd
TraesCS1A01G198500	TraesCS1B01G213400	TraesCS1D01G202200	71	0	0	1	0	0	Ad
TraesCS1A01G198600	TraesCS1B01G213600	TraesCS1D01G202300	0	4	0	0	1	0	Bd
TraesCS1A01G198700	TraesCS1B01G213700	TraesCS1D01G202400	61	40	68	0.360947	0.236686	0.402367	Balanced
TraesCS1A01G198800	TraesCS1B01G213800	TraesCS1D01G202500	14	0	3	0.823529	0	0.176471	Ad
TraesCS1A01G198900	TraesCS1B01G213900	TraesCS1D01G202700	0	14	3	0	0.823529	0.176471	Bd
TraesCS1A01G199000	TraesCS1B01G214000	TraesCS1D01G202800	137	107	79	0.424149	0.331269	0.244582	Balanced
TraesCS1A01G199500	TraesCS1B01G214400	TraesCS1D01G203200	44	0	9	0.830189	0	0.169811	Ad
TraesCS1A01G200500	TraesCS1B01G215000	TraesCS1D01G203900	0	0	9	0	0	1	Dd
TraesCS1A01G200800	TraesCS1B01G215200	TraesCS1D01G204200	15	80	56	0.0993377	0.529801	0.370861	As
TraesCS1A01G200900	TraesCS1B01G215300	TraesCS1D01G204300	35	53	46	0.261194	0.395522	0.343284	Balanced
TraesCS1A01G201000	TraesCS1B01G215400	TraesCS1D01G204400	6	11	0	0.352941	0.647059	0	Ds
TraesCS1A01G201200	TraesCS1B01G215600	TraesCS1D01G204600	69	45	0	0.605263	0.394737	0	Ds
TraesCS1A01G201400	TraesCS1B01G215700	TraesCS1D01G204800	85	60	87	0.366379	0.258621	0.375	Balanced
TraesCS1A01G201600	TraesCS1B01G215800	TraesCS1D01G204900	152	112	189	0.335541	0.247241	0.417219	Balanced
TraesCS1A01G201700	TraesCS1B01G216000	TraesCS1D01G205300	77	0	0	1	0	0	Ad
TraesCS1A01G202000	TraesCS1B01G216300	TraesCS1D01G205500	21	92	13	0.166667	0.730159	0.103175	Bd
TraesCS1A01G202300	TraesCS1B01G216500	TraesCS1D01G205700	120	116	111	0.345821	0.334294	0.319885	Balanced
TraesCS1A01G202500	TraesCS1B01G216600	TraesCS1D01G205800	12	11	18	0.292683	0.268293	0.439024	Balanced
TraesCS1A01G202900	TraesCS1B01G216800	TraesCS1D01G206300	12	3	11	0.461538	0.115385	0.423077	Bs
TraesCS1A01G203000	TraesCS1B01G217000	TraesCS1D01G206500	51	25	22	0.520408	0.255102	0.22449	Balanced
TraesCS1A01G203100	TraesCS1B01G217100	TraesCS1D01G206600	51	3	20	0.689189	0.0405405	0.27027	Bs
TraesCS1A01G203200	TraesCS1B01G217200	TraesCS1D01G206700	94	54	52	0.47	0.27	0.26	Balanced
TraesCS1A01G203300	TraesCS1B01G217300	TraesCS1D01G206800	6	0	83	0.0674157	0	0.932584	Dd
TraesCS1A01G203400	TraesCS1B01G217500	TraesCS1D01G206900	6	21	40	0.0895522	0.313433	0.597015	As
TraesCS1A01G203800	TraesCS1B01G217600	TraesCS1D01G207200	3	3	60	0.0454545	0.0454545	0.909091	Dd
TraesCS1A01G203900	TraesCS1B01G217700	TraesCS1D01G207400	0	0	17	0	0	1	Dd
TraesCS1A01G204200	TraesCS1B01G217800	TraesCS1D01G207500	0	0	21	0	0	1	Dd
TraesCS1A01G204300	TraesCS1B01G217900	TraesCS1D01G207600	0	3	0	0	1	0	Bd
TraesCS1A01G204500	TraesCS1B01G218200	TraesCS1D01G207800	231	0	33	0.875	0	0.125	Ad
TraesCS1A01G204700	TraesCS1B01G218300	TraesCS1D01G208000	33	0	11	0.75	0	0.25	Ad
TraesCS1A01G205100	TraesCS1B01G218700	TraesCS1D01G208400	0	4	0	0	1	0	Bd
TraesCS1A01G205300	TraesCS1B01G218900	TraesCS1D01G208600	41	0	0	1	0	0	Ad
TraesCS1A01G205400	TraesCS1B01G219000	TraesCS1D01G208700	0	54	70	0	0.435484	0.564516	As
TraesCS1A01G205600	TraesCS1B01G219100	TraesCS1D01G208800	22	33	65	0.183333	0.275	0.541667	Balanced
TraesCS1A01G205700	TraesCS1B01G219200	TraesCS1D01G208900	0	0	47	0	0	1	Dd
TraesCS1A01G205800	TraesCS1B01G219300	TraesCS1D01G209000	0	81	0	0	1	0	Bd
TraesCS1A01G206000	TraesCS1B01G219500	TraesCS1D01G209200	8	17	17	0.190476	0.404762	0.404762	Balanced
TraesCS1A01G206100	TraesCS1B01G219700	TraesCS1D01G209400	7	3	18	0.25	0.107143	0.642857	Bs
TraesCS1A01G206200	TraesCS1B01G219800	TraesCS1D01G209500	8	8	6	0.363636	0.363636	0.272727	Balanced
TraesCS1A01G206300	TraesCS1B01G219900	TraesCS1D01G209600	0	84	0	0	1	0	Bd
TraesCS1A01G206400	TraesCS1B01G220000	TraesCS1D01G209700	10	0	0	1	0	0	Ad
TraesCS1A01G206500	TraesCS1B01G220100	TraesCS1D01G209800	15	4	7	0.576923	0.153846	0.269231	Bs
TraesCS1A01G206600	TraesCS1B01G220200	TraesCS1D01G209900	0	119	38	0	0.757962	0.242038	Bd
TraesCS1A01G206700	TraesCS1B01G220300	TraesCS1D01G210000	286	184	78	0.521898	0.335766	0.142336	Ds
TraesCS1A01G206900	TraesCS1B01G220700	TraesCS1D01G210200	205	106	67	0.542328	0.280423	0.177249	Balanced
TraesCS1A01G207000	TraesCS1B01G220800	TraesCS1D01G210300	87	0	59	0.59589	0	0.40411	Bs
TraesCS1A01G207200	TraesCS1B01G221000	TraesCS1D01G210400	0	10	0	0	1	0	Bd
TraesCS1A01G207300	TraesCS1B01G221100	TraesCS1D01G210500	0	0	8	0	0	1	Dd
TraesCS1A01G207500	TraesCS1B01G221200	TraesCS1D01G210800	0	0	3	0	0	1	Dd
TraesCS1A01G207600	TraesCS1B01G221300	TraesCS1D01G210900	0	0	3	0	0	1	Dd
TraesCS1A01G207700	TraesCS1B01G221400	TraesCS1D01G211000	31	63	0	0.329787	0.670213	0	Ds
TraesCS1A01G207800	TraesCS1B01G221500	TraesCS1D01G211100	0	0	113	0	0	1	Dd
TraesCS1A01G207900	TraesCS1B01G221900	TraesCS1D01G211200	0	0	25	0	0	1	Dd
TraesCS1A01G208000	TraesCS1B01G222000	TraesCS1D01G211300	10	6	9	0.4	0.24	0.36	Balanced
TraesCS1A01G208100	TraesCS1B01G222200	TraesCS1D01G211400	0	0	3	0	0	1	Dd
TraesCS1A01G208400	TraesCS1B01G222400	TraesCS1D01G211600	20	0	3	0.869565	0	0.130435	Ad
TraesCS1A01G208500	TraesCS1B01G222500	TraesCS1D01G211700	123	61	24	0.591346	0.293269	0.115385	Ds
TraesCS1A01G208600	TraesCS1B01G222600	TraesCS1D01G211800	0	0	55	0	0	1	Dd
TraesCS1A01G208900	TraesCS1B01G223100	TraesCS1D01G212200	10	0	0	1	0	0	Ad
TraesCS1A01G209000	TraesCS1B01G223200	TraesCS1D01G212300	16	46	392	0.0352423	0.101322	0.863436	Dd
TraesCS1A01G209100	TraesCS1B01G223300	TraesCS1D01G212400	133	97	297	0.252372	0.184061	0.563567	Balanced
TraesCS1A01G209400	TraesCS1B01G223400	TraesCS1D01G212800	3	8	24	0.0857143	0.228571	0.685714	As
TraesCS1A01G209500	TraesCS1B01G223500	TraesCS1D01G212900	22	33	51	0.207547	0.311321	0.481132	Balanced
TraesCS1A01G209600	TraesCS1B01G223600	TraesCS1D01G213000	6	65	169	0.025	0.270833	0.704167	As
TraesCS1A01G210000	TraesCS1B01G224000	TraesCS1D01G213300	0	0	10	0	0	1	Dd
TraesCS1A01G210200	TraesCS1B01G224100	TraesCS1D01G213500	49	154	95	0.16443	0.516779	0.318792	As
TraesCS1A01G210300	TraesCS1B01G224200	TraesCS1D01G213600	81	85	0	0.487952	0.512048	0	Ds
TraesCS1A01G210400	TraesCS1B01G224300	TraesCS1D01G213700	50	83	146	0.179211	0.297491	0.523297	Balanced
TraesCS1A01G210500	TraesCS1B01G224500	TraesCS1D01G213800	235	95	248	0.406574	0.16436	0.429066	Bs
TraesCS1A01G210600	TraesCS1B01G224600	TraesCS1D01G213900	28	9	104	0.198582	0.0638298	0.737589	Dd
TraesCS1A01G210700	TraesCS1B01G224700	TraesCS1D01G214000	22	10	26	0.37931	0.172414	0.448276	Balanced
TraesCS1A01G210800	TraesCS1B01G224800	TraesCS1D01G214100	43	45	124	0.20283	0.212264	0.584906	Balanced
TraesCS1A01G211200	TraesCS1B01G225100	TraesCS1D01G214500	7	0	0	1	0	0	Ad
TraesCS1A01G211500	TraesCS1B01G225300	TraesCS1D01G214700	0	0	14	0	0	1	Dd
TraesCS1A01G211600	TraesCS1B01G225400	TraesCS1D01G214800	0	25	33	0	0.431034	0.568966	As
TraesCS1A01G211800	TraesCS1B01G225500	TraesCS1D01G214900	8	0	13	0.380952	0	0.619048	Bs
TraesCS1A01G211900	TraesCS1B01G225600	TraesCS1D01G215000	16	23	52	0.175824	0.252747	0.571429	Balanced
TraesCS1A01G212000	TraesCS1B01G225700	TraesCS1D01G215100	0	3	6	0	0.333333	0.666667	As
TraesCS1A01G212200	TraesCS1B01G225800	TraesCS1D01G215200	0	6	0	0	1	0	Bd
TraesCS1A01G212400	TraesCS1B01G226000	TraesCS1D01G215400	0	32	10	0	0.761905	0.238095	Bd
TraesCS1A01G212600	TraesCS1B01G226100	TraesCS1D01G215500	0	0	63	0	0	1	Dd
TraesCS1A01G212700	TraesCS1B01G226200	TraesCS1D01G215600	36	66	151	0.142292	0.26087	0.596838	As
TraesCS1A01G212800	TraesCS1B01G226300	TraesCS1D01G215700	205	292	277	0.264858	0.377261	0.357881	Balanced
TraesCS1A01G212900	TraesCS1B01G226400	TraesCS1D01G215800	61	49	0	0.554545	0.445455	0	Ds
TraesCS1A01G213000	TraesCS1B01G226500	TraesCS1D01G215900	161	0	280	0.365079	0	0.634921	Bs
TraesCS1A01G213300	TraesCS1B01G226700	TraesCS1D01G216100	0	84	0	0	1	0	Bd
TraesCS1A01G213400	TraesCS1B01G226800	TraesCS1D01G216200	67	99	110	0.242754	0.358696	0.398551	Balanced
TraesCS1A01G213500	TraesCS1B01G227000	TraesCS1D01G216300	58	59	25	0.408451	0.415493	0.176056	Balanced
TraesCS1A01G213600	TraesCS1B01G227100	TraesCS1D01G216400	20	3	0	0.869565	0.130435	0	Ad
TraesCS1A01G213700	TraesCS1B01G227300	TraesCS1D01G216500	8	38	115	0.0496894	0.236025	0.714286	As
TraesCS1A01G213800	TraesCS1B01G227600	TraesCS1D01G216600	35	21	9	0.538462	0.323077	0.138462	Ds
TraesCS1A01G213900	TraesCS1B01G227700	TraesCS1D01G216700	92	190	165	0.205817	0.425056	0.369128	Balanced
TraesCS1A01G214000	TraesCS1B01G227800	TraesCS1D01G216900	0	210	0	0	1	0	Bd
TraesCS1A01G214100	TraesCS1B01G227900	TraesCS1D01G217000	132	0	140	0.485294	0	0.514706	Bs
TraesCS1A01G214200	TraesCS1B01G228000	TraesCS1D01G217100	27	0	44	0.380282	0	0.619718	Bs
TraesCS1A01G214300	TraesCS1B01G228100	TraesCS1D01G217200	40	0	0	1	0	0	Ad
TraesCS1A01G214500	TraesCS1B01G228400	TraesCS1D01G217500	0	17	0	0	1	0	Bd
TraesCS1A01G214600	TraesCS1B01G228500	TraesCS1D01G217600	48	136	220	0.118812	0.336634	0.544554	As
TraesCS1A01G215100	TraesCS1B01G228600	TraesCS1D01G217700	0	62	0	0	1	0	Bd
TraesCS1A01G215300	TraesCS1B01G228800	TraesCS1D01G217800	30	85	0	0.26087	0.73913	0	Ds
TraesCS1A01G215400	TraesCS1B01G228900	TraesCS1D01G217900	332	394	502	0.270358	0.320847	0.408795	Balanced
TraesCS1A01G215500	TraesCS1B01G229000	TraesCS1D01G218000	63	70	48	0.348066	0.38674	0.265193	Balanced
TraesCS1A01G215600	TraesCS1B01G229100	TraesCS1D01G218100	152	53	53	0.589147	0.205426	0.205426	Balanced
TraesCS1A01G215900	TraesCS1B01G229400	TraesCS1D01G218200	0	11	0	0	1	0	Bd
TraesCS1A01G216300	TraesCS1B01G229500	TraesCS1D01G218500	26	0	6	0.8125	0	0.1875	Ad
TraesCS1A01G216800	TraesCS1B01G229800	TraesCS1D01G218600	3	21	0	0.125	0.875	0	Bd
TraesCS1A01G216900	TraesCS1B01G229900	TraesCS1D01G218700	6	17	46	0.0869565	0.246377	0.666667	As
TraesCS1A01G217100	TraesCS1B01G230200	TraesCS1D01G218900	24	7	0	0.774194	0.225806	0	Ad
TraesCS1A01G217200	TraesCS1B01G230300	TraesCS1D01G219000	0	26	93	0	0.218487	0.781513	Dd
TraesCS1A01G217400	TraesCS1B01G230600	TraesCS1D01G219200	18	13	25	0.321429	0.232143	0.446429	Balanced
TraesCS1A01G217600	TraesCS1B01G230900	TraesCS1D01G219400	27	0	25	0.519231	0	0.480769	Bs
TraesCS1A01G217700	TraesCS1B01G231000	TraesCS1D01G219500	0	4	21	0	0.16	0.84	Dd
TraesCS1A01G217900	TraesCS1B01G231300	TraesCS1D01G219600	143	152	152	0.319911	0.340045	0.340045	Balanced
TraesCS1A01G218000	TraesCS1B01G231400	TraesCS1D01G219700	122	76	185	0.318538	0.198433	0.483029	Balanced
TraesCS1A01G218200	TraesCS1B01G231600	TraesCS1D01G219800	9	23	37	0.130435	0.333333	0.536232	As
TraesCS1A01G218300	TraesCS1B01G231800	TraesCS1D01G219900	0	0	10	0	0	1	Dd
TraesCS1A01G218400	TraesCS1B01G231900	TraesCS1D01G220000	74	0	0	1	0	0	Ad
TraesCS1A01G218500	TraesCS1B01G232000	TraesCS1D01G220100	7	28	61	0.0729167	0.291667	0.635417	As
TraesCS1A01G218700	TraesCS1B01G232200	TraesCS1D01G220400	89	87	151	0.272171	0.266055	0.461774	Balanced
TraesCS1A01G218800	TraesCS1B01G232300	TraesCS1D01G220500	160	65	0	0.711111	0.288889	0	Ds
TraesCS1A01G218900	TraesCS1B01G232400	TraesCS1D01G220600	0	54	191	0	0.220408	0.779592	Dd
TraesCS1A01G219000	TraesCS1B01G232500	TraesCS1D01G220700	0	4	0	0	1	0	Bd
TraesCS1A01G219200	TraesCS1B01G232700	TraesCS1D01G220900	122	0	102	0.544643	0	0.455357	Bs
TraesCS1A01G219500	TraesCS1B01G232900	TraesCS1D01G221100	45	59	76	0.25	0.327778	0.422222	Balanced
TraesCS1A01G219900	TraesCS1B01G233200	TraesCS1D01G221400	34	32	72	0.246377	0.231884	0.521739	Balanced
TraesCS1A01G220000	TraesCS1B01G233300	TraesCS1D01G221500	34	17	8	0.576271	0.288136	0.135593	Ds
TraesCS1A01G220100	TraesCS1B01G233400	TraesCS1D01G221600	41	0	0	1	0	0	Ad
TraesCS1A01G220200	TraesCS1B01G233500	TraesCS1D01G221700	62	58	66	0.333333	0.311828	0.354839	Balanced
TraesCS1A01G220300	TraesCS1B01G233600	TraesCS1D01G221800	10	0	21	0.322581	0	0.677419	Bs
TraesCS1A01G221100	TraesCS1B01G234400	TraesCS1D01G222700	148	0	0	1	0	0	Ad
TraesCS1A01G221200	TraesCS1B01G234500	TraesCS1D01G222800	0	349	204	0	0.631103	0.368897	As
TraesCS1A01G221400	TraesCS1B01G234700	TraesCS1D01G223000	0	196	137	0	0.588589	0.411411	As
TraesCS1A01G221600	TraesCS1B01G234800	TraesCS1D01G223200	16	92	50	0.101266	0.582278	0.316456	As
TraesCS1A01G221700	TraesCS1B01G234900	TraesCS1D01G223400	147	52	40	0.615063	0.217573	0.167364	Balanced
TraesCS1A01G221800	TraesCS1B01G235000	TraesCS1D01G223500	158	0	219	0.419098	0	0.580902	Bs
TraesCS1A01G221900	TraesCS1B01G235100	TraesCS1D01G223600	0	131	0	0	1	0	Bd
TraesCS1A01G222000	TraesCS1B01G235200	TraesCS1D01G223700	26	6	0	0.8125	0.1875	0	Ad
TraesCS1A01G222200	TraesCS1B01G235600	TraesCS1D01G223900	6	35	60	0.0594059	0.346535	0.594059	As
TraesCS1A01G222300	TraesCS1B01G235700	TraesCS1D01G224000	4	0	0	1	0	0	Ad
TraesCS1A01G222500	TraesCS1B01G235800	TraesCS1D01G224100	14	20	0	0.411765	0.588235	0	Ds
TraesCS1A01G222600	TraesCS1B01G235900	TraesCS1D01G224200	38	0	25	0.603175	0	0.396825	Bs
TraesCS1A01G222700	TraesCS1B01G236000	TraesCS1D01G224300	0	0	7	0	0	1	Dd
TraesCS1A01G222800	TraesCS1B01G236100	TraesCS1D01G224400	67	51	25	0.468531	0.356643	0.174825	Balanced
TraesCS1A01G222900	TraesCS1B01G236200	TraesCS1D01G224500	59	9	0	0.867647	0.132353	0	Ad
TraesCS1A01G223000	TraesCS1B01G236300	TraesCS1D01G224600	0	0	12	0	0	1	Dd
TraesCS1A01G223100	TraesCS1B01G236400	TraesCS1D01G224700	96	89	114	0.32107	0.297659	0.381271	Balanced
TraesCS1A01G223200	TraesCS1B01G236500	TraesCS1D01G224800	10	0	0	1	0	0	Ad
TraesCS1A01G223300	TraesCS1B01G236600	TraesCS1D01G224900	24	52	160	0.101695	0.220339	0.677966	As
TraesCS1A01G223500	TraesCS1B01G236800	TraesCS1D01G225100	0	48	3	0	0.941176	0.0588235	Bd
TraesCS1A01G223600	TraesCS1B01G236900	TraesCS1D01G225200	0	59	0	0	1	0	Bd
TraesCS1A01G223700	TraesCS1B01G237000	TraesCS1D01G225300	54	81	118	0.213439	0.320158	0.466403	Balanced
TraesCS1A01G223800	TraesCS1B01G237100	TraesCS1D01G225400	35	10	20	0.538462	0.153846	0.307692	Bs
TraesCS1A01G223900	TraesCS1B01G237200	TraesCS1D01G225500	0	28	61	0	0.314607	0.685393	As
TraesCS1A01G224000	TraesCS1B01G237300	TraesCS1D01G225600	65	4	48	0.555556	0.034188	0.410256	Bs
TraesCS1A01G224700	TraesCS1B01G237700	TraesCS1D01G226100	41	27	10	0.525641	0.346154	0.128205	Ds
TraesCS1A01G224900	TraesCS1B01G238100	TraesCS1D01G226300	42	65	66	0.242775	0.375723	0.381503	Balanced
TraesCS1A01G225000	TraesCS1B01G238200	TraesCS1D01G226400	0	0	150	0	0	1	Dd
TraesCS1A01G225100	TraesCS1B01G238300	TraesCS1D01G226500	143	513	148	0.177861	0.63806	0.18408	Balanced
TraesCS1A01G225200	TraesCS1B01G238600	TraesCS1D01G226600	22	159	48	0.0960699	0.694323	0.209607	As
TraesCS1A01G225300	TraesCS1B01G238700	TraesCS1D01G226700	0	3	0	0	1	0	Bd
TraesCS1A01G225600	TraesCS1B01G239000	TraesCS1D01G226800	0	17	0	0	1	0	Bd
TraesCS1A01G225700	TraesCS1B01G238900	TraesCS1D01G226900	13	0	38	0.254902	0	0.745098	Bs
TraesCS1A01G226200	TraesCS1B01G240300	TraesCS1D01G227600	0	146	0	0	1	0	Bd
TraesCS1A01G226300	TraesCS1B01G240400	TraesCS1D01G227700	95	0	331	0.223005	0	0.776995	Dd
TraesCS1A01G226500	TraesCS1B01G240500	TraesCS1D01G227900	82	113	255	0.182222	0.251111	0.566667	Balanced
TraesCS1A01G226600	TraesCS1B01G240600	TraesCS1D01G228000	25	67	0	0.271739	0.728261	0	Ds
TraesCS1A01G226900	TraesCS1B01G240900	TraesCS1D01G228400	20	12	42	0.27027	0.162162	0.567568	Bs
TraesCS1A01G227000	TraesCS1B01G241100	TraesCS1D01G228600	35	48	80	0.214724	0.294479	0.490798	Balanced
TraesCS1A01G227200	TraesCS1B01G241300	TraesCS1D01G228800	44	3	45	0.478261	0.0326087	0.48913	Bs
TraesCS1A01G227600	TraesCS1B01G241900	TraesCS1D01G229300	197	249	179	0.3152	0.3984	0.2864	Balanced
TraesCS1A01G227900	TraesCS1B01G242100	TraesCS1D01G229500	0	0	6	0	0	1	Dd
TraesCS1A01G228300	TraesCS1B01G242500	TraesCS1D01G230100	183	250	294	0.251719	0.343879	0.404402	Balanced
TraesCS1A01G228400	TraesCS1B01G242600	TraesCS1D01G230200	16	0	114	0.123077	0	0.876923	Dd
TraesCS1A01G228900	TraesCS1B01G245100	TraesCS1D01G233100	17	57	7	0.209877	0.703704	0.0864198	Ds
TraesCS1A01G229300	TraesCS1B01G244800	TraesCS1D01G232700	3	0	11	0.214286	0	0.785714	Dd
TraesCS1A01G229400	TraesCS1B01G244700	TraesCS1D01G232600	0	15	8	0	0.652174	0.347826	As
TraesCS1A01G229600	TraesCS1B01G244500	TraesCS1D01G232400	39	51	15	0.371429	0.485714	0.142857	Ds
TraesCS1A01G229700	TraesCS1B01G244400	TraesCS1D01G232300	57	171	101	0.173252	0.519757	0.306991	Balanced
TraesCS1A01G229800	TraesCS1B01G244300	TraesCS1D01G232200	21	6	0	0.777778	0.222222	0	Ad
TraesCS1A01G229900	TraesCS1B01G244200	TraesCS1D01G232100	0	183	21	0	0.897059	0.102941	Bd
TraesCS1A01G230000	TraesCS1B01G244100	TraesCS1D01G232000	103	0	0	1	0	0	Ad
TraesCS1A01G230100	TraesCS1B01G244000	TraesCS1D01G231800	98	12	102	0.462264	0.0566038	0.481132	Bs
TraesCS1A01G230300	TraesCS1B01G243900	TraesCS1D01G231700	173	37	163	0.463807	0.0991957	0.436997	Bs
TraesCS1A01G230400	TraesCS1B01G243800	TraesCS1D01G231600	0	0	93	0	0	1	Dd
TraesCS1A01G230500	TraesCS1B01G243700	TraesCS1D01G231500	165	81	12	0.639535	0.313953	0.0465116	Ds
TraesCS1A01G230800	TraesCS1B01G243600	TraesCS1D01G231400	0	11	15	0	0.423077	0.576923	As
TraesCS1A01G231000	TraesCS1B01G243400	TraesCS1D01G231200	25	5	0	0.833333	0.166667	0	Ad
TraesCS1A01G231100	TraesCS1B01G243300	TraesCS1D01G231000	30	0	47	0.38961	0	0.61039	Bs
TraesCS1A01G231500	TraesCS1B01G243000	TraesCS1D01G230800	0	4	0	0	1	0	Bd
TraesCS1A01G231600	TraesCS1B01G242900	TraesCS1D01G230700	0	0	9	0	0	1	Dd
TraesCS1A01G232200	TraesCS1B01G245500	TraesCS1D01G233500	0	11	0	0	1	0	Bd
TraesCS1A01G232300	TraesCS1B01G245600	TraesCS1D01G233600	0	8	0	0	1	0	Bd
TraesCS1A01G232500	TraesCS1B01G245700	TraesCS1D01G233800	0	17	14	0	0.548387	0.451613	As
TraesCS1A01G232600	TraesCS1B01G245800	TraesCS1D01G233900	0	7	26	0	0.212121	0.787879	Dd
TraesCS1A01G232800	TraesCS1B01G245900	TraesCS1D01G234000	0	0	14	0	0	1	Dd
TraesCS1A01G233400	TraesCS1B01G250000	TraesCS1D01G238500	5	211	39	0.0196078	0.827451	0.152941	Bd
TraesCS1A01G233500	TraesCS1B01G250100	TraesCS1D01G238600	71	0	83	0.461039	0	0.538961	Bs
TraesCS1A01G233600	TraesCS1B01G250300	TraesCS1D01G238700	0	207	58	0	0.781132	0.218868	Bd
TraesCS1A01G233700	TraesCS1B01G249700	TraesCS1D01G238200	6	39	4	0.122449	0.795918	0.0816327	Bd
TraesCS1A01G234100	TraesCS1B01G249400	TraesCS1D01G237900	3	108	415	0.00570342	0.205323	0.788973	Dd
TraesCS1A01G234200	TraesCS1B01G249300	TraesCS1D01G237800	102	0	0	1	0	0	Ad
TraesCS1A01G234300	TraesCS1B01G249200	TraesCS1D01G237700	0	33	0	0	1	0	Bd
TraesCS1A01G234500	TraesCS3B01G573200	TraesCS4D01G157400	42	7	0	0.857143	0.142857	0	Ad
TraesCS1A01G234800	TraesCS1B01G248700	TraesCS1D01G237200	3	66	84	0.0196078	0.431373	0.54902	As
TraesCS1A01G234900	TraesCS1B01G248800	TraesCS1D01G237300	0	18	50	0	0.264706	0.735294	As
TraesCS1A01G235000	TraesCS1B01G248600	TraesCS1D01G237100	0	0	89	0	0	1	Dd
TraesCS1A01G235100	TraesCS1B01G248300	TraesCS1D01G236800	0	110	43	0	0.718954	0.281046	As
TraesCS1A01G235200	TraesCS1B01G248400	TraesCS1D01G236900	0	3	96	0	0.030303	0.969697	Dd
TraesCS1A01G235300	TraesCS1B01G248500	TraesCS1D01G237000	17	24	0	0.414634	0.585366	0	Ds
TraesCS1A01G235500	TraesCS1B01G248200	TraesCS1D01G236700	0	29	109	0	0.210145	0.789855	Dd
TraesCS1A01G235900	TraesCS1B01G247900	TraesCS1D01G236400	11	9	0	0.55	0.45	0	Ds
TraesCS1A01G236000	TraesCS1B01G247800	TraesCS1D01G236300	0	45	210	0	0.176471	0.823529	Dd
TraesCS1A01G236400	TraesCS1B01G247300	TraesCS1D01G236000	0	8	82	0	0.0888889	0.911111	Dd
TraesCS1A01G236500	TraesCS1B01G247200	TraesCS1D01G235900	39	0	0	1	0	0	Ad
TraesCS1A01G236600	TraesCS1B01G247100	TraesCS1D01G235800	59	37	25	0.487603	0.305785	0.206612	Balanced
TraesCS1A01G236700	TraesCS1B01G247000	TraesCS1D01G235700	12	38	8	0.206897	0.655172	0.137931	Ds
TraesCS1A01G237000	TraesCS1B01G246800	TraesCS1D01G235400	16	5	0	0.761905	0.238095	0	Ad
TraesCS1A01G237200	TraesCS1B01G246700	TraesCS1D01G235200	55	40	88	0.300546	0.218579	0.480874	Balanced
TraesCS1A01G237900	TraesCS1B01G246400	TraesCS1D01G234700	3	0	0	1	0	0	Ad
TraesCS1A01G238000	TraesCS1B01G246500	TraesCS1D01G234800	0	3	0	0	1	0	Bd
TraesCS1A01G238400	TraesCS4B01G161400	TraesCS7D01G366100	24	0	0	1	0	0	Ad
TraesCS1A01G238800	TraesCS1B01G250900	TraesCS1D01G239000	98	75	160	0.294294	0.225225	0.48048	Balanced
TraesCS1A01G238900	TraesCS1B01G251000	TraesCS1D01G239100	192	98	360	0.295385	0.150769	0.553846	Bs
TraesCS1A01G239000	TraesCS1B01G251200	TraesCS1D01G239200	63	65	269	0.15869	0.163728	0.677582	Dd
TraesCS1A01G239100	TraesCS1B01G251300	TraesCS1D01G239300	34	8	129	0.19883	0.0467836	0.754386	Dd
TraesCS1A01G239200	TraesCS1B01G251400	TraesCS1D01G239400	0	30	3	0	0.909091	0.0909091	Bd
TraesCS1A01G239400	TraesCS1B01G251600	TraesCS1D01G239600	6	17	70	0.0645161	0.182796	0.752688	Dd
TraesCS1A01G239500	TraesCS1B01G251700	TraesCS1D01G239700	5	0	50	0.0909091	0	0.909091	Dd
TraesCS1A01G239600	TraesCS1B01G251800	TraesCS1D01G239800	68	0	0	1	0	0	Ad
TraesCS1A01G239700	TraesCS1B01G251900	TraesCS1D01G239900	111	0	176	0.38676	0	0.61324	Bs
TraesCS1A01G239800	TraesCS1B01G252000	TraesCS1D01G240000	0	24	0	0	1	0	Bd
TraesCS1A01G240000	TraesCS1B01G252100	TraesCS1D01G240100	52	13	0	0.8	0.2	0	Ad
TraesCS1A01G240100	TraesCS1B01G252200	TraesCS1D01G240200	6	63	7	0.0789474	0.828947	0.0921053	Bd
TraesCS1A01G240300	TraesCS1B01G252400	TraesCS1D01G240400	0	0	25	0	0	1	Dd
TraesCS1A01G240600	TraesCS1B01G252700	TraesCS1D01G240700	50	80	93	0.224215	0.358744	0.41704	Balanced
TraesCS1A01G241000	TraesCS1B01G252900	TraesCS1D01G241000	6	21	18	0.133333	0.466667	0.4	As
TraesCS1A01G241100	TraesCS1B01G253000	TraesCS1D01G241100	0	25	4	0	0.862069	0.137931	Bd
TraesCS1A01G241300	TraesCS1B01G253100	TraesCS1D01G241200	6	6	77	0.0674157	0.0674157	0.865169	Dd
TraesCS1A01G241400	TraesCS1B01G253200	TraesCS1D01G241300	3	0	0	1	0	0	Ad
TraesCS1A01G241500	TraesCS1B01G253300	TraesCS1D01G241400	0	7	8	0	0.466667	0.533333	As
TraesCS1A01G241900	TraesCS1B01G253500	TraesCS1D01G241800	94	44	30	0.559524	0.261905	0.178571	Balanced
TraesCS1A01G242200	TraesCS1B01G253700	TraesCS1D01G242100	170	94	81	0.492754	0.272464	0.234783	Balanced
TraesCS1A01G242400	TraesCS1B01G253800	TraesCS1D01G242300	117	0	0	1	0	0	Ad
TraesCS1A01G242500	TraesCS1B01G253900	TraesCS1D01G242400	176	31	0	0.850242	0.149758	0	Ad
TraesCS1A01G242600	TraesCS1B01G254100	TraesCS1D01G242600	161	12	142	0.511111	0.0380952	0.450794	Bs
TraesCS1A01G242700	TraesCS1B01G254200	TraesCS1D01G242700	15	0	0	1	0	0	Ad
TraesCS1A01G242800	TraesCS1B01G254300	TraesCS1D01G242800	158	31	0	0.835979	0.164021	0	Ad
TraesCS1A01G242900	TraesCS1B01G254400	TraesCS1D01G242900	0	0	103	0	0	1	Dd
TraesCS1A01G243000	TraesCS1B01G254500	TraesCS1D01G243000	0	16	0	0	1	0	Bd
TraesCS1A01G243100	TraesCS1B01G254600	TraesCS1D01G243100	42	14	112	0.25	0.0833333	0.666667	Bs
TraesCS1A01G243200	TraesCS1B01G254700	TraesCS1D01G243200	15	0	0	1	0	0	Ad
TraesCS1A01G243300	TraesCS1B01G254800	TraesCS1D01G243300	0	0	90	0	0	1	Dd
TraesCS1A01G243400	TraesCS1B01G254900	TraesCS1D01G243400	9	20	0	0.310345	0.689655	0	Ds
TraesCS1A01G243500	TraesCS1B01G255000	TraesCS1D01G243500	11	5	0	0.6875	0.3125	0	Ds
TraesCS1A01G243700	TraesCS1B01G255100	TraesCS1D01G243700	34	23	104	0.21118	0.142857	0.645963	Bs
TraesCS1A01G244300	TraesCS1B01G255700	TraesCS1D01G244200	78	9	16	0.757282	0.0873786	0.15534	Ad
TraesCS1A01G244700	TraesCS1B01G255900	TraesCS1D01G244400	106	71	33	0.504762	0.338095	0.157143	Ds
TraesCS1A01G244800	TraesCS1B01G256000	TraesCS1D01G244500	0	3	0	0	1	0	Bd
TraesCS1A01G244900	TraesCS1B01G256100	TraesCS1D01G244700	52	17	73	0.366197	0.119718	0.514085	Bs
TraesCS1A01G245000	TraesCS1B01G256200	TraesCS1D01G244900	164	123	154	0.371882	0.278912	0.349206	Balanced
TraesCS1A01G245300	TraesCS1B01G256300	TraesCS1D01G245000	34	87	23	0.236111	0.604167	0.159722	Ds
TraesCS1A01G245400	TraesCS1B01G256400	TraesCS1D01G245100	0	63	3	0	0.954545	0.0454545	Bd
TraesCS1A01G245500	TraesCS1B01G256500	TraesCS1D01G245200	3	46	4	0.0566038	0.867925	0.0754717	Bd
TraesCS1A01G245600	TraesCS1B01G256600	TraesCS1D01G245300	14	76	7	0.14433	0.783505	0.0721649	Bd
TraesCS1A01G245700	TraesCS1B01G256700	TraesCS1D01G245400	57	26	10	0.612903	0.27957	0.107527	Ds
TraesCS1A01G246300	TraesCS1B01G257000	TraesCS1D01G245600	0	0	56	0	0	1	Dd
TraesCS1A01G246400	TraesCS1B01G257100	TraesCS1D01G245700	99	158	0	0.385214	0.614786	0	Ds
TraesCS1A01G246500	TraesCS1B01G257200	TraesCS1D01G245800	0	197	0	0	1	0	Bd
TraesCS1A01G246600	TraesCS1B01G257300	TraesCS1D01G245900	44	294	34	0.11828	0.790323	0.0913978	Bd
TraesCS1A01G246800	TraesCS1B01G257400	TraesCS1D01G246100	4	11	9	0.166667	0.458333	0.375	Balanced
TraesCS1A01G246900	TraesCS1B01G257500	TraesCS1D01G246200	0	12	71	0	0.144578	0.855422	Dd
TraesCS1A01G247100	TraesCS1B01G257700	TraesCS1D01G246300	24	24	30	0.307692	0.307692	0.384615	Balanced
TraesCS1A01G247200	TraesCS1B01G257800	TraesCS1D01G246400	10	0	0	1	0	0	Ad
TraesCS1A01G247300	TraesCS1B01G257900	TraesCS1D01G246500	4	0	0	1	0	0	Ad
TraesCS1A01G247400	TraesCS1B01G258000	TraesCS1D01G246600	12	0	34	0.26087	0	0.73913	Bs
TraesCS1A01G247500	TraesCS1B01G258100	TraesCS1D01G246700	13	60	73	0.0890411	0.410959	0.5	As
TraesCS1A01G247800	TraesCS1B01G258200	TraesCS1D01G247200	9	56	0	0.138462	0.861538	0	Bd
TraesCS1A01G247900	TraesCS1B01G258300	TraesCS1D01G247300	132	3	158	0.450512	0.0102389	0.539249	Bs
TraesCS1A01G248000	TraesCS1B01G258400	TraesCS1D01G247400	0	146	0	0	1	0	Bd
TraesCS1A01G248100	TraesCS1B01G258600	TraesCS1D01G247500	9	22	32	0.142857	0.349206	0.507937	As
TraesCS1A01G248200	TraesCS1B01G258700	TraesCS1D01G247600	60	178	212	0.133333	0.395556	0.471111	As
TraesCS1A01G248300	TraesCS1B01G258800	TraesCS1D01G247700	98	18	0	0.844828	0.155172	0	Ad
TraesCS1A01G248600	TraesCS1B01G259300	TraesCS1D01G248100	12	65	121	0.0606061	0.328283	0.611111	As
TraesCS1A01G248700	TraesCS1B01G259400	TraesCS1D01G248200	0	4	32	0	0.111111	0.888889	Dd
TraesCS1A01G248800	TraesCS1B01G259500	TraesCS1D01G248300	33	68	93	0.170103	0.350515	0.479381	Balanced
TraesCS1A01G248900	TraesCS1B01G259600	TraesCS1D01G248400	20	143	58	0.0904977	0.647059	0.262443	As
TraesCS1A01G249000	TraesCS1B01G259700	TraesCS1D01G248500	20	6	0	0.769231	0.230769	0	Ad
TraesCS1A01G249100	TraesCS1B01G259800	TraesCS1D01G248600	0	0	14	0	0	1	Dd
TraesCS1A01G249200	TraesCS1B01G259900	TraesCS1D01G248700	14	63	20	0.14433	0.649485	0.206186	As
TraesCS1A01G249300	TraesCS1B01G260000	TraesCS1D01G248800	13	14	75	0.127451	0.137255	0.735294	Dd
TraesCS1A01G249400	TraesCS1B01G260100	TraesCS1D01G248900	47	51	119	0.21659	0.235023	0.548387	Balanced
TraesCS1A01G249500	TraesCS1B01G260300	TraesCS1D01G249000	3	0	0	1	0	0	Ad
TraesCS1A01G250100	TraesCS1B01G260800	TraesCS1D01G249700	3	4	19	0.115385	0.153846	0.730769	Dd
TraesCS1A01G250300	TraesCS1B01G260900	TraesCS1D01G249900	29	10	37	0.381579	0.131579	0.486842	Bs
TraesCS1A01G250400	TraesCS1B01G261000	TraesCS1D01G250000	38	16	31	0.447059	0.188235	0.364706	Balanced
TraesCS1A01G250600	TraesCS1B01G261200	TraesCS1D01G250200	3	0	0	1	0	0	Ad
TraesCS1A01G250700	TraesCS1B01G261300	TraesCS1D01G250300	4	0	56	0.0666667	0	0.933333	Dd
TraesCS1A01G251000	TraesCS1B01G261600	TraesCS1D01G250600	138	156	301	0.231933	0.262185	0.505882	Balanced
TraesCS1A01G251100	TraesCS1B01G261700	TraesCS1D01G250700	20	0	183	0.0985222	0	0.901478	Dd
TraesCS1A01G251400	TraesCS1B01G262000	TraesCS1D01G250900	140	94	210	0.315315	0.211712	0.472973	Balanced
TraesCS1A01G251500	TraesCS1B01G262100	TraesCS1D01G251000	172	68	18	0.666667	0.263566	0.0697674	Ds
TraesCS1A01G251600	TraesCS1B01G262200	TraesCS1D01G251100	0	49	242	0	0.168385	0.831615	Dd
TraesCS1A01G251700	TraesCS1B01G262600	TraesCS1D01G251500	207	178	214	0.345576	0.297162	0.357262	Balanced
TraesCS1A01G251900	TraesCS1B01G263100	TraesCS1D01G251700	0	0	10	0	0	1	Dd
TraesCS1A01G252000	TraesCS1B01G263000	TraesCS1D01G251600	34	14	3	0.666667	0.27451	0.0588235	Ds
TraesCS1A01G252300	TraesCS1B01G265700	TraesCS1D01G252000	0	80	101	0	0.441989	0.558011	As
TraesCS1A01G252500	TraesCS1B01G265500	TraesCS1D01G252200	50	0	0	1	0	0	Ad
TraesCS1A01G252600	TraesCS1B01G265400	TraesCS1D01G252300	0	49	112	0	0.304348	0.695652	As
TraesCS1A01G252700	TraesCS1B01G265300	TraesCS1D01G252400	30	0	0	1	0	0	Ad
TraesCS1A01G253000	TraesCS1B01G265200	TraesCS1D01G252500	3	7	31	0.0731707	0.170732	0.756098	Dd
TraesCS1A01G253100	TraesCS1B01G265000	TraesCS1D01G252700	3	0	0	1	0	0	Ad
TraesCS1A01G253500	TraesCS1B01G264700	TraesCS1D01G253000	10	6	0	0.625	0.375	0	Ds
TraesCS1A01G253600	TraesCS1B01G264600	TraesCS1D01G253200	5	0	0	1	0	0	Ad
TraesCS1A01G254200	TraesCS1B01G264000	TraesCS1D01G253700	132	53	0	0.713514	0.286486	0	Ds
TraesCS1A01G254400	TraesCS1B01G263900	TraesCS1D01G253800	43	17	0	0.716667	0.283333	0	Ds
TraesCS1A01G254600	TraesCS1B01G263600	TraesCS1D01G254100	123	74	74	0.453875	0.273063	0.273063	Balanced
TraesCS1A01G254800	TraesCS1B01G263500	TraesCS1D01G254200	0	19	13	0	0.59375	0.40625	As
TraesCS1A01G255000	TraesCS1B01G263400	TraesCS1D01G254400	185	96	202	0.383023	0.198758	0.418219	Balanced
TraesCS1A01G255100	TraesCS1B01G265900	TraesCS1D01G254500	178	78	88	0.517442	0.226744	0.255814	Balanced
TraesCS1A01G255200	TraesCS1B01G266000	TraesCS1D01G254600	199	100	215	0.38716	0.194553	0.418288	Balanced
TraesCS1A01G255300	TraesCS1B01G266100	TraesCS1D01G254700	0	86	273	0	0.239554	0.760446	Dd
TraesCS1A01G255400	TraesCS1B01G266200	TraesCS1D01G254800	255	19	145	0.608592	0.0453461	0.346062	Bs
TraesCS1A01G255600	TraesCS1B01G266300	TraesCS1D01G254900	15	47	34	0.15625	0.489583	0.354167	As
TraesCS1A01G255800	TraesCS1B01G266500	TraesCS1D01G255100	0	9	9	0	0.5	0.5	As
TraesCS1A01G255900	TraesCS1B01G266600	TraesCS1D01G255200	46	32	77	0.296774	0.206452	0.496774	Balanced
TraesCS1A01G256000	TraesCS1B01G266700	TraesCS1D01G255300	16	0	147	0.0981595	0	0.90184	Dd
TraesCS1A01G256100	TraesCS1B01G266800	TraesCS1D01G255500	85	16	0	0.841584	0.158416	0	Ad
TraesCS1A01G256300	TraesCS1B01G267000	TraesCS1D01G255700	182	63	0	0.742857	0.257143	0	Ds
TraesCS1A01G256400	TraesCS1B01G267100	TraesCS1D01G255800	0	58	477	0	0.108411	0.891589	Dd
TraesCS1A01G256800	TraesCS1B01G267200	TraesCS1D01G256000	18	0	0	1	0	0	Ad
TraesCS1A01G256900	TraesCS1B01G267500	TraesCS1D01G256300	87	6	58	0.576159	0.0397351	0.384106	Bs
TraesCS1A01G257200	TraesCS1B01G267700	TraesCS1D01G256500	7	5	0	0.583333	0.416667	0	Ds
TraesCS1A01G257300	TraesCS1B01G267800	TraesCS1D01G256600	69	36	41	0.472603	0.246575	0.280822	Balanced
TraesCS1A01G257400	TraesCS1B01G267900	TraesCS1D01G256700	0	44	0	0	1	0	Bd
TraesCS1A01G257700	TraesCS1B01G268100	TraesCS1D01G257000	12	0	0	1	0	0	Ad
TraesCS1A01G257900	TraesCS1B01G268300	TraesCS1D01G257200	9	0	40	0.183673	0	0.816327	Dd
TraesCS1A01G258000	TraesCS1B01G268400	TraesCS1D01G257300	0	139	0	0	1	0	Bd
TraesCS1A01G258100	TraesCS1B01G268500	TraesCS1D01G257400	172	0	214	0.445596	0	0.554404	Bs
TraesCS1A01G258200	TraesCS1B01G268700	TraesCS1D01G257500	44	29	31	0.423077	0.278846	0.298077	Balanced
TraesCS1A01G258300	TraesCS1B01G268800	TraesCS1D01G257600	0	0	9	0	0	1	Dd
TraesCS1A01G258400	TraesCS1B01G268900	TraesCS1D01G257700	18	49	65	0.136364	0.371212	0.492424	As
TraesCS1A01G258700	TraesCS1B01G269200	TraesCS1D01G258000	11	11	13	0.314286	0.314286	0.371429	Balanced
TraesCS1A01G259000	TraesCS1B01G269500	TraesCS1D01G258900	0	119	150	0	0.442379	0.557621	As
TraesCS1A01G259200	TraesCS1B01G269600	TraesCS1D01G259000	106	172	117	0.268354	0.435443	0.296203	Balanced
TraesCS1A01G259500	TraesCS1B01G269800	TraesCS1D01G259300	85	0	64	0.57047	0	0.42953	Bs
TraesCS1A01G259600	TraesCS1B01G269900	TraesCS1D01G259400	65	200	73	0.192308	0.591716	0.215976	Balanced
TraesCS1A01G259700	TraesCS1B01G270000	TraesCS1D01G259500	136	253	61	0.302222	0.562222	0.135556	Ds
TraesCS1A01G259800	TraesCS1B01G270100	TraesCS1D01G259600	44	49	34	0.346457	0.385827	0.267717	Balanced
TraesCS1A01G259900	TraesCS1B01G270300	TraesCS1D01G259700	8	0	0	1	0	0	Ad
TraesCS1A01G260100	TraesCS1B01G270600	TraesCS1D01G260000	15	47	8	0.214286	0.671429	0.114286	Ds
TraesCS1A01G260200	TraesCS1B01G270700	TraesCS1D01G260100	0	0	39	0	0	1	Dd
TraesCS1A01G260300	TraesCS1B01G270800	TraesCS1D01G260200	29	73	0	0.284314	0.715686	0	Ds
TraesCS1A01G260400	TraesCS1B01G270900	TraesCS1D01G260300	16	21	19	0.285714	0.375	0.339286	Balanced
TraesCS1A01G260700	TraesCS1B01G271300	TraesCS1D01G260700	0	64	71	0	0.474074	0.525926	As
TraesCS1A01G260900	TraesCS1B01G271700	TraesCS1D01G260900	0	76	0	0	1	0	Bd
TraesCS1A01G261000	TraesCS1B01G271800	TraesCS1D01G261000	103	0	162	0.388679	0	0.611321	Bs
TraesCS1A01G261100	TraesCS1B01G271900	TraesCS1D01G261100	0	49	125	0	0.281609	0.718391	As
TraesCS1A01G261300	TraesCS1B01G272100	TraesCS1D01G261300	32	24	46	0.313725	0.235294	0.45098	Balanced
TraesCS1A01G261400	TraesCS1B01G272200	TraesCS1D01G261400	23	48	56	0.181102	0.377953	0.440945	Balanced
TraesCS1A01G261500	TraesCS1B01G272300	TraesCS1D01G261500	0	111	0	0	1	0	Bd
TraesCS1A01G261600	TraesCS1B01G272400	TraesCS1D01G261600	3	0	94	0.0309278	0	0.969072	Dd
TraesCS1A01G261700	TraesCS1B01G272500	TraesCS1D01G261700	0	150	0	0	1	0	Bd
TraesCS1A01G261800	TraesCS1B01G272600	TraesCS1D01G261800	21	101	34	0.134615	0.647436	0.217949	As
TraesCS1A01G262100	TraesCS1B01G272700	TraesCS1D01G262100	3	82	0	0.0352941	0.964706	0	Bd
TraesCS1A01G262200	TraesCS1B01G272800	TraesCS1D01G262200	177	6	69	0.702381	0.0238095	0.27381	Bs
TraesCS1A01G262300	TraesCS1B01G272900	TraesCS1D01G262300	0	201	85	0	0.702797	0.297203	As
TraesCS1A01G262600	TraesCS1B01G273200	TraesCS1D01G262600	190	35	102	0.58104	0.107034	0.311927	Bs
TraesCS1A01G262700	TraesCS1B01G273300	TraesCS1D01G262700	44	0	92	0.323529	0	0.676471	Bs
TraesCS1A01G262800	TraesCS1B01G273400	TraesCS1D01G262800	151	45	63	0.583012	0.173745	0.243243	Balanced
TraesCS1A01G262900	TraesCS1B01G273500	TraesCS1D01G262900	31	45	0	0.407895	0.592105	0	Ds
TraesCS1A01G263000	TraesCS1B01G273600	TraesCS1D01G263100	214	71	69	0.60452	0.200565	0.194915	Balanced
TraesCS1A01G263100	TraesCS1B01G273700	TraesCS1D01G263200	0	12	0	0	1	0	Bd
TraesCS1A01G263200	TraesCS1B01G273800	TraesCS1D01G263300	208	124	61	0.529262	0.315522	0.155216	Ds
TraesCS1A01G263300	TraesCS1B01G273900	TraesCS1D01G263400	0	14	34	0	0.291667	0.708333	As
TraesCS1A01G263400	TraesCS1B01G274000	TraesCS1D01G263600	45	103	3	0.298013	0.682119	0.0198675	Ds
TraesCS1A01G263500	TraesCS1B01G274100	TraesCS1D01G263500	0	5	10	0	0.333333	0.666667	As
TraesCS1A01G263600	TraesCS1B01G274200	TraesCS1D01G263700	16	7	38	0.262295	0.114754	0.622951	Bs
TraesCS1A01G263700	TraesCS1B01G274300	TraesCS1D01G263800	89	4	3	0.927083	0.0416667	0.03125	Ad
TraesCS1A01G263800	TraesCS1B01G274400	TraesCS1D01G263900	173	94	61	0.527439	0.286585	0.185976	Balanced
TraesCS1A01G263900	TraesCS1B01G274500	TraesCS1D01G264000	0	0	3	0	0	1	Dd
TraesCS1A01G264000	TraesCS1B01G274600	TraesCS1D01G264100	167	5	41	0.784038	0.0234742	0.192488	Ad
TraesCS1A01G264100	TraesCS1B01G274800	TraesCS1D01G264300	23	118	0	0.163121	0.836879	0	Bd
TraesCS1A01G264200	TraesCS1B01G274900	TraesCS1D01G264400	83	0	173	0.324219	0	0.675781	Bs
TraesCS1A01G264400	TraesCS1B01G275100	TraesCS1D01G264600	22	72	106	0.11	0.36	0.53	As
TraesCS1A01G264500	TraesCS1B01G275200	TraesCS1D01G264700	0	20	0	0	1	0	Bd
TraesCS1A01G264600	TraesCS1B01G275300	TraesCS1D01G264800	0	52	7	0	0.881356	0.118644	Bd
TraesCS1A01G264700	TraesCS1B01G275400	TraesCS1D01G264900	38	0	72	0.345455	0	0.654545	Bs
TraesCS1A01G264800	TraesCS1B01G275500	TraesCS1D01G265000	34	55	92	0.187845	0.303867	0.508287	Balanced
TraesCS1A01G264900	TraesCS1B01G275600	TraesCS1D01G265100	76	69	72	0.35023	0.317972	0.331797	Balanced
TraesCS1A01G265000	TraesCS1B01G275700	TraesCS1D01G265200	80	10	0	0.888889	0.111111	0	Ad
TraesCS1A01G265100	TraesCS1B01G275800	TraesCS1D01G265300	0	45	4	0	0.918367	0.0816327	Bd
TraesCS1A01G265200	TraesCS1B01G276000	TraesCS1D01G265400	67	0	0	1	0	0	Ad
TraesCS1A01G266200	TraesCS1B01G277200	TraesCS1D01G266400	0	0	108	0	0	1	Dd
TraesCS1A01G266300	TraesCS1B01G277300	TraesCS1D01G266500	91	34	0	0.728	0.272	0	Ds
TraesCS1A01G266500	TraesCS1B01G277400	TraesCS1D01G266600	219	0	0	1	0	0	Ad
TraesCS1A01G266600	TraesCS1B01G277500	TraesCS1D01G266700	0	63	108	0	0.368421	0.631579	As
TraesCS1A01G266900	TraesCS1B01G277800	TraesCS1D01G267100	16	22	28	0.242424	0.333333	0.424242	Balanced
TraesCS1A01G267200	TraesCS1B01G278100	TraesCS1D01G267300	7	56	0	0.111111	0.888889	0	Bd
TraesCS1A01G267300	TraesCS1B01G278200	TraesCS1D01G267400	17	39	13	0.246377	0.565217	0.188406	Balanced
TraesCS1A01G267600	TraesCS1B01G278300	TraesCS1D01G267500	0	24	9	0	0.727273	0.272727	As
TraesCS1A01G267700	TraesCS1B01G278400	TraesCS1D01G267600	46	109	103	0.178295	0.422481	0.399225	Balanced
TraesCS1A01G267800	TraesCS1B01G278500	TraesCS1D01G267700	31	79	25	0.22963	0.585185	0.185185	Balanced
TraesCS1A01G267900	TraesCS1B01G278600	TraesCS1D01G267800	44	126	5	0.251429	0.72	0.0285714	Ds
TraesCS1A01G268100	TraesCS1B01G278700	TraesCS1D01G268000	0	62	51	0	0.548673	0.451327	As
TraesCS1A01G268200	TraesCS1B01G278800	TraesCS1D01G268100	0	16	0	0	1	0	Bd
TraesCS1A01G268300	TraesCS1B01G278900	TraesCS1D01G268200	4	0	8	0.333333	0	0.666667	Bs
TraesCS1A01G268400	TraesCS1B01G279100	TraesCS1D01G268500	3	0	0	1	0	0	Ad
TraesCS1A01G268500	TraesCS1B01G279200	TraesCS1D01G268600	0	13	36	0	0.265306	0.734694	As
TraesCS1A01G268700	TraesCS1B01G279300	TraesCS1D01G268800	25	125	9	0.157233	0.786164	0.0566038	Bd
TraesCS1A01G268800	TraesCS1B01G279400	TraesCS1D01G268900	0	0	30	0	0	1	Dd
TraesCS1A01G269000	TraesCS1B01G279500	TraesCS1D01G269100	0	10	121	0	0.0763359	0.923664	Dd
TraesCS1A01G269100	TraesCS1B01G279600	TraesCS1D01G269200	0	113	71	0	0.61413	0.38587	As
TraesCS1A01G269200	TraesCS1B01G279700	TraesCS1D01G269300	215	0	219	0.495392	0	0.504608	Bs
TraesCS1A01G269400	TraesCS1B01G279900	TraesCS1D01G269500	0	17	54	0	0.239437	0.760563	Dd
TraesCS1A01G269500	TraesCS1B01G280000	TraesCS1D01G269600	188	49	63	0.626667	0.163333	0.21	Bs
TraesCS1A01G269600	TraesCS1B01G280100	TraesCS1D01G269700	0	233	0	0	1	0	Bd
TraesCS1A01G269800	TraesCS1B01G280300	TraesCS1D01G269900	194	174	132	0.388	0.348	0.264	Balanced
TraesCS1A01G270000	TraesCS1B01G280400	TraesCS1D01G270000	7	0	0	1	0	0	Ad
TraesCS1A01G270200	TraesCS1B01G280500	TraesCS1D01G270400	0	43	0	0	1	0	Bd
TraesCS1A01G270300	TraesCS1B01G280600	TraesCS1D01G270500	49	0	77	0.388889	0	0.611111	Bs
TraesCS1A01G270400	TraesCS1B01G280700	TraesCS1D01G270600	0	14	0	0	1	0	Bd
TraesCS1A01G270500	TraesCS1B01G280800	TraesCS1D01G270700	0	0	24	0	0	1	Dd
TraesCS1A01G270600	TraesCS1B01G280900	TraesCS1D01G270800	113	95	133	0.331378	0.278592	0.390029	Balanced
TraesCS1A01G270700	TraesCS1B01G281000	TraesCS1D01G270900	150	51	88	0.519031	0.176471	0.304498	Balanced
TraesCS1A01G270800	TraesCS1B01G281100	TraesCS1D01G271000	62	43	186	0.213058	0.147766	0.639175	Bs
TraesCS1A01G271800	TraesCS1B01G281700	TraesCS1D01G271900	79	77	16	0.459302	0.447674	0.0930233	Ds
TraesCS1A01G272100	TraesCS1B01G282100	TraesCS1D01G272800	130	3	0	0.977444	0.0225564	0	Ad
TraesCS1A01G272200	TraesCS1B01G282200	TraesCS1D01G272700	205	114	56	0.546667	0.304	0.149333	Ds
TraesCS1A01G272400	TraesCS1B01G282400	TraesCS1D01G272500	171	144	141	0.375	0.315789	0.309211	Balanced
TraesCS1A01G272500	TraesCS1B01G282500	TraesCS1D01G272300	54	136	4	0.278351	0.701031	0.0206186	Ds
TraesCS1A01G273000	TraesCS1B01G282800	TraesCS1D01G273100	106	287	241	0.167192	0.452681	0.380126	Balanced
TraesCS1A01G273200	TraesCS1B01G283100	TraesCS1D01G273300	32	0	88	0.266667	0	0.733333	Bs
TraesCS1A01G273400	TraesCS1B01G283200	TraesCS1D01G273400	18	0	0	1	0	0	Ad
TraesCS1A01G273500	TraesCS1B01G283300	TraesCS1D01G273500	35	157	58	0.14	0.628	0.232	As
TraesCS1A01G274400	TraesCS1B01G283900	TraesCS1D01G274400	16	13	19	0.333333	0.270833	0.395833	Balanced
TraesCS1A01G274800	TraesCS1B01G284200	TraesCS1D01G274600	0	12	59	0	0.169014	0.830986	Dd
TraesCS1A01G275000	TraesCS1B01G284300	TraesCS1D01G274700	0	3	0	0	1	0	Bd
TraesCS1A01G275200	TraesCS1B01G284400	TraesCS1D01G274800	49	0	105	0.318182	0	0.681818	Bs
TraesCS1A01G275300	TraesCS1B01G284500	TraesCS1D01G274900	0	15	0	0	1	0	Bd
TraesCS1A01G275400	TraesCS1B01G284600	TraesCS1D01G275000	29	33	34	0.302083	0.34375	0.354167	Balanced
TraesCS1A01G275900	TraesCS1B01G285100	TraesCS1D01G275500	12	0	130	0.084507	0	0.915493	Dd
TraesCS1A01G276100	TraesCS1B01G285300	TraesCS1D01G275600	76	32	162	0.281481	0.118519	0.6	Bs
TraesCS1A01G276200	TraesCS1B01G285400	TraesCS1D01G275700	257	0	18	0.934545	0	0.0654545	Ad
TraesCS1A01G276400	TraesCS1B01G285600	TraesCS1D01G275900	13	7	145	0.0787879	0.0424242	0.878788	Dd
TraesCS1A01G276500	TraesCS1B01G285700	TraesCS1D01G276000	40	23	7	0.571429	0.328571	0.1	Ds
TraesCS1A01G276600	TraesCS1B01G285800	TraesCS1D01G276100	30	4	71	0.285714	0.0380952	0.67619	Bs
TraesCS1A01G276800	TraesCS1B01G285900	TraesCS1D01G276200	7	0	6	0.538462	0	0.461538	Bs
TraesCS1A01G276900	TraesCS1B01G286000	TraesCS1D01G276300	0	0	29	0	0	1	Dd
TraesCS1A01G277000	TraesCS1B01G286100	TraesCS1D01G276400	60	67	0	0.472441	0.527559	0	Ds
TraesCS1A01G277100	TraesCS1B01G286200	TraesCS1D01G276500	0	19	178	0	0.0964467	0.903553	Dd
TraesCS1A01G277400	TraesCS1B01G286300	TraesCS1D01G276600	11	13	68	0.119565	0.141304	0.73913	Dd
TraesCS1A01G277500	TraesCS1B01G286500	TraesCS1D01G276700	18	27	44	0.202247	0.303371	0.494382	Balanced
TraesCS1A01G277600	TraesCS1B01G286600	TraesCS1D01G276800	0	10	37	0	0.212766	0.787234	Dd
TraesCS1A01G277800	TraesCS1B01G286700	TraesCS1D01G277000	0	24	16	0	0.6	0.4	As
TraesCS1A01G278100	TraesCS1B01G287000	TraesCS1D01G277200	0	0	119	0	0	1	Dd
TraesCS1A01G278200	TraesCS1B01G287100	TraesCS1D01G277300	227	176	28	0.526682	0.408353	0.0649652	Ds
TraesCS1A01G278400	TraesCS1B01G287300	TraesCS1D01G277600	105	0	10	0.913043	0	0.0869565	Ad
TraesCS1A01G278600	TraesCS1B01G287500	TraesCS1D01G277900	337	66	131	0.631086	0.123596	0.245318	Bs
TraesCS1A01G278700	TraesCS1B01G287900	TraesCS1D01G278000	90	4	0	0.957447	0.0425532	0	Ad
TraesCS1A01G278800	TraesCS1B01G287800	TraesCS1D01G278100	286	33	40	0.796657	0.091922	0.111421	Ad
TraesCS1A01G278900	TraesCS1B01G287700	TraesCS1D01G278200	62	21	198	0.220641	0.0747331	0.704626	Bs
TraesCS1A01G279000	TraesCS1B01G288000	TraesCS1D01G278300	103	54	204	0.285319	0.149584	0.565097	Bs
TraesCS1A01G279100	TraesCS1B01G288100	TraesCS1D01G278400	97	52	244	0.246819	0.132316	0.620865	Bs
TraesCS1A01G279400	TraesCS1B01G288500	TraesCS1D01G278700	110	0	0	1	0	0	Ad
TraesCS1A01G279500	TraesCS1B01G288600	TraesCS1D01G278800	0	73	67	0	0.521429	0.478571	As
TraesCS1A01G279800	TraesCS1B01G288800	TraesCS1D01G279000	0	111	77	0	0.590426	0.409574	As
TraesCS1A01G279900	TraesCS1B01G288900	TraesCS1D01G279100	275	180	161	0.446429	0.292208	0.261364	Balanced
TraesCS1A01G280300	TraesCS1B01G289200	TraesCS1D01G279400	0	105	0	0	1	0	Bd
TraesCS1A01G280400	TraesCS1B01G289300	TraesCS1D01G279500	163	125	404	0.235549	0.180636	0.583815	Balanced
TraesCS1A01G280500	TraesCS1B01G289500	TraesCS1D01G279600	70	28	140	0.294118	0.117647	0.588235	Bs
TraesCS1A01G280600	TraesCS1B01G289600	TraesCS1D01G279700	162	73	159	0.411168	0.185279	0.403553	Balanced
TraesCS1A01G280700	TraesCS1B01G289700	TraesCS1D01G279800	11	149	182	0.0321637	0.435673	0.532164	As
TraesCS1A01G280800	TraesCS1B01G289800	TraesCS1D01G279900	54	33	33	0.45	0.275	0.275	Balanced
TraesCS1A01G280900	TraesCS1B01G289900	TraesCS1D01G280000	0	38	49	0	0.436782	0.563218	As
TraesCS1A01G281000	TraesCS1B01G290000	TraesCS1D01G280200	57	110	120	0.198606	0.383275	0.418118	Balanced
TraesCS1A01G281200	TraesCS1B01G290400	TraesCS1D01G280500	8	28	95	0.0610687	0.21374	0.725191	Dd
TraesCS1A01G281300	TraesCS1B01G290500	TraesCS1D01G280600	84	9	0	0.903226	0.0967742	0	Ad
TraesCS1A01G281400	TraesCS1B01G290600	TraesCS1D01G280700	118	42	233	0.300254	0.10687	0.592875	Bs
TraesCS1A01G281700	TraesCS1B01G290800	TraesCS1D01G280900	62	71	202	0.185075	0.21194	0.602985	Balanced
TraesCS1A01G281800	TraesCS1B01G290900	TraesCS1D01G281000	14	0	75	0.157303	0	0.842697	Dd
TraesCS1A01G281900	TraesCS1B01G291100	TraesCS1D01G281200	0	0	191	0	0	1	Dd
TraesCS1A01G282000	TraesCS1B01G291200	TraesCS1D01G281300	67	30	0	0.690722	0.309278	0	Ds
TraesCS1A01G282100	TraesCS1B01G291300	TraesCS1D01G281400	12	0	282	0.0408163	0	0.959184	Dd
TraesCS1A01G282800	TraesCS1B01G291700	TraesCS1D01G282000	24	72	0	0.25	0.75	0	Bd
TraesCS1A01G283000	TraesCS1B01G291900	TraesCS1D01G282200	110	6	181	0.37037	0.020202	0.609428	Bs
TraesCS1A01G283100	TraesCS1B01G292200	TraesCS1D01G282300	20	4	0	0.833333	0.166667	0	Ad
TraesCS1A01G283200	TraesCS1B01G292300	TraesCS1D01G282400	95	18	0	0.840708	0.159292	0	Ad
TraesCS1A01G283400	TraesCS1B01G292600	TraesCS1D01G282600	0	21	5	0	0.807692	0.192308	Bd
TraesCS1A01G283600	TraesCS1B01G292800	TraesCS1D01G282700	11	0	50	0.180328	0	0.819672	Dd
TraesCS1A01G283700	TraesCS1B01G292900	TraesCS1D01G282800	92	0	0	1	0	0	Ad
TraesCS1A01G283800	TraesCS1B01G293000	TraesCS1D01G282900	248	99	185	0.466165	0.18609	0.347744	Balanced
TraesCS1A01G283900	TraesCS1B01G293100	TraesCS1D01G283000	44	0	80	0.354839	0	0.645161	Bs
TraesCS1A01G284000	TraesCS1B01G293300	TraesCS1D01G283100	130	61	148	0.383481	0.179941	0.436578	Balanced
TraesCS1A01G284300	TraesCS1B01G293500	TraesCS1D01G283300	21	10	25	0.375	0.178571	0.446429	Balanced
TraesCS1A01G284400	TraesCS1B01G293700	TraesCS1D01G283400	64	25	83	0.372093	0.145349	0.482558	Bs
TraesCS1A01G284500	TraesCS1B01G293800	TraesCS1D01G283500	19	0	0	1	0	0	Ad
TraesCS1A01G284600	TraesCS1B01G293900	TraesCS1D01G283600	0	0	6	0	0	1	Dd
TraesCS1A01G284700	TraesCS1B01G294000	TraesCS1D01G283700	17	0	6	0.73913	0	0.26087	Bs
TraesCS1A01G285200	TraesCS1B01G294400	TraesCS1D01G284200	0	25	40	0	0.384615	0.615385	As
TraesCS1A01G285400	TraesCS1B01G294600	TraesCS1D01G284400	0	5	50	0	0.0909091	0.909091	Dd
TraesCS1A01G285700	TraesCS1B01G295100	TraesCS1D01G284800	9	0	0	1	0	0	Ad
TraesCS1A01G286000	TraesCS1B01G295500	TraesCS1D01G285100	19	0	22	0.463415	0	0.536585	Bs
TraesCS1A01G286300	TraesCS1B01G295700	TraesCS1D01G285300	47	0	100	0.319728	0	0.680272	Bs
TraesCS1A01G286700	TraesCS1B01G296100	TraesCS1D01G285600	74	0	3	0.961039	0	0.038961	Ad
TraesCS1A01G286900	TraesCS1B01G296300	TraesCS1D01G285800	138	48	76	0.526718	0.183206	0.290076	Balanced
TraesCS1A01G287000	TraesCS1B01G296400	TraesCS1D01G285900	24	0	13	0.648649	0	0.351351	Bs
TraesCS1A01G287100	TraesCS1B01G296500	TraesCS1D01G286000	55	4	68	0.433071	0.0314961	0.535433	Bs
TraesCS1A01G287200	TraesCS1B01G296600	TraesCS1D01G286100	30	35	16	0.37037	0.432099	0.197531	Balanced
TraesCS1A01G287300	TraesCS1B01G296700	TraesCS1D01G286200	0	0	18	0	0	1	Dd
TraesCS1A01G287400	TraesCS1B01G296800	TraesCS1D01G286300	116	42	177	0.346269	0.125373	0.528358	Bs
TraesCS1A01G287500	TraesCS1B01G296900	TraesCS1D01G286400	8	0	0	1	0	0	Ad
TraesCS1A01G287600	TraesCS1B01G297000	TraesCS1D01G286500	0	73	0	0	1	0	Bd
TraesCS1A01G288100	TraesCS1B01G297500	TraesCS1D01G287100	0	0	24	0	0	1	Dd
TraesCS1A01G288200	TraesCS1B01G297600	TraesCS1D01G287200	0	0	10	0	0	1	Dd
TraesCS1A01G288400	TraesCS1B01G297800	TraesCS1D01G287400	0	13	0	0	1	0	Bd
TraesCS1A01G288500	TraesCS1B01G297900	TraesCS1D01G287500	66	27	61	0.428571	0.175325	0.396104	Balanced
TraesCS1A01G288600	TraesCS1B01G298000	TraesCS1D01G287600	21	73	90	0.11413	0.396739	0.48913	As
TraesCS1A01G288700	TraesCS1B01G298100	TraesCS1D01G287700	101	46	97	0.413934	0.188525	0.397541	Balanced
TraesCS1A01G288900	TraesCS1B01G298200	TraesCS1D01G287900	0	109	48	0	0.694268	0.305732	As
TraesCS1A01G289100	TraesCS1B01G298600	TraesCS1D01G288100	19	39	15	0.260274	0.534247	0.205479	Balanced
TraesCS1A01G289200	TraesCS1B01G298800	TraesCS1D01G288200	70	28	10	0.648148	0.259259	0.0925926	Ds
TraesCS1A01G290300	TraesCS1B01G299500	TraesCS1D01G288900	177	13	4	0.912371	0.0670103	0.0206186	Ad
TraesCS1A01G290500	TraesCS1B01G299800	TraesCS1D01G289200	98	142	125	0.268493	0.389041	0.342466	Balanced
TraesCS1A01G290700	TraesCS1B01G300000	TraesCS1D01G289300	35	0	0	1	0	0	Ad
TraesCS1A01G290800	TraesCS1B01G300100	TraesCS1D01G289400	3	4	9	0.1875	0.25	0.5625	Balanced
TraesCS1A01G290900	TraesCS1B01G300300	TraesCS1D01G289500	0	6	0	0	1	0	Bd
TraesCS1A01G291000	TraesCS1B01G300400	TraesCS1D01G289600	11	8	3	0.5	0.363636	0.136364	Ds
TraesCS1A01G291400	TraesCS1B01G300700	TraesCS1D01G289900	117	6	72	0.6	0.0307692	0.369231	Bs
TraesCS1A01G291800	TraesCS1B01G301200	TraesCS1D01G290300	52	32	6	0.577778	0.355556	0.0666667	Ds
TraesCS1A01G292000	TraesCS1B01G301400	TraesCS1D01G290500	0	0	24	0	0	1	Dd
TraesCS1A01G292100	TraesCS1B01G301500	TraesCS1D01G290600	0	116	0	0	1	0	Bd
TraesCS1A01G292200	TraesCS1B01G301600	TraesCS1D01G290700	194	70	149	0.469734	0.169492	0.360775	Balanced
TraesCS1A01G292400	TraesCS1B01G301800	TraesCS1D01G290800	0	0	47	0	0	1	Dd
TraesCS1A01G294200	TraesCS1B01G303900	TraesCS1D01G297700	3	25	26	0.0555556	0.462963	0.481481	As
TraesCS1A01G294800	TraesCS1B01G304200	TraesCS1D01G297300	0	0	6	0	0	1	Dd
TraesCS1A01G295000	TraesCS1B01G304400	TraesCS1D01G297500	0	4	3	0	0.571429	0.428571	As
TraesCS1A01G295600	TraesCS4B01G397600	TraesCS2D01G575200	126	266	6	0.316583	0.668342	0.0150754	Ds
TraesCS1A01G295800	TraesCS1B01G304800	TraesCS1D01G296500	0	21	45	0	0.318182	0.681818	As
TraesCS1A01G296100	TraesCS1B01G304900	TraesCS1D01G296100	205	0	307	0.400391	0	0.599609	Bs
TraesCS1A01G296300	TraesCS1B01G305200	TraesCS1D01G295800	0	52	258	0	0.167742	0.832258	Dd
TraesCS1A01G296900	TraesCS1B01G305800	TraesCS1D01G294600	0	3	76	0	0.0379747	0.962025	Dd
TraesCS1A01G297000	TraesCS1B01G305900	TraesCS1D01G294500	37	23	158	0.169725	0.105505	0.724771	Dd
TraesCS1A01G297400	TraesCS1B01G306400	TraesCS1D01G294000	15	0	35	0.3	0	0.7	Bs
TraesCS1A01G297700	TraesCS1B01G307100	TraesCS1D01G293500	0	50	0	0	1	0	Bd
TraesCS1A01G297800	TraesCS1B01G307200	TraesCS1D01G293400	99	18	239	0.27809	0.0505618	0.671348	Bs
TraesCS1A01G297900	TraesCS1B01G307400	TraesCS1D01G293300	0	0	291	0	0	1	Dd
TraesCS1A01G298000	TraesCS1B01G307500	TraesCS1D01G293200	223	0	0	1	0	0	Ad
TraesCS1A01G298200	TraesCS1B01G307700	TraesCS1D01G293000	0	248	9	0	0.964981	0.0350195	Bd
TraesCS1A01G298300	TraesCS1B01G307800	TraesCS1D01G292900	36	7	34	0.467532	0.0909091	0.441558	Bs
TraesCS1A01G298600	TraesCS1B01G308200	TraesCS1D01G292700	34	24	46	0.326923	0.230769	0.442308	Balanced
TraesCS1A01G298700	TraesCS1B01G308300	TraesCS1D01G292600	34	22	90	0.232877	0.150685	0.616438	Bs
TraesCS1A01G298800	TraesCS1B01G308500	TraesCS1D01G292500	0	60	38	0	0.612245	0.387755	As
TraesCS1A01G298900	TraesCS1B01G308600	TraesCS1D01G292400	153	0	198	0.435897	0	0.564103	Bs
TraesCS1A01G299100	TraesCS1B01G308900	TraesCS1D01G292100	28	0	176	0.137255	0	0.862745	Dd
TraesCS1A01G299200	TraesCS1B01G309000	TraesCS1D01G292000	23	65	104	0.119792	0.338542	0.541667	As
TraesCS1A01G299400	TraesCS1B01G309200	TraesCS1D01G298300	18	0	93	0.162162	0	0.837838	Dd
TraesCS1A01G299500	TraesCS1B01G309300	TraesCS1D01G298400	26	90	37	0.169935	0.588235	0.24183	Balanced
TraesCS1A01G299600	TraesCS1B01G309400	TraesCS1D01G298500	75	0	72	0.510204	0	0.489796	Bs
TraesCS1A01G299900	TraesCS1B01G309800	TraesCS1D01G299200	43	3	185	0.186147	0.012987	0.800866	Dd
TraesCS1A01G300000	TraesCS1B01G310100	TraesCS1D01G299400	41	52	105	0.207071	0.262626	0.530303	Balanced
TraesCS1A01G300200	TraesCS1B01G310300	TraesCS1D01G299700	9	7	12	0.321429	0.25	0.428571	Balanced
TraesCS1A01G300800	TraesCS1B01G310800	TraesCS1D01G300200	80	39	78	0.406091	0.19797	0.395939	Balanced
TraesCS1A01G301200	TraesCS1B01G311000	TraesCS1D01G300900	6	6	32	0.136364	0.136364	0.727273	Dd
TraesCS1A01G301400	TraesCS1B01G311200	TraesCS1D01G301100	46	0	19	0.707692	0	0.292308	Bs
TraesCS1A01G301500	TraesCS1B01G311300	TraesCS1D01G301200	0	7	0	0	1	0	Bd
TraesCS1A01G301600	TraesCS1B01G311400	TraesCS1D01G301300	97	32	81	0.461905	0.152381	0.385714	Bs
TraesCS1A01G302500	TraesCS1B01G312700	TraesCS1D01G301900	26	128	103	0.101167	0.498054	0.400778	As
TraesCS1A01G302600	TraesCS1B01G312800	TraesCS1D01G302000	219	115	35	0.593496	0.311653	0.0948509	Ds
TraesCS1A01G302700	TraesCS1B01G312900	TraesCS1D01G302100	20	0	90	0.181818	0	0.818182	Dd
TraesCS1A01G302800	TraesCS1B01G313100	TraesCS1D01G302200	10	28	13	0.196078	0.54902	0.254902	Balanced
TraesCS1A01G302900	TraesCS1B01G313200	TraesCS1D01G302300	0	0	30	0	0	1	Dd
TraesCS1A01G303000	TraesCS1B01G313300	TraesCS1D01G302400	78	41	0	0.655462	0.344538	0	Ds
TraesCS1A01G303200	TraesCS1B01G313500	TraesCS1D01G302700	19	0	0	1	0	0	Ad
TraesCS1A01G303300	TraesCS1B01G313700	TraesCS1D01G302800	36	45	33	0.315789	0.394737	0.289474	Balanced
TraesCS1A01G303500	TraesCS1B01G313900	TraesCS1D01G303000	0	0	134	0	0	1	Dd
TraesCS1A01G303600	TraesCS1B01G314000	TraesCS1D01G303100	230	69	0	0.769231	0.230769	0	Ad
TraesCS1A01G304000	TraesCS1B01G314500	TraesCS1D01G303500	8	3	0	0.727273	0.272727	0	Ds
TraesCS1A01G304200	TraesCS1B01G314700	TraesCS1D01G303700	30	0	0	1	0	0	Ad
TraesCS1A01G304300	TraesCS1B01G314800	TraesCS1D01G303800	0	173	0	0	1	0	Bd
TraesCS1A01G304400	TraesCS1B01G314900	TraesCS1D01G303900	262	0	124	0.678756	0	0.321244	Bs
TraesCS1A01G304700	TraesCS1B01G315300	TraesCS1D01G304600	27	0	3	0.9	0	0.1	Ad
TraesCS1A01G304900	TraesCS1B01G315700	TraesCS1D01G304700	50	34	33	0.42735	0.290598	0.282051	Balanced
TraesCS1A01G305200	TraesCS1B01G315900	TraesCS1D01G304800	0	67	3	0	0.957143	0.0428571	Bd
TraesCS1A01G305300	TraesCS1B01G316000	TraesCS1D01G305000	91	102	93	0.318182	0.356643	0.325175	Balanced
TraesCS1A01G305400	TraesCS1B01G316100	TraesCS1D01G305100	0	334	0	0	1	0	Bd
TraesCS1A01G305700	TraesCS1B01G316400	TraesCS1D01G305400	67	49	125	0.278008	0.20332	0.518672	Balanced
TraesCS1A01G305800	TraesCS1B01G316500	TraesCS1D01G305500	0	111	230	0	0.325513	0.674487	As
TraesCS1A01G306000	TraesCS1B01G316700	TraesCS1D01G305700	233	0	0	1	0	0	Ad
TraesCS1A01G306300	TraesCS1B01G317100	TraesCS1D01G306000	41	0	144	0.221622	0	0.778378	Dd
TraesCS1A01G306400	TraesCS1B01G317200	TraesCS1D01G306100	0	3	6	0	0.333333	0.666667	As
TraesCS1A01G307200	TraesCS1B01G318000	TraesCS1D01G306600	6	3	0	0.666667	0.333333	0	Ds
TraesCS1A01G307700	TraesCS1B01G318400	TraesCS1D01G307100	140	180	179	0.280561	0.360721	0.358717	Balanced
TraesCS1A01G307900	TraesCS1B01G318600	TraesCS1D01G307300	16	24	0	0.4	0.6	0	Ds
TraesCS1A01G308000	TraesCS1B01G318700	TraesCS1D01G307400	20	79	0	0.20202	0.79798	0	Bd
TraesCS1A01G308100	TraesCS1B01G318800	TraesCS1D01G307500	106	66	191	0.292011	0.181818	0.526171	Balanced
TraesCS1A01G308500	TraesCS1B01G319200	TraesCS1D01G307900	25	0	227	0.0992063	0	0.900794	Dd
TraesCS1A01G308700	TraesCS1B01G319300	TraesCS1D01G308000	4	0	0	1	0	0	Ad
TraesCS1A01G309200	TraesCS1B01G320000	TraesCS1D01G308600	95	26	110	0.411255	0.112554	0.47619	Bs
TraesCS1A01G309300	TraesCS1B01G320100	TraesCS1D01G308700	22	11	18	0.431373	0.215686	0.352941	Balanced
TraesCS1A01G309400	TraesCS1B01G320400	TraesCS1D01G308800	14	0	0	1	0	0	Ad
TraesCS1A01G309500	TraesCS1B01G320500	TraesCS1D01G309000	151	54	59	0.57197	0.204545	0.223485	Balanced
TraesCS1A01G309700	TraesCS1B01G320800	TraesCS1D01G309200	44	34	34	0.392857	0.303571	0.303571	Balanced
TraesCS1A01G310300	TraesCS1B01G321500	TraesCS1D01G309800	15	0	0	1	0	0	Ad
TraesCS1A01G310500	TraesCS1B01G321800	TraesCS1D01G310000	0	33	61	0	0.351064	0.648936	As
TraesCS1A01G310700	TraesCS1B01G322000	TraesCS1D01G310200	77	0	0	1	0	0	Ad
TraesCS1A01G311200	TraesCS1B01G322600	TraesCS1D01G311100	60	0	35	0.631579	0	0.368421	Bs
TraesCS1A01G311300	TraesCS1B01G322800	TraesCS1D01G311300	57	0	57	0.5	0	0.5	Bs
TraesCS1A01G311400	TraesCS1B01G322900	TraesCS1D01G311400	0	158	113	0	0.583026	0.416974	As
TraesCS1A01G311700	TraesCS1B01G323400	TraesCS1D01G312000	0	0	21	0	0	1	Dd
TraesCS1A01G311800	TraesCS1B01G323500	TraesCS1D01G312100	0	143	0	0	1	0	Bd
TraesCS1A01G311900	TraesCS1B01G323600	TraesCS1D01G312200	0	0	177	0	0	1	Dd
TraesCS1A01G312300	TraesCS1B01G324000	TraesCS1D01G312500	100	99	149	0.287356	0.284483	0.428161	Balanced
TraesCS1A01G312600	TraesCS1B01G324200	TraesCS1D01G312700	0	0	13	0	0	1	Dd
TraesCS1A01G312700	TraesCS1B01G324300	TraesCS1D01G312800	72	47	0	0.605042	0.394958	0	Ds
TraesCS1A01G313300	TraesCS1B01G325100	TraesCS1D01G313800	0	141	0	0	1	0	Bd
TraesCS1A01G313400	TraesCS1B01G325200	TraesCS1D01G313900	0	228	203	0	0.529002	0.470998	As
TraesCS1A01G313500	TraesCS1B01G325300	TraesCS1D01G314000	241	0	18	0.930502	0	0.0694981	Ad
TraesCS1A01G313700	TraesCS1B01G325500	TraesCS1D01G314200	51	32	44	0.401575	0.251969	0.346457	Balanced
TraesCS1A01G313800	TraesCS1B01G325700	TraesCS1D01G314300	0	0	9	0	0	1	Dd
TraesCS1A01G314100	TraesCS1B01G326400	TraesCS1D01G314600	31	66	0	0.319588	0.680412	0	Ds
TraesCS1A01G314200	TraesCS1B01G326500	TraesCS1D01G314700	28	8	128	0.170732	0.0487805	0.780488	Dd
TraesCS1A01G314300	TraesCS1B01G326600	TraesCS1D01G314800	186	85	57	0.567073	0.259146	0.17378	Balanced
TraesCS1A01G314400	TraesCS1B01G326700	TraesCS1D01G314900	350	0	283	0.552923	0	0.447077	Bs
TraesCS1A01G315200	TraesCS1B01G327100	TraesCS1D01G315400	24	169	151	0.0697674	0.491279	0.438953	As
TraesCS1A01G315300	TraesCS1B01G327200	TraesCS1D01G315500	4	0	0	1	0	0	Ad
TraesCS1A01G315400	TraesCS1B01G327300	TraesCS1D01G315600	55	75	88	0.252294	0.344037	0.40367	Balanced
TraesCS1A01G315500	TraesCS1B01G327400	TraesCS1D01G315700	0	0	13	0	0	1	Dd
TraesCS1A01G315600	TraesCS1B01G327500	TraesCS1D01G315800	55	62	85	0.272277	0.306931	0.420792	Balanced
TraesCS1A01G315700	TraesCS1B01G327900	TraesCS1D01G315900	6	0	0	1	0	0	Ad
TraesCS1A01G315900	TraesCS1B01G328200	TraesCS1D01G316200	343	0	193	0.639925	0	0.360075	Bs
TraesCS1A01G316900	TraesCS1B01G329300	TraesCS1D01G316900	68	0	0	1	0	0	Ad
TraesCS1A01G317000	TraesCS1B01G329400	TraesCS1D01G317000	47	11	60	0.398305	0.0932203	0.508475	Bs
TraesCS1A01G317100	TraesCS1B01G329500	TraesCS1D01G317100	0	178	195	0	0.477212	0.522788	As
TraesCS1A01G317300	TraesCS1B01G329700	TraesCS1D01G317200	43	63	31	0.313869	0.459854	0.226277	Balanced
TraesCS1A01G317500	TraesCS1B01G330000	TraesCS1D01G317300	35	46	19	0.35	0.46	0.19	Balanced
TraesCS1A01G319000	TraesCS1B01G331300	TraesCS1D01G318800	27	0	0	1	0	0	Ad
TraesCS1A01G319100	TraesCS1B01G331400	TraesCS1D01G318900	52	67	15	0.38806	0.5	0.11194	Ds
TraesCS1A01G319400	TraesCS1B01G331700	TraesCS1D01G319200	9	0	0	1	0	0	Ad
TraesCS1A01G319500	TraesCS1B01G331800	TraesCS1D01G319300	10	13	11	0.294118	0.382353	0.323529	Balanced
TraesCS1A01G319600	TraesCS1B01G331900	TraesCS1D01G319400	10	9	0	0.526316	0.473684	0	Ds
TraesCS1A01G319800	TraesCS1B01G332100	TraesCS1D01G319600	0	0	7	0	0	1	Dd
TraesCS1A01G320500	TraesCS1B01G332700	TraesCS1D01G320300	18	0	7	0.72	0	0.28	Bs
TraesCS1A01G320900	TraesCS1B01G333300	TraesCS1D01G320800	0	80	96	0	0.454545	0.545455	As
TraesCS1A01G321000	TraesCS1B01G333600	TraesCS1D01G321100	12	0	24	0.333333	0	0.666667	Bs
TraesCS1A01G321100	TraesCS1B01G333800	TraesCS1D01G321300	6	0	45	0.117647	0	0.882353	Dd
TraesCS1A01G321700	TraesCS1B01G334100	TraesCS1D01G322000	6	9	30	0.133333	0.2	0.666667	As
TraesCS1A01G321900	TraesCS1B01G334200	TraesCS1D01G322100	60	58	0	0.508475	0.491525	0	Ds
TraesCS1A01G322000	TraesCS1B01G334400	TraesCS1D01G322200	0	0	153	0	0	1	Dd
TraesCS1A01G322100	TraesCS1B01G334500	TraesCS1D01G322300	21	0	49	0.3	0	0.7	Bs
TraesCS1A01G322300	TraesCS1B01G334600	TraesCS1D01G322400	21	119	204	0.0610465	0.34593	0.593023	As
TraesCS1A01G322400	TraesCS1B01G334700	TraesCS1D01G322500	58	169	0	0.255507	0.744493	0	Ds
TraesCS1A01G322700	TraesCS1B01G335000	TraesCS1D01G323100	62	34	0	0.645833	0.354167	0	Ds
TraesCS1A01G322900	TraesCS1B01G335600	TraesCS1D01G323200	0	115	0	0	1	0	Bd
TraesCS1A01G323000	TraesCS1B01G335800	TraesCS1D01G323500	243	0	21	0.920455	0	0.0795455	Ad
TraesCS1A01G323200	TraesCS1B01G336000	TraesCS1D01G323900	260	90	170	0.5	0.173077	0.326923	Balanced
TraesCS1A01G323400	TraesCS1B01G336300	TraesCS1D01G324200	226	116	150	0.45935	0.235772	0.304878	Balanced
TraesCS1A01G323500	TraesCS1B01G336400	TraesCS1D01G324400	111	94	135	0.326471	0.276471	0.397059	Balanced
TraesCS1A01G323600	TraesCS1B01G336700	TraesCS1D01G324700	5	20	0	0.2	0.8	0	Bd
TraesCS1A01G323800	TraesCS1B01G337100	TraesCS1D01G325100	0	5	0	0	1	0	Bd
TraesCS1A01G323900	TraesCS1B01G337200	TraesCS1D01G325200	25	29	63	0.213675	0.247863	0.538462	Balanced
TraesCS1A01G324000	TraesCS1B01G337400	TraesCS1D01G325300	46	36	8	0.511111	0.4	0.0888889	Ds
TraesCS1A01G324800	TraesCS1B01G337800	TraesCS1D01G325500	49	57	72	0.275281	0.320225	0.404494	Balanced
TraesCS1A01G325400	TraesCS1B01G338500	TraesCS1D01G327000	39	0	24	0.619048	0	0.380952	Bs
TraesCS1A01G325500	TraesCS1B01G338600	TraesCS1D01G327100	60	60	0	0.5	0.5	0	Ds
TraesCS1A01G325600	TraesCS1B01G338800	TraesCS1D01G327200	28	49	0	0.363636	0.636364	0	Ds
TraesCS1A01G325700	TraesCS1B01G338900	TraesCS1D01G327400	6	144	0	0.04	0.96	0	Bd
TraesCS1A01G325900	TraesCS1B01G339200	TraesCS1D01G327700	201	422	293	0.219432	0.460699	0.319869	Balanced
TraesCS1A01G326700	TraesCS1B01G340100	TraesCS1D01G328800	6	9	0	0.4	0.6	0	Ds
TraesCS1A01G327000	TraesCS1B01G340400	TraesCS1D01G329100	0	72	120	0	0.375	0.625	As
TraesCS1A01G327100	TraesCS1B01G340500	TraesCS1D01G329200	0	18	43	0	0.295082	0.704918	As
TraesCS1A01G327200	TraesCS1B01G340600	TraesCS1D01G329300	242	21	155	0.578947	0.0502392	0.370813	Bs
TraesCS1A01G327600	TraesCS1B01G340900	TraesCS1D01G329600	72	0	0	1	0	0	Ad
TraesCS1A01G327700	TraesCS1B01G341000	TraesCS1D01G329700	0	7	0	0	1	0	Bd
TraesCS1A01G327800	TraesCS1B01G341100	TraesCS1D01G329800	35	3	321	0.097493	0.00835655	0.89415	Dd
TraesCS1A01G327900	TraesCS1B01G341500	TraesCS1D01G330100	64	0	147	0.303318	0	0.696682	Bs
TraesCS1A01G328000	TraesCS1B01G341700	TraesCS1D01G330500	24	13	5	0.571429	0.309524	0.119048	Ds
TraesCS1A01G328100	TraesCS1B01G341900	TraesCS1D01G330600	0	0	157	0	0	1	Dd
TraesCS1A01G328200	TraesCS1B01G342000	TraesCS1D01G330700	0	66	0	0	1	0	Bd
TraesCS1A01G328300	TraesCS1B01G342100	TraesCS1D01G330800	152	51	49	0.603175	0.202381	0.194444	Balanced
TraesCS1A01G328700	TraesCS1B01G342400	TraesCS1D01G331000	0	0	34	0	0	1	Dd
TraesCS1A01G329200	TraesCS1B01G342600	TraesCS1D01G331300	182	110	100	0.464286	0.280612	0.255102	Balanced
TraesCS1A01G329300	TraesCS1B01G342700	TraesCS1D01G331400	174	24	0	0.878788	0.121212	0	Ad
TraesCS1A01G329400	TraesCS1B01G342800	TraesCS1D01G331500	382	305	315	0.381238	0.304391	0.314371	Balanced
TraesCS1A01G329500	TraesCS1B01G343000	TraesCS1D01G331600	13	6	0	0.684211	0.315789	0	Ds
TraesCS1A01G329600	TraesCS1B01G343100	TraesCS1D01G331700	159	14	40	0.746479	0.0657277	0.187793	Ad
TraesCS1A01G329900	TraesCS1B01G343500	TraesCS1D01G332200	14	48	0	0.225806	0.774194	0	Bd
TraesCS1A01G330200	TraesCS1B01G343800	TraesCS1D01G332600	16	253	0	0.0594796	0.94052	0	Bd
TraesCS1A01G330300	TraesCS1B01G343900	TraesCS1D01G332700	298	0	338	0.468553	0	0.531447	Bs
TraesCS1A01G330500	TraesCS1B01G344100	TraesCS1D01G332900	0	192	0	0	1	0	Bd
TraesCS1A01G330600	TraesCS1B01G344200	TraesCS1D01G333000	396	78	403	0.451539	0.0889396	0.459521	Bs
TraesCS1A01G330700	TraesCS1B01G344400	TraesCS1D01G333200	168	40	121	0.510638	0.121581	0.367781	Bs
TraesCS1A01G330900	TraesCS1B01G344900	TraesCS1D01G333500	4	11	362	0.0106101	0.0291777	0.960212	Dd
TraesCS1A01G331100	TraesCS1B01G345000	TraesCS1D01G333800	0	0	3	0	0	1	Dd
TraesCS1A01G331200	TraesCS1B01G345100	TraesCS1D01G333900	137	54	65	0.535156	0.210938	0.253906	Balanced
TraesCS1A01G331700	TraesCS1B01G345300	TraesCS1D01G334200	182	54	208	0.40991	0.121622	0.468468	Bs
TraesCS1A01G331800	TraesCS1B01G345400	TraesCS1D01G334400	62	43	0	0.590476	0.409524	0	Ds
TraesCS1A01G331900	TraesCS1B01G345500	TraesCS1D01G334600	63	0	72	0.466667	0	0.533333	Bs
TraesCS1A01G332000	TraesCS1B01G345700	TraesCS1D01G334700	37	18	18	0.506849	0.246575	0.246575	Balanced
TraesCS1A01G332200	TraesCS1B01G345800	TraesCS1D01G334800	0	0	3	0	0	1	Dd
TraesCS1A01G332300	TraesCS1B01G345900	TraesCS1D01G334900	0	62	38	0	0.62	0.38	As
TraesCS1A01G332400	TraesCS1B01G346100	TraesCS1D01G335100	218	0	129	0.628242	0	0.371758	Bs
TraesCS1A01G332500	TraesCS1B01G346200	TraesCS1D01G335200	0	0	4	0	0	1	Dd
TraesCS1A01G332600	TraesCS1B01G346300	TraesCS1D01G335300	12	3	5	0.6	0.15	0.25	Bs
TraesCS1A01G332900	TraesCS1B01G346500	TraesCS1D01G335700	0	78	0	0	1	0	Bd
TraesCS1A01G333000	TraesCS1B01G346600	TraesCS1D01G335800	91	18	0	0.834862	0.165138	0	Ad
TraesCS1A01G333200	TraesCS1B01G346700	TraesCS1D01G335900	62	9	0	0.873239	0.126761	0	Ad
TraesCS1A01G333400	TraesCS1B01G346800	TraesCS1D01G336000	0	30	0	0	1	0	Bd
TraesCS1A01G333500	TraesCS1B01G346900	TraesCS1D01G336100	93	0	160	0.367589	0	0.632411	Bs
TraesCS1A01G333600	TraesCS1B01G347000	TraesCS1D01G336200	10	0	0	1	0	0	Ad
TraesCS1A01G333900	TraesCS1B01G347200	TraesCS1D01G336400	106	0	136	0.438017	0	0.561983	Bs
TraesCS1A01G334000	TraesCS1B01G347300	TraesCS1D01G336500	0	108	8	0	0.931034	0.0689655	Bd
TraesCS1A01G334300	TraesCS1B01G347500	TraesCS1D01G336800	0	0	19	0	0	1	Dd
TraesCS1A01G334400	TraesCS1B01G347600	TraesCS1D01G336900	0	0	6	0	0	1	Dd
TraesCS1A01G334900	TraesCS1B01G347900	TraesCS1D01G337400	0	8	0	0	1	0	Bd
TraesCS1A01G335100	TraesCS1B01G348000	TraesCS1D01G337500	0	0	55	0	0	1	Dd
TraesCS1A01G335400	TraesCS1B01G348300	TraesCS1D01G337700	0	0	12	0	0	1	Dd
TraesCS1A01G335500	TraesCS1B01G348400	TraesCS1D01G337800	0	0	4	0	0	1	Dd
TraesCS1A01G335700	TraesCS1B01G348900	TraesCS1D01G338000	37	9	9	0.672727	0.163636	0.163636	Ad
TraesCS1A01G335800	TraesCS1B01G349100	TraesCS1D01G338200	34	0	42	0.447368	0	0.552632	Bs
TraesCS1A01G335900	TraesCS1B01G349200	TraesCS1D01G338300	0	88	0	0	1	0	Bd
TraesCS1A01G336100	TraesCS1B01G349500	TraesCS1D01G338500	0	17	7	0	0.708333	0.291667	As
TraesCS1A01G337200	TraesCS1B01G349800	TraesCS1D01G339000	0	0	45	0	0	1	Dd
TraesCS1A01G337600	TraesCS1B01G350000	TraesCS1D01G339500	12	14	0	0.461538	0.538462	0	Ds
TraesCS1A01G337800	TraesCS1B01G350200	TraesCS1D01G339700	28	54	6	0.318182	0.613636	0.0681818	Ds
TraesCS1A01G337900	TraesCS1B01G350300	TraesCS1D01G339800	0	0	47	0	0	1	Dd
TraesCS1A01G338100	TraesCS1B01G350500	TraesCS1D01G340300	36	0	12	0.75	0	0.25	Ad
TraesCS1A01G338200	TraesCS1B01G350600	TraesCS1D01G340400	0	47	113	0	0.29375	0.70625	As
TraesCS1A01G338300	TraesCS1B01G350700	TraesCS1D01G340500	125	66	142	0.375375	0.198198	0.426426	Balanced
TraesCS1A01G338400	TraesCS1B01G350800	TraesCS1D01G340600	45	0	124	0.266272	0	0.733728	Bs
TraesCS1A01G338500	TraesCS1B01G351000	TraesCS1D01G340700	219	0	0	1	0	0	Ad
TraesCS1A01G338700	TraesCS1B01G351200	TraesCS1D01G340900	26	63	561	0.04	0.0969231	0.863077	Dd
TraesCS1A01G338900	TraesCS1B01G351300	TraesCS1D01G341000	178	310	329	0.21787	0.379437	0.402693	Balanced
TraesCS1A01G339300	TraesCS1B01G351600	TraesCS1D01G341100	29	40	67	0.213235	0.294118	0.492647	Balanced
TraesCS1A01G339400	TraesCS1B01G351700	TraesCS1D01G341200	0	0	7	0	0	1	Dd
TraesCS1A01G339500	TraesCS1B01G351800	TraesCS1D01G341300	18	0	63	0.222222	0	0.777778	Dd
TraesCS1A01G339600	TraesCS1B01G351900	TraesCS1D01G341600	213	0	132	0.617391	0	0.382609	Bs
TraesCS1A01G339700	TraesCS1B01G352000	TraesCS1D01G341700	0	124	0	0	1	0	Bd
TraesCS1A01G339800	TraesCS1B01G352100	TraesCS1D01G341800	126	104	94	0.388889	0.320988	0.290123	Balanced
TraesCS1A01G339900	TraesCS1B01G352200	TraesCS1D01G341900	88	37	0	0.704	0.296	0	Ds
TraesCS1A01G340000	TraesCS1B01G352300	TraesCS1D01G342000	65	20	78	0.398773	0.122699	0.478528	Bs
TraesCS1A01G340100	TraesCS1B01G352400	TraesCS1D01G342100	0	0	68	0	0	1	Dd
TraesCS1A01G340200	TraesCS1B01G352500	TraesCS1D01G342200	0	0	26	0	0	1	Dd
TraesCS1A01G340300	TraesCS1B01G352600	TraesCS1D01G342300	44	65	5	0.385965	0.570175	0.0438596	Ds
TraesCS1A01G340400	TraesCS1B01G352700	TraesCS1D01G342400	174	111	104	0.447301	0.285347	0.267352	Balanced
TraesCS1A01G340900	TraesCS1B01G353700	TraesCS1D01G343000	32	15	64	0.288288	0.135135	0.576577	Bs
TraesCS1A01G341200	TraesCS1B01G353900	TraesCS1D01G343300	0	0	25	0	0	1	Dd
TraesCS1A01G341300	TraesCS1B01G354000	TraesCS1D01G343400	61	32	14	0.570093	0.299065	0.130841	Ds
TraesCS1A01G341400	TraesCS1B01G354100	TraesCS1D01G343700	0	16	10	0	0.615385	0.384615	As
TraesCS1A01G341500	TraesCS1B01G354200	TraesCS1D01G343800	124	183	191	0.248996	0.36747	0.383534	Balanced
TraesCS1A01G341600	TraesCS1B01G354300	TraesCS1D01G343900	0	96	82	0	0.539326	0.460674	As
TraesCS1A01G341700	TraesCS1B01G354400	TraesCS1D01G344000	123	0	16	0.884892	0	0.115108	Ad
TraesCS1A01G341800	TraesCS1B01G354500	TraesCS1D01G344100	20	206	106	0.060241	0.620482	0.319277	As
TraesCS1A01G341900	TraesCS1B01G354600	TraesCS1D01G344200	0	3	63	0	0.0454545	0.954545	Dd
TraesCS1A01G342500	TraesCS1B01G355600	TraesCS1D01G344600	0	0	464	0	0	1	Dd
TraesCS1A01G342600	TraesCS1B01G355700	TraesCS1D01G344700	220	146	0	0.601093	0.398907	0	Ds
TraesCS1A01G342700	TraesCS1B01G355800	TraesCS1D01G344800	0	16	0	0	1	0	Bd
TraesCS1A01G342900	TraesCS1B01G356100	TraesCS1D01G345100	229	191	257	0.338257	0.282127	0.379616	Balanced
TraesCS1A01G343200	TraesCS1B01G356300	TraesCS1D01G345300	58	0	221	0.207885	0	0.792115	Dd
TraesCS1A01G343300	TraesCS1B01G356600	TraesCS1D01G345400	51	23	58	0.386364	0.174242	0.439394	Balanced
TraesCS1A01G344000	TraesCS1B01G357000	TraesCS1D01G346200	244	194	155	0.411467	0.32715	0.261383	Balanced
TraesCS1A01G344400	TraesCS1B01G358300	TraesCS1D01G347000	0	0	15	0	0	1	Dd
TraesCS1A01G344900	TraesCS1B01G358900	TraesCS1D01G347800	0	3	0	0	1	0	Bd
TraesCS1A01G345500	TraesCS1B01G359400	TraesCS1D01G348200	0	12	3	0	0.8	0.2	Bd
TraesCS1A01G346200	TraesCS1B01G359800	TraesCS1D01G348900	0	10	11	0	0.47619	0.52381	As
TraesCS1A01G346400	TraesCS1B01G360200	TraesCS1D01G349100	72	64	26	0.444444	0.395062	0.160494	Ds
TraesCS1A01G346500	TraesCS1B01G360300	TraesCS1D01G349200	0	29	47	0	0.381579	0.618421	As
TraesCS1A01G346700	TraesCS1B01G360600	TraesCS1D01G349500	16	0	178	0.0824742	0	0.917526	Dd
TraesCS1A01G346800	TraesCS1B01G360800	TraesCS1D01G349700	131	89	173	0.333333	0.226463	0.440204	Balanced
TraesCS1A01G347000	TraesCS1B01G361200	TraesCS1D01G349900	0	0	37	0	0	1	Dd
TraesCS1A01G347100	TraesCS1B01G361300	TraesCS1D01G350000	81	16	0	0.835052	0.164948	0	Ad
TraesCS1A01G347200	TraesCS1B01G361400	TraesCS1D01G350100	5	0	158	0.0306748	0	0.969325	Dd
TraesCS1A01G347400	TraesCS1B01G361600	TraesCS1D01G350400	41	19	0	0.683333	0.316667	0	Ds
TraesCS1A01G347700	TraesCS1B01G362200	TraesCS1D01G350600	212	119	288	0.342488	0.192246	0.465267	Balanced
TraesCS1A01G347800	TraesCS1B01G362400	TraesCS1D01G350700	0	0	159	0	0	1	Dd
TraesCS1A01G348000	TraesCS1B01G362600	TraesCS1D01G350900	0	117	0	0	1	0	Bd
TraesCS1A01G348300	TraesCS1B01G362900	TraesCS1D01G351300	169	37	0	0.820388	0.179612	0	Ad
TraesCS1A01G348700	TraesCS1B01G363400	TraesCS1D01G351700	0	37	49	0	0.430233	0.569767	As
TraesCS1A01G348800	TraesCS1B01G363500	TraesCS1D01G351800	13	0	0	1	0	0	Ad
TraesCS1A01G348900	TraesCS1B01G364000	TraesCS1D01G352300	54	36	6	0.5625	0.375	0.0625	Ds
TraesCS1A01G349000	TraesCS1B01G363900	TraesCS1D01G352200	0	53	18	0	0.746479	0.253521	As
TraesCS1A01G349900	TraesCS1B01G364200	TraesCS1D01G352600	0	9	54	0	0.142857	0.857143	Dd
TraesCS1A01G350000	TraesCS1B01G364300	TraesCS1D01G352700	198	0	7	0.965854	0	0.0341463	Ad
TraesCS1A01G350100	TraesCS1B01G364400	TraesCS1D01G352900	119	49	53	0.538462	0.221719	0.239819	Balanced
TraesCS1A01G350500	TraesCS1B01G364800	TraesCS1D01G353300	126	87	66	0.451613	0.311828	0.236559	Balanced
TraesCS1A01G350600	TraesCS1B01G364900	TraesCS1D01G353400	101	24	28	0.660131	0.156863	0.183007	Bs
TraesCS1A01G350800	TraesCS1B01G365000	TraesCS1D01G353700	20	0	0	1	0	0	Ad
TraesCS1A01G351100	TraesCS1B01G372300	TraesCS1D01G360200	11	0	0	1	0	0	Ad
TraesCS1A01G351300	TraesCS1B01G371600	TraesCS1D01G360000	43	14	16	0.589041	0.191781	0.219178	Balanced
TraesCS1A01G351500	TraesCS1B01G371800	TraesCS1D01G359200	67	0	0	1	0	0	Ad
TraesCS1A01G351600	TraesCS1B01G371900	TraesCS1D01G359100	67	4	7	0.858974	0.0512821	0.0897436	Ad
TraesCS1A01G351800	TraesCS1B01G371400	TraesCS1D01G358600	26	25	6	0.45614	0.438596	0.105263	Ds
TraesCS1A01G351900	TraesCS1B01G371300	TraesCS1D01G358500	140	28	19	0.748663	0.149733	0.101604	Ad
TraesCS1A01G352500	TraesCS1B01G369400	TraesCS1D01G357600	0	3	0	0	1	0	Bd
TraesCS1A01G352600	TraesCS1B01G369200	TraesCS1D01G357400	0	3	66	0	0.0434783	0.956522	Dd
TraesCS1A01G352700	TraesCS1B01G369100	TraesCS1D01G357300	143	6	0	0.959732	0.0402685	0	Ad
TraesCS1A01G353200	TraesCS1B01G368600	TraesCS1D01G357000	0	4	103	0	0.0373832	0.962617	Dd
TraesCS1A01G353300	TraesCS1B01G368500	TraesCS1D01G356900	33	19	18	0.471429	0.271429	0.257143	Balanced
TraesCS1A01G354500	TraesCS1B01G367300	TraesCS1D01G356000	0	25	0	0	1	0	Bd
TraesCS1A01G354600	TraesCS1B01G367200	TraesCS1D01G355900	128	75	98	0.425249	0.249169	0.325581	Balanced
TraesCS1A01G354700	TraesCS1B01G367100	TraesCS1D01G355800	24	0	0	1	0	0	Ad
TraesCS1A01G354800	TraesCS1B01G366900	TraesCS1D01G355700	0	0	36	0	0	1	Dd
TraesCS1A01G355000	TraesCS1B01G366700	TraesCS1D01G355500	252	70	0	0.782609	0.217391	0	Ad
TraesCS1A01G355200	TraesCS1B01G366400	TraesCS1D01G355200	0	87	245	0	0.262048	0.737952	As
TraesCS1A01G355400	TraesCS1B01G366200	TraesCS1D01G355000	285	54	0	0.840708	0.159292	0	Ad
TraesCS1A01G355500	TraesCS1B01G366100	TraesCS1D01G354900	0	0	221	0	0	1	Dd
TraesCS1A01G355800	TraesCS1B01G365600	TraesCS1D01G354500	58	3	19	0.725	0.0375	0.2375	Bs
TraesCS1A01G356000	TraesCS1B01G365400	TraesCS1D01G354300	14	0	0	1	0	0	Ad
TraesCS1A01G356500	TraesCS1B01G372600	TraesCS1D01G360700	25	33	60	0.211864	0.279661	0.508475	Balanced
TraesCS1A01G356700	TraesCS1B01G372900	TraesCS1D01G360800	0	25	25	0	0.5	0.5	As
TraesCS1A01G356800	TraesCS1B01G373000	TraesCS1D01G360900	68	18	0	0.790698	0.209302	0	Ad
TraesCS1A01G356900	TraesCS1B01G373100	TraesCS1D01G361000	0	41	102	0	0.286713	0.713287	As
TraesCS1A01G357200	TraesCS1B01G373600	TraesCS1D01G361400	34	21	151	0.165049	0.101942	0.73301	Dd
TraesCS1A01G357300	TraesCS1B01G373800	TraesCS1D01G361500	457	0	432	0.514061	0	0.485939	Bs
TraesCS1A01G357400	TraesCS1B01G374000	TraesCS1D01G361700	0	213	150	0	0.586777	0.413223	As
TraesCS1A01G357500	TraesCS1B01G374100	TraesCS1D01G361800	219	0	0	1	0	0	Ad
TraesCS1A01G357600	TraesCS1B01G374300	TraesCS1D01G362000	62	26	5	0.666667	0.27957	0.0537634	Ds
TraesCS1A01G357900	TraesCS1B01G374500	TraesCS1D01G362700	443	11	255	0.624824	0.0155148	0.359661	Bs
TraesCS1A01G358000	TraesCS1B01G374600	TraesCS1D01G362800	0	95	7	0	0.931373	0.0686275	Bd
TraesCS1A01G358500	TraesCS1B01G375000	TraesCS1D01G363400	596	338	425	0.438558	0.248712	0.31273	Balanced
TraesCS1A01G358600	TraesCS1B01G375100	TraesCS1D01G363500	0	0	476	0	0	1	Dd
TraesCS1A01G358800	TraesCS1B01G375300	TraesCS1D01G363700	260	216	192	0.389222	0.323353	0.287425	Balanced
TraesCS1A01G359100	TraesCS1B01G375400	TraesCS1D01G363800	0	26	181	0	0.125604	0.874396	Dd
TraesCS1A01G359300	TraesCS1B01G375500	TraesCS1D01G363900	274	0	191	0.589247	0	0.410753	Bs
TraesCS1A01G360500	TraesCS1B01G377000	TraesCS1D01G364900	177	112	129	0.423445	0.267943	0.308612	Balanced
TraesCS1A01G361000	TraesCS1B01G377600	TraesCS1D01G365400	354	126	6	0.728395	0.259259	0.0123457	Ds
TraesCS1A01G361200	TraesCS1B01G377800	TraesCS1D01G365600	0	0	163	0	0	1	Dd
TraesCS1A01G361400	TraesCS1B01G378000	TraesCS1D01G365800	0	213	0	0	1	0	Bd
TraesCS1A01G361500	TraesCS1B01G378100	TraesCS1D01G366200	77	46	125	0.310484	0.185484	0.504032	Balanced
TraesCS1A01G362100	TraesCS1B01G379300	TraesCS1D01G367000	148	116	234	0.297189	0.232932	0.46988	Balanced
TraesCS1A01G362400	TraesCS1B01G379600	TraesCS1D01G367300	114	60	0	0.655172	0.344828	0	Ds
TraesCS1A01G362500	TraesCS1B01G379700	TraesCS1D01G367400	29	3	44	0.381579	0.0394737	0.578947	Bs
TraesCS1A01G362700	TraesCS1B01G379800	TraesCS1D01G367600	149	52	156	0.417367	0.145658	0.436975	Bs
TraesCS1A01G362800	TraesCS1B01G380000	TraesCS1D01G367700	67	9	54	0.515385	0.0692308	0.415385	Bs
TraesCS1A01G362900	TraesCS1B01G380100	TraesCS1D01G367800	61	79	124	0.231061	0.299242	0.469697	Balanced
TraesCS1A01G363300	TraesCS1B01G380500	TraesCS1D01G368300	0	159	74	0	0.682403	0.317597	As
TraesCS1A01G363600	TraesCS1B01G380700	TraesCS1D01G368600	0	52	3	0	0.945455	0.0545455	Bd
TraesCS1A01G363800	TraesCS1B01G381000	TraesCS1D01G368900	0	0	147	0	0	1	Dd
TraesCS1A01G364200	TraesCS1B01G381600	TraesCS1D01G369600	73	55	19	0.496599	0.37415	0.129252	Ds
TraesCS1A01G364500	TraesCS1B01G381900	TraesCS1D01G369900	0	41	0	0	1	0	Bd
TraesCS1A01G364600	TraesCS1B01G382000	TraesCS1D01G370000	0	258	0	0	1	0	Bd
TraesCS1A01G364700	TraesCS1B01G382100	TraesCS1D01G370100	230	0	222	0.50885	0	0.49115	Bs
TraesCS1A01G364800	TraesCS1B01G382200	TraesCS1D01G370300	76	53	25	0.493506	0.344156	0.162338	Ds
TraesCS1A01G364900	TraesCS1B01G382500	TraesCS1D01G370400	5	0	0	1	0	0	Ad
TraesCS1A01G365100	TraesCS1B01G382600	TraesCS1D01G370600	207	74	0	0.736655	0.263345	0	Ds
TraesCS1A01G365200	TraesCS1B01G382700	TraesCS1D01G370700	107	0	74	0.59116	0	0.40884	Bs
TraesCS1A01G365400	TraesCS1B01G382900	TraesCS1D01G370900	0	14	38	0	0.269231	0.730769	As
TraesCS1A01G365700	TraesCS1B01G383300	TraesCS1D01G371100	32	76	97	0.156098	0.370732	0.473171	As
TraesCS1A01G365800	TraesCS1B01G383400	TraesCS1D01G371200	69	6	3	0.884615	0.0769231	0.0384615	Ad
TraesCS1A01G366400	TraesCS1B01G384100	TraesCS1D01G372000	161	99	165	0.378824	0.232941	0.388235	Balanced
TraesCS1A01G366500	TraesCS1B01G384300	TraesCS1D01G372100	47	35	73	0.303226	0.225806	0.470968	Balanced
TraesCS1A01G366700	TraesCS1B01G384500	TraesCS1D01G372200	308	0	0	1	0	0	Ad
TraesCS1A01G366800	TraesCS1B01G384600	TraesCS1D01G372300	0	158	298	0	0.346491	0.653509	As
TraesCS1A01G367300	TraesCS1B01G385900	TraesCS1D01G373000	170	86	178	0.391705	0.198157	0.410138	Balanced
TraesCS1A01G367700	TraesCS1B01G386300	TraesCS1D01G373700	0	35	0	0	1	0	Bd
TraesCS1A01G368100	TraesCS1B01G387000	TraesCS1D01G374000	0	64	74	0	0.463768	0.536232	As
TraesCS1A01G368500	TraesCS1B01G387400	TraesCS1D01G374300	119	63	6	0.632979	0.335106	0.0319149	Ds
TraesCS1A01G368600	TraesCS1B01G387500	TraesCS1D01G374400	0	0	17	0	0	1	Dd
TraesCS1A01G368800	TraesCS1B01G387700	TraesCS1D01G374600	3	38	46	0.0344828	0.436782	0.528736	As
TraesCS1A01G369100	TraesCS1B01G387800	TraesCS1D01G374700	0	3	0	0	1	0	Bd
TraesCS1A01G369700	TraesCS1B01G388800	TraesCS1D01G375800	13	138	278	0.030303	0.321678	0.648019	As
TraesCS1A01G369800	TraesCS1B01G388900	TraesCS1D01G376000	226	99	273	0.377926	0.165552	0.456522	Bs
TraesCS1A01G370800	TraesCS1B01G390000	TraesCS1D01G376900	115	166	386	0.172414	0.248876	0.578711	Balanced
TraesCS1A01G371700	TraesCS1B01G391500	TraesCS1D01G378300	37	99	53	0.195767	0.52381	0.280423	Balanced
TraesCS1A01G371800	TraesCS1B01G391800	TraesCS1D01G378700	3	0	321	0.00925926	0	0.990741	Dd
TraesCS1A01G371900	TraesCS1B01G391900	TraesCS1D01G378600	25	55	0	0.3125	0.6875	0	Ds
TraesCS1A01G372400	TraesCS1B01G392400	TraesCS1D01G379000	110	164	258	0.206767	0.308271	0.484962	Balanced
TraesCS1A01G372700	TraesCS1B01G392700	TraesCS1D01G379300	7	0	0	1	0	0	Ad
TraesCS1A01G372800	TraesCS1B01G392800	TraesCS1D01G379400	0	6	3	0	0.666667	0.333333	As
TraesCS1A01G372900	TraesCS1B01G393100	TraesCS1D01G379700	55	320	0	0.146667	0.853333	0	Bd
TraesCS1A01G373000	TraesCS1B01G393200	TraesCS1D01G379800	76	0	0	1	0	0	Ad
TraesCS1A01G373100	TraesCS1B01G393300	TraesCS1D01G379900	0	11	302	0	0.0351438	0.964856	Dd
TraesCS1A01G373200	TraesCS1B01G393400	TraesCS1D01G380000	32	0	0	1	0	0	Ad
TraesCS1A01G373300	TraesCS1B01G393500	TraesCS1D01G380200	74	150	174	0.18593	0.376884	0.437186	Balanced
TraesCS1A01G374700	TraesCS1B01G394900	TraesCS1D01G381800	0	227	0	0	1	0	Bd
TraesCS1A01G374800	TraesCS1B01G395000	TraesCS1D01G382000	88	330	131	0.160291	0.601093	0.238616	As
TraesCS1A01G374900	TraesCS1B01G395100	TraesCS1D01G382100	44	205	0	0.176707	0.823293	0	Bd
TraesCS1A01G375000	TraesCS1B01G395200	TraesCS1D01G382200	63	63	44	0.370588	0.370588	0.258824	Balanced
TraesCS1A01G375100	TraesCS1B01G395300	TraesCS1D01G382300	23	23	46	0.25	0.25	0.5	Balanced
TraesCS1A01G375200	TraesCS1B01G395400	TraesCS1D01G382400	12	6	39	0.210526	0.105263	0.684211	Bs
TraesCS1A01G375600	TraesCS1B01G396000	TraesCS1D01G382900	51	123	109	0.180212	0.434629	0.385159	Balanced
TraesCS1A01G375700	TraesCS1B01G396100	TraesCS1D01G383000	148	0	0	1	0	0	Ad
TraesCS1A01G375900	TraesCS1B01G396300	TraesCS1D01G383300	98	85	116	0.327759	0.284281	0.38796	Balanced
TraesCS1A01G376300	TraesCS1B01G396700	TraesCS1D01G383600	7	10	25	0.166667	0.238095	0.595238	Balanced
TraesCS1A01G376400	TraesCS1B01G396800	TraesCS1D01G383500	39	6	145	0.205263	0.0315789	0.763158	Dd
TraesCS1A01G376500	TraesCS1B01G396900	TraesCS1D01G383700	10	0	0	1	0	0	Ad
TraesCS1A01G377800	TraesCS1B01G398200	TraesCS1D01G384800	16	86	0	0.156863	0.843137	0	Bd
TraesCS1A01G377900	TraesCS1B01G398700	TraesCS1D01G384900	0	6	0	0	1	0	Bd
TraesCS1A01G378000	TraesCS1B01G398800	TraesCS1D01G385000	98	35	72	0.478049	0.170732	0.35122	Balanced
TraesCS1A01G378200	TraesCS1B01G399000	TraesCS1D01G385200	176	103	89	0.478261	0.279891	0.241848	Balanced
TraesCS1A01G378500	TraesCS1B01G399300	TraesCS1D01G385400	28	73	25	0.222222	0.579365	0.198413	Balanced
TraesCS1A01G378600	TraesCS1B01G399600	TraesCS1D01G385500	14	8	13	0.4	0.228571	0.371429	Balanced
TraesCS1A01G378900	TraesCS1B01G400200	TraesCS1D01G386100	16	0	43	0.271186	0	0.728814	Bs
TraesCS1A01G379700	TraesCS1B01G401700	TraesCS1D01G387100	133	64	46	0.547325	0.263374	0.1893	Balanced
TraesCS1A01G380200	TraesCS1B01G402300	TraesCS1D01G387700	0	0	3	0	0	1	Dd
TraesCS1A01G380300	TraesCS1B01G402400	TraesCS1D01G387800	7	31	0	0.184211	0.815789	0	Bd
TraesCS1A01G380700	TraesCS1B01G403000	TraesCS1D01G388000	36	22	38	0.375	0.229167	0.395833	Balanced
TraesCS1A01G381200	TraesCS1B01G403700	TraesCS1D01G389000	48	198	124	0.12973	0.535135	0.335135	As
TraesCS1A01G381500	TraesCS1B01G404000	TraesCS1D01G389300	27	319	151	0.054326	0.641851	0.303823	As
TraesCS1A01G381800	TraesCS1B01G404200	TraesCS1D01G389500	0	43	0	0	1	0	Bd
TraesCS1A01G382100	TraesCS1B01G407200	TraesCS1D01G389800	46	24	20	0.511111	0.266667	0.222222	Balanced
TraesCS1A01G382900	TraesCS1B01G408600	TraesCS1D01G390600	16	3	62	0.197531	0.037037	0.765432	Dd
TraesCS1A01G383200	TraesCS1B01G409300	TraesCS1D01G391000	34	97	43	0.195402	0.557471	0.247126	Balanced
TraesCS1A01G383500	TraesCS1B01G409800	TraesCS1D01G391600	106	120	84	0.341935	0.387097	0.270968	Balanced
TraesCS1A01G383600	TraesCS1B01G410200	TraesCS1D01G391800	30	9	7	0.652174	0.195652	0.152174	Ds
TraesCS1A01G383800	TraesCS1B01G410400	TraesCS1D01G392000	59	59	10	0.460938	0.460938	0.078125	Ds
TraesCS1A01G383900	TraesCS1B01G410600	TraesCS1D01G392100	0	31	0	0	1	0	Bd
TraesCS1A01G384000	TraesCS1B01G410800	TraesCS1D01G392300	60	142	90	0.205479	0.486301	0.308219	Balanced
TraesCS1A01G384200	TraesCS1B01G411000	TraesCS1D01G392400	25	227	100	0.0710227	0.644886	0.284091	As
TraesCS1A01G385400	TraesCS1B01G411700	TraesCS1D01G393000	4	120	60	0.0217391	0.652174	0.326087	As
TraesCS1A01G385500	TraesCS1B01G411900	TraesCS1D01G393500	0	25	12	0	0.675676	0.324324	As
TraesCS1A01G386400	TraesCS1B01G413800	TraesCS1D01G394600	16	0	0	1	0	0	Ad
TraesCS1A01G386800	TraesCS1B01G414000	TraesCS1D01G394300	0	18	23	0	0.439024	0.560976	As
TraesCS1A01G387500	TraesCS1B01G415000	TraesCS1D01G395400	60	4	12	0.789474	0.0526316	0.157895	Ad
TraesCS1A01G387600	TraesCS1B01G415100	TraesCS1D01G395600	0	11	4	0	0.733333	0.266667	As
TraesCS1A01G387700	TraesCS1B01G415200	TraesCS1D01G395700	49	96	130	0.178182	0.349091	0.472727	Balanced
TraesCS1A01G388000	TraesCS1B01G415500	TraesCS1D01G396000	26	169	93	0.0902778	0.586806	0.322917	As
TraesCS1A01G388400	TraesCS1B01G415800	TraesCS1D01G396300	24	174	164	0.0662983	0.480663	0.453039	As
TraesCS1A01G388500	TraesCS1B01G415900	TraesCS1D01G396400	4	92	19	0.0347826	0.8	0.165217	Bd
TraesCS1A01G388700	TraesCS1B01G416800	TraesCS1D01G396700	43	23	153	0.196347	0.105023	0.69863	Dd
TraesCS1A01G389300	TraesCS4B01G104500	TraesCS1D01G397400	0	0	19	0	0	1	Dd
TraesCS1A01G389500	TraesCS4B01G104700	TraesCS1D01G397600	0	97	197	0	0.329932	0.670068	As
TraesCS1A01G389800	TraesCS1B01G417900	TraesCS1D01G397900	0	6	0	0	1	0	Bd
TraesCS1A01G389900	TraesCS1B01G418000	TraesCS1D01G398100	9	0	0	1	0	0	Ad
TraesCS1A01G390200	TraesCS1B01G418400	TraesCS1D01G398400	141	81	26	0.568548	0.326613	0.104839	Ds
TraesCS1A01G390400	TraesCS1B01G418600	TraesCS1D01G398600	382	79	295	0.505291	0.104497	0.390212	Bs
TraesCS1A01G390500	TraesCS1B01G418800	TraesCS1D01G398700	322	17	81	0.766667	0.0404762	0.192857	Ad
TraesCS1A01G390800	TraesCS1B01G418900	TraesCS1D01G398800	10	0	0	1	0	0	Ad
TraesCS1A01G391000	TraesCS1B01G419100	TraesCS1D01G399000	89	71	67	0.39207	0.312775	0.295154	Balanced
TraesCS1A01G391100	TraesCS1B01G419300	TraesCS1D01G399400	21	41	40	0.205882	0.401961	0.392157	Balanced
TraesCS1A01G391600	TraesCS1B01G419800	TraesCS1D01G399800	189	158	256	0.313433	0.262023	0.424544	Balanced
TraesCS1A01G391900	TraesCS1B01G420000	TraesCS1D01G400000	126	139	65	0.381818	0.421212	0.19697	Balanced
TraesCS1A01G392000	TraesCS1B01G420100	TraesCS1D01G400100	18	0	0	1	0	0	Ad
TraesCS1A01G392100	TraesCS1B01G420200	TraesCS1D01G400200	0	66	67	0	0.496241	0.503759	As
TraesCS1A01G392200	TraesCS1B01G420300	TraesCS1D01G400300	3	27	18	0.0625	0.5625	0.375	As
TraesCS1A01G392300	TraesCS1B01G420500	TraesCS1D01G400500	121	39	128	0.420139	0.135417	0.444444	Bs
TraesCS1A01G392400	TraesCS1B01G420600	TraesCS1D01G400600	92	0	109	0.457711	0	0.542289	Bs
TraesCS1A01G393700	TraesCS1B01G423000	TraesCS1D01G402800	171	41	53	0.645283	0.154717	0.2	Bs
TraesCS1A01G393900	TraesCS1B01G422900	TraesCS1D01G402600	0	0	9	0	0	1	Dd
TraesCS1A01G394100	TraesCS1B01G422600	TraesCS1D01G402400	6	15	81	0.0588235	0.147059	0.794118	Dd
TraesCS1A01G394400	TraesCS1B01G422400	TraesCS1D01G402000	0	62	325	0	0.160207	0.839793	Dd
TraesCS1A01G394500	TraesCS1B01G422200	TraesCS1D01G401900	85	150	166	0.21197	0.374065	0.413965	Balanced
TraesCS1A01G394600	TraesCS1B01G422100	TraesCS1D01G401800	6	18	11	0.171429	0.514286	0.314286	Balanced
TraesCS1A01G394900	TraesCS1B01G423200	TraesCS1D01G403100	0	3	0	0	1	0	Bd
TraesCS1A01G395000	TraesCS1B01G423300	TraesCS1D01G403200	3	0	0	1	0	0	Ad
TraesCS1A01G395200	TraesCS1B01G423500	TraesCS1D01G403400	0	147	106	0	0.581028	0.418972	As
TraesCS1A01G395300	TraesCS1B01G423600	TraesCS1D01G403500	114	56	73	0.469136	0.230453	0.300412	Balanced
TraesCS1A01G395400	TraesCS1B01G424000	TraesCS1D01G403600	9	0	0	1	0	0	Ad
TraesCS1A01G395600	TraesCS1B01G424100	TraesCS1D01G403700	108	138	63	0.349515	0.446602	0.203883	Balanced
TraesCS1A01G396000	TraesCS1B01G424400	TraesCS1D01G404000	74	57	0	0.564885	0.435115	0	Ds
TraesCS1A01G396200	TraesCS1B01G424500	TraesCS1D01G404300	0	60	380	0	0.136364	0.863636	Dd
TraesCS1A01G396400	TraesCS1B01G424700	TraesCS1D01G404400	7	24	111	0.0492958	0.169014	0.78169	Dd
TraesCS1A01G396600	TraesCS1B01G424800	TraesCS1D01G404500	69	89	136	0.234694	0.302721	0.462585	Balanced
TraesCS1A01G396700	TraesCS1B01G424900	TraesCS1D01G404600	0	7	9	0	0.4375	0.5625	As
TraesCS1A01G396800	TraesCS1B01G425000	TraesCS1D01G404700	0	0	8	0	0	1	Dd
TraesCS1A01G397100	TraesCS1B01G425400	TraesCS1D01G405000	78	67	0	0.537931	0.462069	0	Ds
TraesCS1A01G397300	TraesCS1B01G425600	TraesCS1D01G405300	49	155	132	0.145833	0.46131	0.392857	As
TraesCS1A01G398200	TraesCS1B01G426100	TraesCS1D01G405700	0	3	20	0	0.130435	0.869565	Dd
TraesCS1A01G398300	TraesCS1B01G426200	TraesCS1D01G405800	14	166	0	0.0777778	0.922222	0	Bd
TraesCS1A01G398400	TraesCS1B01G426300	TraesCS1D01G405900	0	0	48	0	0	1	Dd
TraesCS1A01G398500	TraesCS1B01G426400	TraesCS1D01G406100	0	99	9	0	0.916667	0.0833333	Bd
TraesCS1A01G398900	TraesCS1B01G426700	TraesCS1D01G406300	0	14	18	0	0.4375	0.5625	As
TraesCS1A01G399000	TraesCS1B01G426800	TraesCS1D01G406400	0	9	0	0	1	0	Bd
TraesCS1A01G399600	TraesCS1B01G427700	TraesCS1D01G407300	14	3	53	0.2	0.0428571	0.757143	Dd
TraesCS1A01G399700	TraesCS1B01G427800	TraesCS1D01G407400	0	0	5	0	0	1	Dd
TraesCS1A01G399800	TraesCS1B01G427900	TraesCS1D01G407500	37	4	67	0.342593	0.037037	0.62037	Bs
TraesCS1A01G400200	TraesCS1B01G428800	TraesCS1D01G408000	17	144	112	0.0622711	0.527473	0.410256	As
TraesCS1A01G400300	TraesCS1B01G428900	TraesCS1D01G408100	71	273	208	0.128623	0.494565	0.376812	As
TraesCS1A01G400500	TraesCS1B01G429200	TraesCS1D01G408300	0	0	4	0	0	1	Dd
TraesCS1A01G401100	TraesCS4B01G350500	TraesCS4D01G345200	0	10	70	0	0.125	0.875	Dd
TraesCS1A01G401900	TraesCS1B01G430500	TraesCS1D01G409300	3	5	50	0.0517241	0.0862069	0.862069	Dd
TraesCS1A01G402000	TraesCS1B01G430900	TraesCS1D01G409500	30	8	113	0.198675	0.0529801	0.748344	Dd
TraesCS1A01G402400	TraesCS1B01G431400	TraesCS1D01G410100	510	773	0	0.397506	0.602494	0	Ds
TraesCS1A01G402500	TraesCS1B01G431500	TraesCS1D01G410200	60	283	361	0.0852273	0.401989	0.512784	As
TraesCS1A01G402700	TraesCS1B01G432000	TraesCS1D01G410600	36	19	4	0.610169	0.322034	0.0677966	Ds
TraesCS1A01G402800	TraesCS1B01G432200	TraesCS1D01G410800	389	0	0	1	0	0	Ad
TraesCS1A01G402900	TraesCS1B01G432300	TraesCS1D01G410900	0	45	0	0	1	0	Bd
TraesCS1A01G403000	TraesCS1B01G432400	TraesCS1D01G411000	0	156	259	0	0.375904	0.624096	As
TraesCS1A01G403100	TraesCS1B01G432500	TraesCS1D01G411100	75	0	0	1	0	0	Ad
TraesCS1A01G403200	TraesCS1B01G432600	TraesCS1D01G411200	60	104	126	0.206897	0.358621	0.434483	Balanced
TraesCS1A01G403500	TraesCS1B01G433100	TraesCS1D01G411400	18	198	88	0.0592105	0.651316	0.289474	As
TraesCS1A01G403800	TraesCS1B01G433300	TraesCS1D01G411600	3	10	0	0.230769	0.769231	0	Bd
TraesCS1A01G403900	TraesCS1B01G433400	TraesCS1D01G411700	33	59	46	0.23913	0.427536	0.333333	Balanced
TraesCS1A01G404200	TraesCS1B01G433700	TraesCS1D01G412000	32	142	177	0.0911681	0.404558	0.504274	As
TraesCS1A01G404500	TraesCS1B01G434000	TraesCS1D01G412200	537	213	72	0.653285	0.259124	0.0875912	Ds
TraesCS1A01G404700	TraesCS1B01G434500	TraesCS1D01G412700	10	48	0	0.172414	0.827586	0	Bd
TraesCS1A01G405500	TraesCS1B01G435600	TraesCS1D01G413500	8	4	0	0.666667	0.333333	0	Ds
TraesCS1A01G405600	TraesCS1B01G435700	TraesCS1D01G413600	5	0	0	1	0	0	Ad
TraesCS1A01G405800	TraesCS1B01G435900	TraesCS1D01G413700	88	61	19	0.52381	0.363095	0.113095	Ds
TraesCS1A01G406200	TraesCS1B01G436300	TraesCS1D01G414600	18	0	183	0.0895522	0	0.910448	Dd
TraesCS1A01G406300	TraesCS1B01G436500	TraesCS1D01G414700	29	88	200	0.0914826	0.277603	0.630915	As
TraesCS1A01G406600	TraesCS1B01G436800	TraesCS1D01G415000	0	19	35	0	0.351852	0.648148	As
TraesCS1A01G407000	TraesCS5B01G528300	TraesCS5D01G527500	28	5	0	0.848485	0.151515	0	Ad
TraesCS1A01G407600	TraesCS5B01G529400	TraesCS5D01G528500	3	68	90	0.0186335	0.42236	0.559006	As
TraesCS1A01G408700	TraesCS1B01G437400	TraesCS1D01G415800	28	0	29	0.491228	0	0.508772	Bs
TraesCS1A01G408900	TraesCS1B01G437600	TraesCS1D01G416000	76	191	82	0.217765	0.547278	0.234957	Balanced
TraesCS1A01G409100	TraesCS1B01G437700	TraesCS1D01G416100	0	38	76	0	0.333333	0.666667	As
TraesCS1A01G409600	TraesCS1B01G439600	TraesCS1D01G416900	43	312	391	0.0576408	0.418231	0.524129	As
TraesCS1A01G409800	TraesCS1B01G439800	TraesCS1D01G417100	217	0	180	0.546599	0	0.453401	Bs
TraesCS1A01G409900	TraesCS1B01G439900	TraesCS1D01G417300	7	10	0	0.411765	0.588235	0	Ds
TraesCS1A01G410100	TraesCS1B01G440000	TraesCS1D01G417400	0	0	116	0	0	1	Dd
TraesCS1A01G410200	TraesCS1B01G440100	TraesCS1D01G417500	122	232	0	0.344633	0.655367	0	Ds
TraesCS1A01G410300	TraesCS1B01G440200	TraesCS1D01G417900	68	262	310	0.10625	0.409375	0.484375	As
TraesCS1A01G410600	TraesCS1B01G440600	TraesCS1D01G418500	164	0	0	1	0	0	Ad
TraesCS1A01G410700	TraesCS1B01G440700	TraesCS1D01G418600	305	207	290	0.380299	0.258105	0.361596	Balanced
TraesCS1A01G411000	TraesCS1B01G441200	TraesCS1D01G418800	62	52	0	0.54386	0.45614	0	Ds
TraesCS1A01G411100	TraesCS1B01G441300	TraesCS1D01G418900	166	14	14	0.85567	0.0721649	0.0721649	Ad
TraesCS1A01G411200	TraesCS1B01G441400	TraesCS1D01G419000	74	41	176	0.254296	0.140893	0.604811	Bs
TraesCS1A01G411500	TraesCS1B01G441700	TraesCS1D01G419300	130	0	37	0.778443	0	0.221557	Ad
TraesCS1A01G411600	TraesCS1B01G441900	TraesCS1D01G419400	48	44	82	0.275862	0.252874	0.471264	Balanced
TraesCS1A01G411700	TraesCS1B01G442000	TraesCS1D01G419500	0	3	0	0	1	0	Bd
TraesCS1A01G411900	TraesCS1B01G442300	TraesCS1D01G419800	36	0	45	0.444444	0	0.555556	Bs
TraesCS1A01G412100	TraesCS1B01G442500	TraesCS1D01G419900	4	0	0	1	0	0	Ad
TraesCS1A01G412200	TraesCS1B01G442600	TraesCS1D01G420000	0	3	12	0	0.2	0.8	Dd
TraesCS1A01G412900	TraesCS1B01G443200	TraesCS1D01G420500	105	69	229	0.260546	0.171216	0.568238	Balanced
TraesCS1A01G413000	TraesCS1B01G443100	TraesCS1D01G420600	5	66	0	0.0704225	0.929577	0	Bd
TraesCS1A01G413600	TraesCS1B01G443600	TraesCS1D01G421000	107	0	109	0.49537	0	0.50463	Bs
TraesCS1A01G413700	TraesCS1B01G443700	TraesCS1D01G421100	272	32	280	0.465753	0.0547945	0.479452	Bs
TraesCS1A01G414500	TraesCS1B01G444600	TraesCS1D01G421900	0	34	15	0	0.693878	0.306122	As
TraesCS1A01G415100	TraesCS1B01G445100	TraesCS1D01G422600	4	27	9	0.1	0.675	0.225	As
TraesCS1A01G415200	TraesCS1B01G445200	TraesCS1D01G422700	43	64	138	0.17551	0.261224	0.563265	Balanced
TraesCS1A01G415300	TraesCS1B01G445300	TraesCS1D01G422800	27	8	114	0.181208	0.0536913	0.765101	Dd
TraesCS1A01G415400	TraesCS1B01G445400	TraesCS1D01G422900	9	0	0	1	0	0	Ad
TraesCS1A01G415700	TraesCS1B01G445700	TraesCS1D01G423000	26	0	0	1	0	0	Ad
TraesCS1A01G415800	TraesCS1B01G446000	TraesCS1D01G423200	8	0	28	0.222222	0	0.777778	Dd
TraesCS1A01G415900	TraesCS1B01G446100	TraesCS1D01G423300	3	6	151	0.01875	0.0375	0.94375	Dd
TraesCS1A01G416000	TraesCS1B01G446300	TraesCS1D01G423500	79	55	85	0.360731	0.251142	0.388128	Balanced
TraesCS1A01G416500	TraesCS1B01G446700	TraesCS1D01G424300	57	0	44	0.564356	0	0.435644	Bs
TraesCS1A01G416700	TraesCS1B01G446900	TraesCS1D01G424500	0	71	53	0	0.572581	0.427419	As
TraesCS1A01G417300	TraesCS1B01G447500	TraesCS1D01G424900	0	51	86	0	0.372263	0.627737	As
TraesCS1A01G417400	TraesCS1B01G447600	TraesCS1D01G425000	141	141	154	0.323394	0.323394	0.353211	Balanced
TraesCS1A01G417700	TraesCS1B01G447800	TraesCS1D01G425200	9	3	0	0.75	0.25	0	Ad
TraesCS1A01G417800	TraesCS1B01G447900	TraesCS1D01G425400	28	9	183	0.127273	0.0409091	0.831818	Dd
TraesCS1A01G417900	TraesCS1B01G448000	TraesCS1D01G425500	0	0	6	0	0	1	Dd
TraesCS1A01G418000	TraesCS1B01G448100	TraesCS1D01G425600	0	10	0	0	1	0	Bd
TraesCS1A01G418200	TraesCS1B01G448200	TraesCS1D01G425900	16	0	0	1	0	0	Ad
TraesCS1A01G418300	TraesCS1B01G448300	TraesCS1D01G426000	72	26	72	0.423529	0.152941	0.423529	Bs
TraesCS1A01G418400	TraesCS1B01G448400	TraesCS1D01G426100	82	16	68	0.493976	0.0963855	0.409639	Bs
TraesCS1A01G418500	TraesCS1B01G448500	TraesCS1D01G426200	53	17	0	0.757143	0.242857	0	Ad
TraesCS1A01G418600	TraesCS1B01G448600	TraesCS1D01G426300	29	0	0	1	0	0	Ad
TraesCS1A01G419500	TraesCS1B01G449600	TraesCS1D01G427300	32	56	236	0.0987654	0.17284	0.728395	Dd
TraesCS1A01G419600	TraesCS1B01G449700	TraesCS1D01G427400	0	40	37	0	0.519481	0.480519	As
TraesCS1A01G420000	TraesCS1B01G450400	TraesCS1D01G427800	7	12	11	0.233333	0.4	0.366667	Balanced
TraesCS1A01G420100	TraesCS1B01G450500	TraesCS1D01G427900	0	19	39	0	0.327586	0.672414	As
TraesCS1A01G420200	TraesCS1B01G450600	TraesCS1D01G428000	22	130	101	0.0869565	0.513834	0.399209	As
TraesCS1A01G420300	TraesCS1B01G450700	TraesCS1D01G428100	56	89	76	0.253394	0.402715	0.343891	Balanced
TraesCS1A01G420500	TraesCS1B01G451500	TraesCS1D01G428400	119	292	113	0.227099	0.557252	0.215649	Balanced
TraesCS1A01G420600	TraesCS1B01G451800	TraesCS1D01G428500	0	117	5	0	0.959016	0.0409836	Bd
TraesCS1A01G420700	TraesCS1B01G451900	TraesCS1D01G428600	187	611	65	0.216686	0.707995	0.0753187	Ds
TraesCS1A01G420900	TraesCS1B01G452100	TraesCS1D01G428800	0	23	0	0	1	0	Bd
TraesCS1A01G421000	TraesCS1B01G452200	TraesCS1D01G428900	315	313	318	0.332981	0.330867	0.336152	Balanced
TraesCS1A01G421200	TraesCS1B01G452400	TraesCS1D01G429200	10	83	17	0.0909091	0.754545	0.154545	Bd
TraesCS1A01G422400	TraesCS1B01G453700	TraesCS1D01G430600	67	166	74	0.218241	0.540717	0.241042	Balanced
TraesCS1A01G422900	TraesCS1B01G454200	TraesCS1D01G431200	18	0	188	0.0873786	0	0.912621	Dd
TraesCS1A01G423100	TraesCS1B01G455200	TraesCS1D01G431700	70	108	157	0.208955	0.322388	0.468657	Balanced
TraesCS1A01G423700	TraesCS1B01G455700	TraesCS1D01G432300	195	84	18	0.656566	0.282828	0.0606061	Ds
TraesCS1A01G423800	TraesCS1B01G455900	TraesCS1D01G432400	0	60	262	0	0.186335	0.813665	Dd
TraesCS1A01G423900	TraesCS1B01G456000	TraesCS1D01G432500	20	0	247	0.0749064	0	0.925094	Dd
TraesCS1A01G424200	TraesCS1B01G456700	TraesCS1D01G433400	0	37	102	0	0.266187	0.733813	As
TraesCS1A01G424300	TraesCS1B01G456600	TraesCS1D01G433300	54	0	18	0.75	0	0.25	Ad
TraesCS1A01G425000	TraesCS1B01G459400	TraesCS1D01G434000	214	255	134	0.354892	0.422886	0.222222	Balanced
TraesCS1A01G425100	TraesCS1B01G459500	TraesCS1D01G434100	69	17	233	0.216301	0.0532915	0.730408	Dd
TraesCS1A01G425200	TraesCS1B01G459600	TraesCS1D01G434200	23	45	110	0.129213	0.252809	0.617978	As
TraesCS1A01G425400	TraesCS1B01G459800	TraesCS1D01G434300	0	52	152	0	0.254902	0.745098	As
TraesCS1A01G425700	TraesCS1B01G459900	TraesCS1D01G434400	44	136	195	0.117333	0.362667	0.52	As
TraesCS1A01G426100	TraesCS1B01G460300	TraesCS1D01G435000	0	0	6	0	0	1	Dd
TraesCS1A01G426600	TraesCS1B01G460900	TraesCS1D01G436000	0	0	97	0	0	1	Dd
TraesCS1A01G426700	TraesCS1B01G461600	TraesCS1D01G436500	50	129	17	0.255102	0.658163	0.0867347	Ds
TraesCS1A01G426800	TraesCS1B01G461700	TraesCS1D01G436600	4	6	81	0.043956	0.0659341	0.89011	Dd
TraesCS1A01G426900	TraesCS1B01G461800	TraesCS1D01G436700	77	101	0	0.432584	0.567416	0	Ds
TraesCS1A01G427100	TraesCS1B01G462000	TraesCS1D01G436900	225	363	0	0.382653	0.617347	0	Ds
TraesCS1A01G427200	TraesCS1B01G462200	TraesCS1D01G437000	37	37	336	0.0902439	0.0902439	0.819512	Dd
TraesCS1A01G427400	TraesCS1B01G462300	TraesCS1D01G437100	25	83	30	0.181159	0.601449	0.217391	Balanced
TraesCS1A01G427500	TraesCS1B01G462400	TraesCS1D01G437200	0	70	0	0	1	0	Bd
TraesCS1A01G427600	TraesCS1B01G462500	TraesCS1D01G437300	41	0	67	0.37963	0	0.62037	Bs
TraesCS1A01G428100	TraesCS1B01G463000	TraesCS1D01G437600	91	52	9	0.598684	0.342105	0.0592105	Ds
TraesCS1A01G428400	TraesCS1B01G463100	TraesCS1D01G437700	0	14	113	0	0.110236	0.889764	Dd
TraesCS1A01G428700	TraesCS1B01G463400	TraesCS1D01G438000	128	202	268	0.214047	0.337793	0.448161	Balanced
TraesCS1A01G428800	TraesCS1B01G463600	TraesCS1D01G438300	3	0	0	1	0	0	Ad
TraesCS1A01G428900	TraesCS1B01G463500	TraesCS1D01G438200	3	0	3	0.5	0	0.5	Bs
TraesCS1A01G429000	TraesCS1B01G463800	TraesCS1D01G438500	0	0	14	0	0	1	Dd
TraesCS1A01G429100	TraesCS1B01G463900	TraesCS1D01G438600	3	0	0	1	0	0	Ad
TraesCS1A01G429300	TraesCS1B01G464100	TraesCS1D01G438800	9	0	0	1	0	0	Ad
TraesCS1A01G429400	TraesCS1B01G464300	TraesCS1D01G439000	67	98	75	0.279167	0.408333	0.3125	Balanced
TraesCS1A01G430400	TraesCS1B01G465100	TraesCS1D01G439600	76	0	262	0.224852	0	0.775148	Dd
TraesCS1A01G430700	TraesCS1B01G465400	TraesCS1D01G439800	15	11	65	0.164835	0.120879	0.714286	Dd
TraesCS1A01G430800	TraesCS1B01G465500	TraesCS1D01G439900	5	4	97	0.0471698	0.0377358	0.915094	Dd
TraesCS1A01G431000	TraesCS1B01G465800	TraesCS1D01G440200	3	0	249	0.0119048	0	0.988095	Dd
TraesCS1A01G431500	TraesCS1B01G466300	TraesCS1D01G440600	70	79	152	0.232558	0.262458	0.504983	Balanced
TraesCS1A01G431600	TraesCS1B01G467100	TraesCS1D01G440900	0	57	368	0	0.134118	0.865882	Dd
TraesCS1A01G431700	TraesCS1B01G467300	TraesCS1D01G441000	289	5	34	0.881098	0.0152439	0.103659	Ad
TraesCS1A01G431800	TraesCS1B01G467400	TraesCS1D01G441100	201	41	186	0.469626	0.0957944	0.434579	Bs
TraesCS1A01G431900	TraesCS1B01G467600	TraesCS1D01G441300	92	22	20	0.686567	0.164179	0.149254	Ad
TraesCS1A01G432000	TraesCS1B01G467700	TraesCS1D01G441400	0	63	101	0	0.384146	0.615854	As
TraesCS1A01G432800	TraesCS1B01G468600	TraesCS1D01G442100	0	7	77	0	0.0833333	0.916667	Dd
TraesCS1A01G433100	TraesCS1B01G468900	TraesCS1D01G442500	128	23	129	0.457143	0.0821429	0.460714	Bs
TraesCS1A01G433300	TraesCS1B01G469200	TraesCS1D01G442900	0	8	53	0	0.131148	0.868852	Dd
TraesCS1A01G433500	TraesCS1B01G469400	TraesCS1D01G443100	352	260	124	0.478261	0.353261	0.168478	Balanced
TraesCS1A01G435000	TraesCS1B01G470800	TraesCS1D01G444100	144	83	36	0.547529	0.315589	0.136882	Ds
TraesCS1A01G435300	TraesCS1B01G471100	TraesCS1D01G444300	0	32	0	0	1	0	Bd
TraesCS1A01G435600	TraesCS1B01G471200	TraesCS1D01G444400	78	57	12	0.530612	0.387755	0.0816327	Ds
TraesCS1A01G436600	TraesCS5B01G269100	TraesCS5D01G276900	0	126	0	0	1	0	Bd
TraesCS1A01G437300	TraesCS1B01G471800	TraesCS1D01G445000	23	0	30	0.433962	0	0.566038	Bs
TraesCS1A01G437400	TraesCS1B01G472000	TraesCS1D01G445200	61	0	71	0.462121	0	0.537879	Bs
TraesCS1A01G437500	TraesCS1B01G472100	TraesCS1D01G445300	35	54	117	0.169903	0.262136	0.567961	Balanced
TraesCS1A01G438800	TraesCS1B01G472300	TraesCS1D01G388100	0	0	33	0	0	1	Dd
TraesCS1A01G439700	TraesCS1B01G475000	TraesCS1D01G448900	338	110	261	0.476728	0.155148	0.368124	Bs
TraesCS1A01G440200	TraesCS1B01G475400	TraesCS1D01G449200	0	54	0	0	1	0	Bd
TraesCS1A01G441100	TraesCS1B01G475800	TraesCS1D01G449600	18	37	345	0.045	0.0925	0.8625	Dd
TraesCS1A01G441200	TraesCS1B01G475700	TraesCS1D01G449700	51	40	0	0.56044	0.43956	0	Ds
TraesCS1A01G442300	TraesCS1B01G476400	TraesCS1D01G450100	59	9	75	0.412587	0.0629371	0.524476	Bs
TraesCS1A01G442400	TraesCS1B01G476500	TraesCS1D01G450200	145	201	342	0.210756	0.292151	0.497093	Balanced
TraesCS1A01G442500	TraesCS1B01G476600	TraesCS1D01G450300	0	163	0	0	1	0	Bd
TraesCS1A01G442600	TraesCS1B01G481100	TraesCS1D01G450400	154	53	305	0.300781	0.103516	0.595703	Bs
TraesCS1A01G443000	TraesCS1B01G477100	TraesCS1D01G451000	18	6	27	0.352941	0.117647	0.529412	Bs
TraesCS1A01G443100	TraesCS1B01G477300	TraesCS1D01G451100	0	28	0	0	1	0	Bd
TraesCS1A01G443200	TraesCS1B01G477400	TraesCS1D01G451200	137	11	181	0.416413	0.0334347	0.550152	Bs
TraesCS1A01G443400	TraesCS1B01G477500	TraesCS1D01G451300	128	21	72	0.579186	0.0950226	0.325792	Bs
TraesCS1A01G443500	TraesCS1B01G478000	TraesCS1D01G451600	7	0	0	1	0	0	Ad
TraesCS1A01G443600	TraesCS1B01G478100	TraesCS1D01G451700	0	72	0	0	1	0	Bd
TraesCS1A01G443700	TraesCS1B01G478200	TraesCS1D01G451800	0	0	446	0	0	1	Dd
TraesCS1A01G443900	TraesCS1B01G478400	TraesCS1D01G451900	207	0	661	0.238479	0	0.761521	Dd
TraesCS1A01G444000	TraesCS1B01G478500	TraesCS1D01G452000	0	170	0	0	1	0	Bd
TraesCS1A01G444100	TraesCS1B01G478600	TraesCS1D01G452100	217	320	155	0.313584	0.462428	0.223988	Balanced
TraesCS1A01G444300	TraesCS1B01G478800	TraesCS1D01G452300	86	170	424	0.126471	0.25	0.623529	As
TraesCS1A01G444500	TraesCS1B01G479300	TraesCS1D01G452700	5	12	25	0.119048	0.285714	0.595238	As
TraesCS1A01G444700	TraesCS1B01G479500	TraesCS1D01G452800	0	0	6	0	0	1	Dd
TraesCS1A01G445000	TraesCS1B01G479800	TraesCS1D01G453100	220	0	278	0.441767	0	0.558233	Bs
TraesCS1A01G445600	TraesCS1B01G480400	TraesCS1D01G453900	8	133	7	0.0540541	0.898649	0.0472973	Bd
TraesCS2A01G000100	TraesCS2B01G023900	TraesCS2D01G000600	0	144	259	0	0.35732	0.64268	As
TraesCS2A01G000200	TraesCS2B01G023800	TraesCS2D01G000500	506	0	0	1	0	0	Ad
TraesCS2A01G000300	TraesCS2B01G023700	TraesCS2D01G000400	0	31	0	0	1	0	Bd
TraesCS2A01G000400	TraesCS2B01G023600	TraesCS2D01G000300	517	37	116	0.771642	0.0552239	0.173134	Ad
TraesCS2A01G000600	TraesCS2B01G023500	TraesCS2D01G000200	0	43	0	0	1	0	Bd
TraesCS2A01G000700	TraesCS2B01G023400	TraesCS2D01G000100	466	25	344	0.558084	0.0299401	0.411976	Bs
TraesCS2A01G000800	TraesCS2B01G023300	TraesCS2D01G000700	66	3	81	0.44	0.02	0.54	Bs
TraesCS2A01G000900	TraesCS2B01G023200	TraesCS2D01G000800	124	99	93	0.392405	0.313291	0.294304	Balanced
TraesCS2A01G001200	TraesCS2B01G022700	TraesCS2D01G001400	0	154	0	0	1	0	Bd
TraesCS2A01G001900	TraesCS2B01G021200	TraesCS2D01G002000	0	8	0	0	1	0	Bd
TraesCS2A01G003700	TraesCS3B01G084000	TraesCS2D01G003500	0	54	6	0	0.9	0.1	Bd
TraesCS2A01G005000	TraesCS2B01G015500	TraesCS2D01G007100	0	85	95	0	0.472222	0.527778	As
TraesCS2A01G005200	TraesCS2B01G016000	TraesCS2D01G006600	0	0	20	0	0	1	Dd
TraesCS2A01G005300	TraesCS2B01G016100	TraesCS2D01G006400	0	0	15	0	0	1	Dd
TraesCS2A01G005400	TraesCS2B01G016200	TraesCS2D01G006300	5	3	0	0.625	0.375	0	Ds
TraesCS2A01G005800	TraesCS2B01G017000	TraesCS2D01G005800	6	0	0	1	0	0	Ad
TraesCS2A01G007200	TraesCS2B01G013500	TraesCS2D01G008300	0	0	27	0	0	1	Dd
TraesCS2A01G007300	TraesCS2B01G013600	TraesCS2D01G008200	81	119	3	0.399015	0.586207	0.0147783	Ds
TraesCS2A01G007800	TraesCS2B01G012900	TraesCS2D01G009600	120	325	167	0.196078	0.531046	0.272876	Balanced
TraesCS2A01G007900	TraesCS2B01G012800	TraesCS2D01G009700	0	0	7	0	0	1	Dd
TraesCS2A01G009600	TraesCS2B01G012100	TraesCS2D01G010400	50	25	42	0.42735	0.213675	0.358974	Balanced
TraesCS2A01G009900	TraesCS2B01G012300	TraesCS2D01G010500	149	25	325	0.298597	0.0501002	0.651303	Bs
TraesCS2A01G010100	TraesCS2B01G012500	TraesCS2D01G010700	36	351	0	0.0930233	0.906977	0	Bd
TraesCS2A01G010200	TraesCS2B01G012600	TraesCS2D01G010800	131	0	281	0.317961	0	0.682039	Bs
TraesCS2A01G010600	TraesCS2B01G010800	TraesCS2D01G011200	0	14	6	0	0.7	0.3	As
TraesCS2A01G010900	TraesCS2B01G010900	TraesCS2D01G011400	3	0	0	1	0	0	Ad
TraesCS2A01G011000	TraesCS2B01G010500	TraesCS2D01G011700	145	302	0	0.324385	0.675615	0	Ds
TraesCS2A01G011100	TraesCS2B01G010400	TraesCS2D01G011800	0	76	311	0	0.196382	0.803618	Dd
TraesCS2A01G011400	TraesCS2B01G010200	TraesCS2D01G012200	0	14	161	0	0.08	0.92	Dd
TraesCS2A01G011500	TraesCS2B01G010100	TraesCS2D01G012100	0	10	17	0	0.37037	0.62963	As
TraesCS2A01G011600	TraesCS2B01G010000	TraesCS2D01G012000	27	93	136	0.105469	0.363281	0.53125	As
TraesCS2A01G012200	TraesCS2B01G008900	TraesCS2D01G012900	70	161	103	0.209581	0.482036	0.308383	Balanced
TraesCS2A01G012500	TraesCS2B01G005600	TraesCS2D01G013300	0	4	7	0	0.363636	0.636364	As
TraesCS2A01G012800	TraesCS2B01G005100	TraesCS2D01G013600	0	0	142	0	0	1	Dd
TraesCS2A01G012900	TraesCS2B01G005000	TraesCS2D01G013700	24	3	0	0.888889	0.111111	0	Ad
TraesCS2A01G014200	TraesCS2B01G003600	TraesCS2D01G014900	118	19	131	0.440299	0.0708955	0.488806	Bs
TraesCS2A01G014300	TraesCS2B01G002100	TraesCS2D01G015500	43	18	24	0.505882	0.211765	0.282353	Balanced
TraesCS2A01G016000	TraesCS2B01G008000	TraesCS2D01G017200	0	31	15	0	0.673913	0.326087	As
TraesCS2A01G016100	TraesCS2B01G008100	TraesCS2D01G017300	0	9	66	0	0.12	0.88	Dd
TraesCS2A01G016300	TraesCS2B01G024300	TraesCS2D01G017800	37	0	242	0.132616	0	0.867384	Dd
TraesCS2A01G016500	TraesCS2B01G024500	TraesCS2D01G018000	30	85	76	0.157068	0.445026	0.397906	As
TraesCS2A01G017700	TraesCS2B01G026100	TraesCS2D01G018600	0	0	13	0	0	1	Dd
TraesCS2A01G017900	TraesCS2B01G025800	TraesCS2D01G019200	7	76	45	0.0546875	0.59375	0.351562	As
TraesCS2A01G019900	TraesCS2B01G029200	TraesCS2D01G021600	11	0	0	1	0	0	Ad
TraesCS2A01G022000	TraesCS2B01G030800	TraesCS2D01G022800	0	62	120	0	0.340659	0.659341	As
TraesCS2A01G022100	TraesCS2B01G030700	TraesCS2D01G022900	220	0	121	0.645161	0	0.354839	Bs
TraesCS2A01G022700	TraesCS2B01G031800	TraesCS2D01G023900	119	55	77	0.474104	0.219124	0.306773	Balanced
TraesCS2A01G023200	TraesCS2B01G033300	TraesCS2D01G024300	3	3	5	0.272727	0.272727	0.454545	Balanced
TraesCS2A01G024600	TraesCS2B01G034800	TraesCS2D01G025800	0	6	8	0	0.428571	0.571429	As
TraesCS2A01G025300	TraesCS2B01G038200	TraesCS2D01G027300	182	173	175	0.343396	0.326415	0.330189	Balanced
TraesCS2A01G025400	TraesCS2B01G038300	TraesCS2D01G027400	0	0	43	0	0	1	Dd
TraesCS2A01G026600	TraesCS2B01G040000	TraesCS2D01G028600	0	19	25	0	0.431818	0.568182	As
TraesCS2A01G026800	TraesCS2B01G040100	TraesCS2D01G028900	30	12	26	0.441176	0.176471	0.382353	Balanced
TraesCS2A01G027000	TraesCS2B01G040300	TraesCS2D01G029100	330	83	224	0.518053	0.130298	0.351648	Bs
[truncated: 12,671 more rows]
