# Supplementary material for: Open chromatin interaction maps reveal functional regulatory elements and chromatin architecture variations during wheat evolution
Source: Genome Biol. 2022 Jan 24;23:34. doi: 10.1186/s13059-022-02611-3 (PMC8785527; doi:10.1186/s13059-022-02611-3)
Supplement: Supplementary file 5 — Additional file 5: Table S6 The interchromosomal open chromatin loops. [file 13059_2022_2611_MOESM5_ESM.xlsx]

## Sheet: Sheet1
Table S6 The interchromosomal open chromatin loops
Chr	peak1start	peak1end	Chr	peak2start	peak2end	interaction
chr1A	112775111	112778203	chr3B	101906757	101909884	3
chr1A	112775111	112778203	chr3B	201476245	201516741	3
chr1A	120146	123009	chr1B	544583439	544627476	3
chr1A	160591752	160595718	chr4A	605359624	605389008	3
chr1A	184934515	184935788	chr3B	279684751	279700830	3
chr1A	19605489	19627746	chr4A	608077284	608079610	3
chr1A	241515937	241518796	chr1B	516680437	516682762	14
chr1A	241515937	241518796	chr1B	633708680	633741242	17
chr1A	241515937	241518796	chr1D	144235037	144239656	9
chr1A	241515937	241518796	chr1D	491422022	491426220	11
chr1A	241515937	241518796	chr2A	588079673	588087826	4
chr1A	241515937	241518796	chr2B	474893851	474928505	6
chr1A	241515937	241518796	chr2B	683727416	683743039	8
chr1A	241515937	241518796	chr2B	799649219	799651772	5
chr1A	241515937	241518796	chr2D	135987093	135989474	3
chr1A	241515937	241518796	chr2D	628292303	628295248	5
chr1A	241515937	241518796	chr2D	648659174	648677793	4
chr1A	241515937	241518796	chr3A	105549138	105561205	8
chr1A	241515937	241518796	chr3A	593303384	593314357	17
chr1A	241515937	241518796	chr3A	593317854	593322969	5
chr1A	241515937	241518796	chr3A	65997203	66017065	3
chr1A	241515937	241518796	chr3B	101906757	101909884	14
chr1A	241515937	241518796	chr3B	101920587	101926614	11
chr1A	241515937	241518796	chr3B	201476245	201516741	25
chr1A	241515937	241518796	chr3B	201519434	201521737	7
chr1A	241515937	241518796	chr3B	201522999	201558302	6
chr1A	241515937	241518796	chr3B	796323566	796328981	9
chr1A	241515937	241518796	chr3D	24135203	24172536	4
chr1A	241515937	241518796	chr3D	589246904	589283044	4
chr1A	241515937	241518796	chr3D	604111715	604113497	7
chr1A	241515937	241518796	chr4A	73807867	73816433	8
chr1A	241515937	241518796	chr4B	308672113	308673661	3
chr1A	241515937	241518796	chr5A	482020310	482022922	4
chr1A	241515937	241518796	chr5A	482024085	482026864	9
chr1A	241515937	241518796	chr5D	240131997	240138072	5
chr1A	241515937	241518796	chr5D	483795577	483809397	8
chr1A	241515937	241518796	chr5D	512406573	512422279	8
chr1A	241515937	241518796	chr5D	554197175	554202820	5
chr1A	241515937	241518796	chr5D	560874243	560882302	3
chr1A	241515937	241518796	chr7B	45214032	45216512	3
chr1A	241515937	241518796	chr7B	622423931	622435222	18
chr1A	241515937	241518796	chr7B	662721408	662758182	4
chr1A	241515937	241518796	chr7B	663092809	663107096	6
chr1A	241515937	241518796	chr7D	336506545	336511839	4
chr1A	241515937	241518796	chr7D	77232473	77249457	6
chr1A	262818331	262845194	chr5B	547316873	547337699	3
chr1A	267797115	267805635	chr1D	211949520	211963056	3
chr1A	399488469	399509368	chr1D	318364624	318385914	10
chr1A	4009733	4012741	chr1B	633708680	633741242	4
chr1A	4009733	4012741	chr3B	201476245	201516741	3
chr1A	4009733	4012741	chr3B	201522999	201558302	3
chr1A	4009733	4012741	chr5B	410384686	410387158	4
chr1A	4009733	4012741	chr7B	622423931	622435222	4
chr1A	402208785	402220176	chr2A	214797794	214800055	3
chr1A	417388015	417395662	chr7A	62269944	62277152	3
chr1A	425246886	425256663	chr5B	176211596	176217501	3
chr1A	479826864	479831885	chr4A	495078379	495083729	3
chr1A	488064465	488074940	chr1D	388977518	388982778	5
chr1A	491126389	491142413	chr1D	394264444	394279149	3
chr1A	534364894	534374719	chr2A	3028471	3087253	5
chr1A	54000719	54014070	chr6B	710142986	710153968	3
chr1A	550966907	550976344	chr1D	458476718	458487945	4
chr1A	551148152	551150835	chr5B	684003369	684008633	3
chr1A	554445043	554478292	chr1B	516680437	516682762	49
chr1A	554445043	554478292	chr1B	633708680	633741242	86
chr1A	554445043	554478292	chr1D	144235037	144239656	9
chr1A	554445043	554478292	chr1D	180370622	180385881	8
chr1A	554445043	554478292	chr1D	206071246	206076378	4
chr1A	554445043	554478292	chr1D	254379316	254405186	11
chr1A	554445043	554478292	chr1D	30127863	30129136	6
chr1A	554445043	554478292	chr1D	483913684	483924599	11
chr1A	554445043	554478292	chr1D	491422022	491426220	51
chr1A	554445043	554478292	chr1D	51867612	51872881	8
chr1A	554445043	554478292	chr2A	588079673	588087826	12
chr1A	554445043	554478292	chr2B	206741207	206742779	3
chr1A	554445043	554478292	chr2B	474893851	474928505	40
chr1A	554445043	554478292	chr2B	683727416	683743039	46
chr1A	554445043	554478292	chr2B	799649219	799651772	4
chr1A	554445043	554478292	chr2B	90709464	90715905	3
chr1A	554445043	554478292	chr2D	135987093	135989474	3
chr1A	554445043	554478292	chr2D	465016883	465018950	6
chr1A	554445043	554478292	chr2D	628292303	628295248	16
chr1A	554445043	554478292	chr2D	630261653	630275607	15
chr1A	554445043	554478292	chr2D	648659174	648677793	12
chr1A	554445043	554478292	chr3A	105549138	105561205	25
chr1A	554445043	554478292	chr3A	164852571	164864463	3
chr1A	554445043	554478292	chr3A	593303384	593314357	77
chr1A	554445043	554478292	chr3A	593317854	593322969	66
chr1A	554445043	554478292	chr3A	65997203	66017065	8
chr1A	554445043	554478292	chr3A	672874479	672890461	3
chr1A	554445043	554478292	chr3B	101906757	101909884	30
chr1A	554445043	554478292	chr3B	101911318	101920005	12
chr1A	554445043	554478292	chr3B	101920587	101926614	47
chr1A	554445043	554478292	chr3B	201476245	201516741	75
chr1A	554445043	554478292	chr3B	201519434	201521737	31
chr1A	554445043	554478292	chr3B	201522999	201558302	27
chr1A	554445043	554478292	chr3B	201559551	201581362	4
chr1A	554445043	554478292	chr3B	796323566	796328981	30
chr1A	554445043	554478292	chr3D	24135203	24172536	7
chr1A	554445043	554478292	chr3D	519671299	519675452	8
chr1A	554445043	554478292	chr3D	604111715	604113497	65
chr1A	554445043	554478292	chr4A	73807867	73816433	41
chr1A	554445043	554478292	chr4B	151525251	151528932	5
chr1A	554445043	554478292	chr4B	308672113	308673661	6
chr1A	554445043	554478292	chr4B	308674484	308683265	6
chr1A	554445043	554478292	chr4B	454100991	454102563	3
chr1A	554445043	554478292	chr4D	397197314	397199124	3
chr1A	554445043	554478292	chr5A	482020310	482022922	5
chr1A	554445043	554478292	chr5A	482024085	482026864	24
chr1A	554445043	554478292	chr5A	536284330	536285849	11
chr1A	554445043	554478292	chr5A	599215850	599228082	16
chr1A	554445043	554478292	chr5A	657450608	657453750	3
chr1A	554445043	554478292	chr5B	410384686	410387158	8
chr1A	554445043	554478292	chr5B	413606963	413613994	5
chr1A	554445043	554478292	chr5B	429037271	429042166	9
chr1A	554445043	554478292	chr5B	429063169	429067053	4
chr1A	554445043	554478292	chr5D	240131997	240138072	8
chr1A	554445043	554478292	chr5D	28033389	28035217	45
chr1A	554445043	554478292	chr5D	345938437	345942777	7
chr1A	554445043	554478292	chr5D	432304691	432312207	3
chr1A	554445043	554478292	chr5D	483795577	483809397	29
chr1A	554445043	554478292	chr5D	503208019	503215877	4
chr1A	554445043	554478292	chr5D	512406573	512422279	115
chr1A	554445043	554478292	chr5D	554197175	554202820	26
chr1A	554445043	554478292	chr5D	560874243	560882302	4
chr1A	554445043	554478292	chr6B	22423172	22426645	9
chr1A	554445043	554478292	chr6B	450068682	450092158	4
chr1A	554445043	554478292	chr7B	102627184	102632046	3
chr1A	554445043	554478292	chr7B	137676618	137685061	3
chr1A	554445043	554478292	chr7B	622423931	622435222	69
chr1A	554445043	554478292	chr7B	662721408	662758182	15
chr1A	554445043	554478292	chr7B	663092809	663107096	23
chr1A	554445043	554478292	chr7B	678630886	678646358	8
chr1A	554445043	554478292	chr7D	336506545	336511839	31
chr1A	554445043	554478292	chr7D	77232473	77249457	37
chr1A	554478945	554494887	chr1B	516680437	516682762	21
chr1A	554478945	554494887	chr1B	633708680	633741242	38
chr1A	554478945	554494887	chr1D	144235037	144239656	12
chr1A	554478945	554494887	chr1D	180370622	180385881	4
chr1A	554478945	554494887	chr1D	254379316	254405186	5
chr1A	554478945	554494887	chr1D	483913684	483924599	4
chr1A	554478945	554494887	chr1D	491422022	491426220	37
chr1A	554478945	554494887	chr1D	51867612	51872881	4
chr1A	554478945	554494887	chr2A	588079673	588087826	11
chr1A	554478945	554494887	chr2B	474893851	474928505	10
chr1A	554478945	554494887	chr2B	683727416	683743039	42
chr1A	554478945	554494887	chr2B	799649219	799651772	3
chr1A	554478945	554494887	chr2D	135987093	135989474	3
chr1A	554478945	554494887	chr2D	33930917	33939421	3
chr1A	554478945	554494887	chr2D	465016883	465018950	7
chr1A	554478945	554494887	chr2D	628292303	628295248	10
chr1A	554478945	554494887	chr2D	630261653	630275607	10
chr1A	554478945	554494887	chr2D	648659174	648677793	11
chr1A	554478945	554494887	chr3A	105549138	105561205	18
chr1A	554478945	554494887	chr3A	593303384	593314357	39
chr1A	554478945	554494887	chr3A	593317854	593322969	15
chr1A	554478945	554494887	chr3A	65997203	66017065	9
chr1A	554478945	554494887	chr3B	101906757	101909884	15
chr1A	554478945	554494887	chr3B	101911318	101920005	5
chr1A	554478945	554494887	chr3B	101920587	101926614	21
chr1A	554478945	554494887	chr3B	201476245	201516741	53
chr1A	554478945	554494887	chr3B	201519434	201521737	11
chr1A	554478945	554494887	chr3B	201522999	201558302	20
chr1A	554478945	554494887	chr3B	201559551	201581362	3
chr1A	554478945	554494887	chr3B	796323566	796328981	26
chr1A	554478945	554494887	chr3D	24135203	24172536	5
chr1A	554478945	554494887	chr3D	589246904	589283044	4
chr1A	554478945	554494887	chr3D	604111715	604113497	8
chr1A	554478945	554494887	chr4A	73807867	73816433	22
chr1A	554478945	554494887	chr4B	151525251	151528932	5
chr1A	554478945	554494887	chr4B	308672113	308673661	7
chr1A	554478945	554494887	chr4B	454100991	454102563	7
chr1A	554478945	554494887	chr4D	19871300	19890890	3
chr1A	554478945	554494887	chr5A	167504313	167506103	3
chr1A	554478945	554494887	chr5A	482020310	482022922	5
chr1A	554478945	554494887	chr5A	482024085	482026864	14
chr1A	554478945	554494887	chr5A	536284330	536285849	5
chr1A	554478945	554494887	chr5A	599215850	599228082	12
chr1A	554478945	554494887	chr5B	410384686	410387158	5
chr1A	554478945	554494887	chr5B	413606963	413613994	4
chr1A	554478945	554494887	chr5B	429037271	429042166	11
chr1A	554478945	554494887	chr5B	429063169	429067053	3
chr1A	554478945	554494887	chr5D	240131997	240138072	8
chr1A	554478945	554494887	chr5D	28033389	28035217	12
chr1A	554478945	554494887	chr5D	345938437	345942777	5
chr1A	554478945	554494887	chr5D	483795577	483809397	21
chr1A	554478945	554494887	chr5D	512406573	512422279	16
chr1A	554478945	554494887	chr5D	554197175	554202820	13
chr1A	554478945	554494887	chr5D	560874243	560882302	3
chr1A	554478945	554494887	chr6B	22423172	22426645	12
chr1A	554478945	554494887	chr6B	450068682	450092158	3
chr1A	554478945	554494887	chr7A	706284483	706286816	3
chr1A	554478945	554494887	chr7B	622423931	622435222	40
chr1A	554478945	554494887	chr7B	662721408	662758182	8
chr1A	554478945	554494887	chr7B	663092809	663107096	15
chr1A	554478945	554494887	chr7D	336506545	336511839	15
chr1A	554478945	554494887	chr7D	77232473	77249457	6
chr1A	554509201	554518261	chr1B	516680437	516682762	12
chr1A	554509201	554518261	chr1B	633708680	633741242	8
chr1A	554509201	554518261	chr1D	254379316	254405186	24
chr1A	554509201	554518261	chr1D	491422022	491426220	3
chr1A	554509201	554518261	chr1D	51867612	51872881	3
chr1A	554509201	554518261	chr2A	588079673	588087826	3
chr1A	554509201	554518261	chr2B	474893851	474928505	5
chr1A	554509201	554518261	chr2B	683727416	683743039	3
chr1A	554509201	554518261	chr3A	105549138	105561205	3
chr1A	554509201	554518261	chr3A	593303384	593314357	9
chr1A	554509201	554518261	chr3A	593317854	593322969	5
chr1A	554509201	554518261	chr3B	101906757	101909884	3
chr1A	554509201	554518261	chr3B	101920587	101926614	5
chr1A	554509201	554518261	chr3B	201476245	201516741	10
chr1A	554509201	554518261	chr3B	201519434	201521737	4
chr1A	554509201	554518261	chr3B	201522999	201558302	3
chr1A	554509201	554518261	chr3D	589246904	589283044	3
chr1A	554509201	554518261	chr3D	604111715	604113497	3
chr1A	554509201	554518261	chr4A	73807867	73816433	3
chr1A	554509201	554518261	chr5A	482024085	482026864	4
chr1A	554509201	554518261	chr5D	240131997	240138072	5
chr1A	554509201	554518261	chr5D	512406573	512422279	5
chr1A	554509201	554518261	chr7B	622423931	622435222	5
chr1A	554509201	554518261	chr7B	663092809	663107096	4
chr1A	554509201	554518261	chr7D	336506545	336511839	5
chr1A	554509201	554518261	chr7D	77232473	77249457	3
chr1A	563768085	563790986	chr4A	598231717	598235318	3
chr1A	584777584	584781177	chr1B	516680437	516682762	5
chr1A	584777584	584781177	chr1B	633708680	633741242	4
chr1A	584777584	584781177	chr1D	144235037	144239656	4
chr1A	584777584	584781177	chr2A	588079673	588087826	3
chr1A	584777584	584781177	chr2B	799649219	799651772	4
chr1A	584777584	584781177	chr2D	628292303	628295248	3
chr1A	584777584	584781177	chr3A	593303384	593314357	5
chr1A	584777584	584781177	chr3A	593317854	593322969	6
chr1A	584777584	584781177	chr3B	101920587	101926614	5
chr1A	584777584	584781177	chr3B	201476245	201516741	9
chr1A	584777584	584781177	chr3B	201519434	201521737	4
chr1A	584777584	584781177	chr3B	201522999	201558302	24
chr1A	584777584	584781177	chr3B	796323566	796328981	5
chr1A	584777584	584781177	chr5A	482024085	482026864	4
chr1A	584777584	584781177	chr5D	503208019	503215877	3
chr1A	584777584	584781177	chr5D	512406573	512422279	3
chr1A	584777584	584781177	chr5D	554197175	554202820	3
chr1A	584777584	584781177	chr6B	22423172	22426645	3
chr1A	584777584	584781177	chr7B	622423931	622435222	6
chr1A	584777584	584781177	chr7B	663092809	663107096	3
chr1A	584777584	584781177	chr7D	336506545	336511839	8
chr1A	9552620	9556447	chr1B	10061908	10083064	4
chr1A	99849287	99853833	chr5A	9413354	9418871	4
chr1A	99849287	99853833	chr5A	9420299	9421571	4
chr1A	99849287	99853833	chr5A	9423632	9426993	9
chr1A	99849287	99853833	chr5A	9608381	9610098	3
chr1A	99849287	99853833	chr5A	9610706	9621825	4
chr1A	99855718	99863106	chr5A	11060350	11078663	3
chr1A	99855718	99863106	chr5A	9413354	9418871	18
chr1A	99855718	99863106	chr5A	9420299	9421571	5
chr1A	99855718	99863106	chr5A	9423632	9426993	11
chr1A	99855718	99863106	chr5A	9597494	9602427	5
chr1A	99855718	99863106	chr5A	9610706	9621825	6
chr1A	99855718	99863106	chr5A	9835243	9858955	3
chr1A	99866706	99875377	chr5A	11060350	11078663	6
chr1A	99866706	99875377	chr5A	8234184	8247329	6
chr1A	99866706	99875377	chr5A	9413354	9418871	97
chr1A	99866706	99875377	chr5A	9420299	9421571	9
chr1A	99866706	99875377	chr5A	9423632	9426993	10
chr1A	99866706	99875377	chr5A	9603043	9607141	3
chr1A	99866706	99875377	chr5A	9610706	9621825	7
chr1A	99866706	99875377	chr5A	9650078	9662184	4
chr1A	99866706	99875377	chr5A	9835243	9858955	4
chr1A	99866706	99875377	chr5B	566673452	566692290	5
chr1B	10061908	10083064	chr1D	7873767	7882805	16
chr1B	119678197	119691929	chr4B	518677901	518690696	3
chr1B	135048245	135059936	chr5B	127800201	127816269	7
chr1B	14049150	14053859	chr6A	83354435	83355734	3
chr1B	277434207	277442816	chr2B	416811392	416834946	3
chr1B	315078204	315085783	chr1D	491422022	491426220	3
chr1B	317570521	317585614	chr1D	222014915	222031833	4
chr1B	323249105	323251854	chr3B	769214172	769227515	3
chr1B	347443067	347447761	chr1D	51867612	51872881	3
chr1B	356447476	356453646	chr1D	256778329	256786731	3
chr1B	361369351	361371471	chr7D	630026105	630029947	5
chr1B	361369351	361371471	chr7D	630035036	630040475	3
chr1B	402153583	402171639	chr3D	501069029	501089796	3
chr1B	4194526	4205605	chr2B	188443444	188447885	3
chr1B	4335144	4353490	chr2B	188443444	188447885	6
chr1B	4362748	4365111	chr2B	188443444	188447885	3
chr1B	4455667	4460080	chr2B	188443444	188447885	23
chr1B	454914156	454921334	chr2B	342240745	342245411	3
chr1B	454914156	454921334	chr2B	342249662	342257394	5
chr1B	491716880	491725728	chr3A	459045920	459051802	4
chr1B	491716880	491725728	chr3A	459065137	459074891	3
chr1B	508917705	508919497	chr4A	690267793	690281279	3
chr1B	516680437	516682762	chr1D	144235037	144239656	8
chr1B	516680437	516682762	chr1D	254379316	254405186	4
chr1B	516680437	516682762	chr1D	394175808	394181988	3
chr1B	516680437	516682762	chr1D	491422022	491426220	26
chr1B	516680437	516682762	chr1D	51867612	51872881	3
chr1B	516680437	516682762	chr2A	588079673	588087826	4
chr1B	516680437	516682762	chr2B	474893851	474928505	10
chr1B	516680437	516682762	chr2B	683727416	683743039	14
chr1B	516680437	516682762	chr2D	628292303	628295248	11
chr1B	516680437	516682762	chr2D	648659174	648677793	5
chr1B	516680437	516682762	chr3A	105549138	105561205	8
chr1B	516680437	516682762	chr3A	593303384	593314357	42
chr1B	516680437	516682762	chr3A	593317854	593322969	17
chr1B	516680437	516682762	chr3A	65997203	66017065	4
chr1B	516680437	516682762	chr3B	101906757	101909884	17
chr1B	516680437	516682762	chr3B	101911318	101920005	4
chr1B	516680437	516682762	chr3B	101920587	101926614	22
chr1B	516680437	516682762	chr3B	201476245	201516741	39
chr1B	516680437	516682762	chr3B	201519434	201521737	14
chr1B	516680437	516682762	chr3B	201522999	201558302	14
chr1B	516680437	516682762	chr3B	201559551	201581362	3
chr1B	516680437	516682762	chr3B	796323566	796328981	11
chr1B	516680437	516682762	chr3D	24135203	24172536	6
chr1B	516680437	516682762	chr3D	519671299	519675452	4
chr1B	516680437	516682762	chr3D	604111715	604113497	17
chr1B	516680437	516682762	chr4A	73807867	73816433	27
chr1B	516680437	516682762	chr4B	151525251	151528932	3
chr1B	516680437	516682762	chr4B	308672113	308673661	3
chr1B	516680437	516682762	chr5A	482020310	482022922	6
chr1B	516680437	516682762	chr5A	482024085	482026864	14
chr1B	516680437	516682762	chr5A	536284330	536285849	4
chr1B	516680437	516682762	chr5A	599215850	599228082	8
chr1B	516680437	516682762	chr5B	413606963	413613994	8
chr1B	516680437	516682762	chr5B	429037271	429042166	6
chr1B	516680437	516682762	chr5D	240131997	240138072	5
chr1B	516680437	516682762	chr5D	28033389	28035217	13
chr1B	516680437	516682762	chr5D	345938437	345942777	5
chr1B	516680437	516682762	chr5D	432304691	432312207	5
chr1B	516680437	516682762	chr5D	483795577	483809397	22
chr1B	516680437	516682762	chr5D	512406573	512422279	25
chr1B	516680437	516682762	chr5D	554197175	554202820	6
chr1B	516680437	516682762	chr6B	22423172	22426645	4
chr1B	516680437	516682762	chr7B	622423931	622435222	28
chr1B	516680437	516682762	chr7B	662721408	662758182	7
chr1B	516680437	516682762	chr7B	663092809	663107096	8
chr1B	516680437	516682762	chr7D	336506545	336511839	12
chr1B	516680437	516682762	chr7D	77232473	77249457	6
chr1B	519436591	519440041	chr7D	113417554	113433342	4
chr1B	527288984	527294475	chr4B	326092664	326098367	5
chr1B	527366788	527374805	chr4B	326092664	326098367	6
chr1B	527380350	527382612	chr4B	326092664	326098367	8
chr1B	527643854	527645557	chr4B	326092664	326098367	3
chr1B	527649371	527650866	chr4B	326092664	326098367	3
chr1B	527831356	527839637	chr4B	326092664	326098367	12
chr1B	527831356	527839637	chr4B	326099711	326102809	4
chr1B	527831356	527839637	chr4B	326104755	326107952	7
chr1B	527845190	527846637	chr4B	326092664	326098367	5
chr1B	527847455	527853272	chr4B	326092664	326098367	4
chr1B	527847455	527853272	chr4B	326099711	326102809	4
chr1B	528360090	528366247	chr4B	326104755	326107952	3
chr1B	540734758	540747152	chr4B	367602725	367606308	9
chr1B	543177796	543183456	chr1D	403721276	403732915	3
chr1B	571167760	571169902	chr5B	232660008	232661552	4
chr1B	571191917	571204577	chr1D	422310202	422323095	3
chr1B	604142575	604149618	chr1D	444141032	444153807	3
chr1B	615208336	615212841	chr7B	666556898	666573797	3
chr1B	623106381	623113402	chr7A	736538994	736546683	5
chr1B	623106381	623113402	chr7A	736551117	736571391	3
chr1B	630023835	630027373	chr4D	110232502	110235653	3
chr1B	633708680	633741242	chr1D	144235037	144239656	18
chr1B	633708680	633741242	chr1D	180370622	180385881	3
chr1B	633708680	633741242	chr1D	206071246	206076378	9
chr1B	633708680	633741242	chr1D	254379316	254405186	5
chr1B	633708680	633741242	chr1D	30127863	30129136	3
chr1B	633708680	633741242	chr1D	394175808	394181988	4
chr1B	633708680	633741242	chr1D	483913684	483924599	7
chr1B	633708680	633741242	chr1D	491422022	491426220	53
chr1B	633708680	633741242	chr1D	51867612	51872881	15
chr1B	633708680	633741242	chr2A	588079673	588087826	21
chr1B	633708680	633741242	chr2B	206741207	206742779	5
chr1B	633708680	633741242	chr2B	474893851	474928505	8
chr1B	633708680	633741242	chr2B	683727416	683743039	32
chr1B	633708680	633741242	chr2B	799649219	799651772	4
chr1B	633708680	633741242	chr2D	33930917	33939421	6
chr1B	633708680	633741242	chr2D	465016883	465018950	5
chr1B	633708680	633741242	chr2D	628292303	628295248	11
chr1B	633708680	633741242	chr2D	630261653	630275607	12
chr1B	633708680	633741242	chr2D	638422373	638433313	6
chr1B	633708680	633741242	chr2D	648659174	648677793	12
chr1B	633708680	633741242	chr3A	105549138	105561205	10
chr1B	633708680	633741242	chr3A	593303384	593314357	586
chr1B	633708680	633741242	chr3A	593317854	593322969	22
chr1B	633708680	633741242	chr3A	65997203	66017065	4
chr1B	633708680	633741242	chr3A	672874479	672890461	7
chr1B	633708680	633741242	chr3B	101906757	101909884	29
chr1B	633708680	633741242	chr3B	101911318	101920005	8
chr1B	633708680	633741242	chr3B	101920587	101926614	32
chr1B	633708680	633741242	chr3B	201476245	201516741	70
chr1B	633708680	633741242	chr3B	201519434	201521737	31
chr1B	633708680	633741242	chr3B	201522999	201558302	24
chr1B	633708680	633741242	chr3B	796323566	796328981	32
chr1B	633708680	633741242	chr3D	24135203	24172536	11
chr1B	633708680	633741242	chr3D	519671299	519675452	7
chr1B	633708680	633741242	chr3D	589246904	589283044	8
chr1B	633708680	633741242	chr3D	604111715	604113497	28
chr1B	633708680	633741242	chr4A	73807867	73816433	22
chr1B	633708680	633741242	chr4B	151525251	151528932	13
chr1B	633708680	633741242	chr4B	308672113	308673661	5
chr1B	633708680	633741242	chr4B	308674484	308683265	4
chr1B	633708680	633741242	chr4B	454100991	454102563	4
chr1B	633708680	633741242	chr5A	482020310	482022922	10
chr1B	633708680	633741242	chr5A	482024085	482026864	23
chr1B	633708680	633741242	chr5A	536284330	536285849	12
chr1B	633708680	633741242	chr5A	599215850	599228082	12
chr1B	633708680	633741242	chr5B	410384686	410387158	10
chr1B	633708680	633741242	chr5B	413606963	413613994	35
chr1B	633708680	633741242	chr5B	429037271	429042166	12
chr1B	633708680	633741242	chr5B	429063169	429067053	8
chr1B	633708680	633741242	chr5D	240131997	240138072	13
chr1B	633708680	633741242	chr5D	28033389	28035217	9
chr1B	633708680	633741242	chr5D	345938437	345942777	4
chr1B	633708680	633741242	chr5D	483795577	483809397	29
chr1B	633708680	633741242	chr5D	503208019	503215877	5
chr1B	633708680	633741242	chr5D	512406573	512422279	42
chr1B	633708680	633741242	chr5D	554197175	554202820	18
chr1B	633708680	633741242	chr5D	560874243	560882302	5
chr1B	633708680	633741242	chr6B	22423172	22426645	11
chr1B	633708680	633741242	chr6B	450068682	450092158	10
chr1B	633708680	633741242	chr7B	102627184	102632046	8
chr1B	633708680	633741242	chr7B	45214032	45216512	3
chr1B	633708680	633741242	chr7B	622423931	622435222	93
chr1B	633708680	633741242	chr7B	662721408	662758182	23
chr1B	633708680	633741242	chr7B	663092809	663107096	17
chr1B	633708680	633741242	chr7B	678630886	678646358	7
chr1B	633708680	633741242	chr7D	336506545	336511839	23
chr1B	633708680	633741242	chr7D	77232473	77249457	19
chr1B	635792424	635799519	chr2A	25607460	25625505	3
chr1B	635792424	635799519	chr2A	2975742	2981491	3
chr1B	635792424	635799519	chr2A	3012902	3019612	4
chr1B	635792424	635799519	chr2A	3028471	3087253	62
chr1B	638721982	638731287	chr3B	201606001	201622625	4
chr1B	638721982	638731287	chr5A	559076981	559088748	3
chr1B	638721982	638731287	chr5B	127800201	127816269	3
chr1B	664759429	664795069	chr1D	477197637	477202703	10
chr1B	664800858	664808092	chr1D	477197637	477202703	3
chr1B	66934303	66941991	chr4A	574160394	574166043	4
chr1B	672517493	672526468	chr7B	644447922	644498433	9
chr1D	124060082	124061288	chr7D	616768778	616779050	3
chr1D	124062399	124064871	chr7D	616768778	616779050	3
chr1D	124065432	124067896	chr7D	616768778	616779050	5
chr1D	124065432	124067896	chr7D	616838282	616852984	7
chr1D	124065432	124067896	chr7D	616898117	616904222	3
chr1D	124070987	124074811	chr7D	616768778	616779050	12
chr1D	124070987	124074811	chr7D	616838282	616852984	20
chr1D	124070987	124074811	chr7D	616858990	616860309	4
chr1D	124070987	124074811	chr7D	616861952	616863374	7
chr1D	124070987	124074811	chr7D	616898117	616904222	6
chr1D	124070987	124074811	chr7D	617010705	617027684	5
chr1D	124078245	124079445	chr7D	616838282	616852984	6
chr1D	124078245	124079445	chr7D	616861952	616863374	3
chr1D	124086551	124093630	chr7D	615435672	615486404	4
chr1D	124086551	124093630	chr7D	616768778	616779050	6
chr1D	124086551	124093630	chr7D	616838282	616852984	20
chr1D	124086551	124093630	chr7D	616858990	616860309	5
chr1D	124086551	124093630	chr7D	616861952	616863374	5
chr1D	124086551	124093630	chr7D	616898117	616904222	7
chr1D	124124930	124127256	chr7D	616838282	616852984	4
chr1D	124124930	124127256	chr7D	616861952	616863374	4
chr1D	144235037	144239656	chr2A	588079673	588087826	65
chr1D	144235037	144239656	chr2B	474893851	474928505	7
chr1D	144235037	144239656	chr2B	683727416	683743039	13
chr1D	144235037	144239656	chr2D	465016883	465018950	4
chr1D	144235037	144239656	chr2D	628292303	628295248	4
chr1D	144235037	144239656	chr2D	648659174	648677793	5
chr1D	144235037	144239656	chr3A	593303384	593314357	12
chr1D	144235037	144239656	chr3A	593317854	593322969	6
chr1D	144235037	144239656	chr3B	101906757	101909884	5
chr1D	144235037	144239656	chr3B	101920587	101926614	7
chr1D	144235037	144239656	chr3B	201476245	201516741	28
chr1D	144235037	144239656	chr3B	201519434	201521737	509
chr1D	144235037	144239656	chr3B	201522999	201558302	7
chr1D	144235037	144239656	chr3B	796323566	796328981	4
chr1D	144235037	144239656	chr3D	24135203	24172536	5
chr1D	144235037	144239656	chr3D	604111715	604113497	3
chr1D	144235037	144239656	chr4A	73807867	73816433	3
chr1D	144235037	144239656	chr4B	308672113	308673661	3
chr1D	144235037	144239656	chr4B	454100991	454102563	3
chr1D	144235037	144239656	chr5A	482024085	482026864	7
chr1D	144235037	144239656	chr5A	536284330	536285849	26
chr1D	144235037	144239656	chr5A	599215850	599228082	5
chr1D	144235037	144239656	chr5B	493985208	493988870	3
chr1D	144235037	144239656	chr5D	483795577	483809397	4
chr1D	144235037	144239656	chr5D	503208019	503215877	4
chr1D	144235037	144239656	chr5D	512406573	512422279	4
chr1D	144235037	144239656	chr5D	554197175	554202820	3
chr1D	144235037	144239656	chr5D	560874243	560882302	84
chr1D	144235037	144239656	chr7B	622423931	622435222	15
chr1D	144235037	144239656	chr7B	663092809	663107096	8
chr1D	144235037	144239656	chr7D	336506545	336511839	13
chr1D	180370622	180385881	chr2B	683727416	683743039	4
chr1D	180370622	180385881	chr3A	105549138	105561205	4
chr1D	180370622	180385881	chr3A	593303384	593314357	3
chr1D	180370622	180385881	chr3B	101906757	101909884	3
chr1D	180370622	180385881	chr3B	201476245	201516741	6
chr1D	180370622	180385881	chr3B	201519434	201521737	3
chr1D	180370622	180385881	chr3B	201522999	201558302	3
chr1D	180370622	180385881	chr7D	336506545	336511839	4
chr1D	206071246	206076378	chr3A	593303384	593314357	3
chr1D	206071246	206076378	chr3B	201476245	201516741	41
chr1D	206071246	206076378	chr7B	622423931	622435222	4
chr1D	254379316	254405186	chr2B	474893851	474928505	3
chr1D	254379316	254405186	chr2B	683727416	683743039	3
chr1D	254379316	254405186	chr2D	628292303	628295248	4
chr1D	254379316	254405186	chr3A	593303384	593314357	9
chr1D	254379316	254405186	chr3B	201476245	201516741	10
chr1D	254379316	254405186	chr3B	201522999	201558302	3
chr1D	254379316	254405186	chr3D	589246904	589283044	5
chr1D	254379316	254405186	chr3D	604111715	604113497	4
chr1D	254379316	254405186	chr4A	73807867	73816433	6
chr1D	254379316	254405186	chr5A	482024085	482026864	3
chr1D	254379316	254405186	chr5D	512406573	512422279	4
chr1D	254379316	254405186	chr5D	554197175	554202820	4
chr1D	254379316	254405186	chr7B	622423931	622435222	4
chr1D	254414901	254422315	chr3A	593303384	593314357	3
chr1D	30127863	30129136	chr3B	101906757	101909884	3
chr1D	30127863	30129136	chr3B	796323566	796328981	3
chr1D	30127863	30129136	chr7B	622423931	622435222	4
chr1D	30127863	30129136	chr7D	336506545	336511839	3
chr1D	332673901	332676650	chr7D	363550235	363562091	4
chr1D	332673901	332676650	chr7D	364350669	364357998	4
chr1D	394175808	394181988	chr2A	588079673	588087826	3
chr1D	394175808	394181988	chr3A	105549138	105561205	3
chr1D	394175808	394181988	chr3A	593303384	593314357	4
chr1D	394175808	394181988	chr3B	101920587	101926614	3
chr1D	394175808	394181988	chr3B	201476245	201516741	12
chr1D	394175808	394181988	chr3B	201519434	201521737	4
chr1D	394175808	394181988	chr4A	73807867	73816433	5
chr1D	394175808	394181988	chr5A	482024085	482026864	3
chr1D	394175808	394181988	chr5A	599215850	599228082	15
chr1D	394175808	394181988	chr5D	240131997	240138072	3
chr1D	394175808	394181988	chr5D	28033389	28035217	4
chr1D	394175808	394181988	chr5D	483795577	483809397	4
chr1D	394175808	394181988	chr5D	554197175	554202820	4
chr1D	394175808	394181988	chr6B	22423172	22426645	3
chr1D	394175808	394181988	chr7B	622423931	622435222	7
chr1D	471588109	471613631	chr5D	310568546	310576374	3
chr1D	483913684	483924599	chr2A	588079673	588087826	5
chr1D	483913684	483924599	chr2B	474893851	474928505	4
chr1D	483913684	483924599	chr2B	683727416	683743039	5
chr1D	483913684	483924599	chr2D	648659174	648677793	4
chr1D	483913684	483924599	chr3A	593303384	593314357	12
chr1D	483913684	483924599	chr3A	593317854	593322969	3
chr1D	483913684	483924599	chr3B	101906757	101909884	5
chr1D	483913684	483924599	chr3B	101920587	101926614	5
chr1D	483913684	483924599	chr3B	201476245	201516741	22
chr1D	483913684	483924599	chr3B	201519434	201521737	5
chr1D	483913684	483924599	chr3B	201522999	201558302	8
chr1D	483913684	483924599	chr3B	796323566	796328981	4
chr1D	483913684	483924599	chr4A	73807867	73816433	3
chr1D	483913684	483924599	chr5A	482024085	482026864	4
chr1D	483913684	483924599	chr5A	599215850	599228082	3
chr1D	483913684	483924599	chr5B	413606963	413613994	3
chr1D	483913684	483924599	chr5D	240131997	240138072	5
chr1D	483913684	483924599	chr5D	345938437	345942777	3
chr1D	483913684	483924599	chr5D	483795577	483809397	6
chr1D	483913684	483924599	chr5D	512406573	512422279	4
chr1D	483913684	483924599	chr5D	554197175	554202820	8
chr1D	483913684	483924599	chr6B	22423172	22426645	5
chr1D	483913684	483924599	chr7B	622423931	622435222	10
chr1D	483913684	483924599	chr7B	662721408	662758182	3
chr1D	483913684	483924599	chr7B	663092809	663107096	6
chr1D	483913684	483924599	chr7D	336506545	336511839	7
chr1D	483913684	483924599	chr7D	77232473	77249457	6
chr1D	491422022	491426220	chr2A	588079673	588087826	6
chr1D	491422022	491426220	chr2B	474893851	474928505	3
chr1D	491422022	491426220	chr2B	683727416	683743039	15
chr1D	491422022	491426220	chr2B	799649219	799651772	3
chr1D	491422022	491426220	chr2D	33930917	33939421	5
chr1D	491422022	491426220	chr2D	465016883	465018950	6
chr1D	491422022	491426220	chr2D	628292303	628295248	5
chr1D	491422022	491426220	chr2D	630261653	630275607	7
chr1D	491422022	491426220	chr2D	638422373	638433313	3
chr1D	491422022	491426220	chr2D	648659174	648677793	6
chr1D	491422022	491426220	chr3A	105549138	105561205	12
chr1D	491422022	491426220	chr3A	593303384	593314357	53
chr1D	491422022	491426220	chr3A	593317854	593322969	20
chr1D	491422022	491426220	chr3A	65997203	66017065	4
chr1D	491422022	491426220	chr3A	672874479	672890461	3
chr1D	491422022	491426220	chr3B	101906757	101909884	6
chr1D	491422022	491426220	chr3B	101911318	101920005	6
chr1D	491422022	491426220	chr3B	101920587	101926614	22
chr1D	491422022	491426220	chr3B	201476245	201516741	37
chr1D	491422022	491426220	chr3B	201519434	201521737	12
chr1D	491422022	491426220	chr3B	201522999	201558302	12
chr1D	491422022	491426220	chr3B	796323566	796328981	79
chr1D	491422022	491426220	chr3D	519671299	519675452	5
chr1D	491422022	491426220	chr3D	604111715	604113497	17
chr1D	491422022	491426220	chr4A	73807867	73816433	19
chr1D	491422022	491426220	chr4B	151525251	151528932	3
chr1D	491422022	491426220	chr4B	308672113	308673661	4
chr1D	491422022	491426220	chr4B	308674484	308683265	4
chr1D	491422022	491426220	chr4B	454100991	454102563	5
chr1D	491422022	491426220	chr5A	482020310	482022922	3
chr1D	491422022	491426220	chr5A	482024085	482026864	12
chr1D	491422022	491426220	chr5A	536284330	536285849	5
chr1D	491422022	491426220	chr5A	599215850	599228082	10
chr1D	491422022	491426220	chr5B	410312832	410315122	3
chr1D	491422022	491426220	chr5B	410384686	410387158	8
chr1D	491422022	491426220	chr5B	413606963	413613994	7
chr1D	491422022	491426220	chr5B	429037271	429042166	10
chr1D	491422022	491426220	chr5B	429063169	429067053	3
chr1D	491422022	491426220	chr5D	240131997	240138072	3
chr1D	491422022	491426220	chr5D	28033389	28035217	5
chr1D	491422022	491426220	chr5D	345938437	345942777	5
chr1D	491422022	491426220	chr5D	432304691	432312207	4
chr1D	491422022	491426220	chr5D	483795577	483809397	14
chr1D	491422022	491426220	chr5D	512406573	512422279	24
chr1D	491422022	491426220	chr5D	554197175	554202820	6
chr1D	491422022	491426220	chr6B	22423172	22426645	7
chr1D	491422022	491426220	chr6B	450068682	450092158	11
chr1D	491422022	491426220	chr7B	102627184	102632046	3
chr1D	491422022	491426220	chr7B	622423931	622435222	43
chr1D	491422022	491426220	chr7B	662721408	662758182	5
chr1D	491422022	491426220	chr7B	663092809	663107096	13
chr1D	491422022	491426220	chr7B	678630886	678646358	4
chr1D	491422022	491426220	chr7D	336506545	336511839	21
chr1D	491422022	491426220	chr7D	77232473	77249457	14
chr1D	492805530	492820262	chr3D	249834980	249837991	4
chr1D	492939867	492953640	chr3D	249834980	249837991	3
chr1D	492979189	492993001	chr3D	249834980	249837991	4
chr1D	51867612	51872881	chr2D	638422373	638433313	11
chr1D	51867612	51872881	chr2D	648659174	648677793	3
chr1D	51867612	51872881	chr3A	593303384	593314357	5
chr1D	51867612	51872881	chr3A	593317854	593322969	3
chr1D	51867612	51872881	chr3B	101920587	101926614	5
chr1D	51867612	51872881	chr3B	201476245	201516741	8
chr1D	51867612	51872881	chr3B	796323566	796328981	3
chr1D	51867612	51872881	chr5A	482024085	482026864	3
chr1D	51867612	51872881	chr5B	429037271	429042166	4
chr1D	51867612	51872881	chr7B	663092809	663107096	3
chr1D	51867612	51872881	chr7B	678630886	678646358	3
chr1D	92117601	92125914	chr5D	449471796	449473860	4
chr2A	103719476	103727877	chr2D	107393822	107399097	3
chr2A	115109895	115123076	chr2D	113500087	113507741	8
chr2A	146952214	146965689	chr2B	211525331	211541554	4
chr2A	186417818	186428972	chr7A	158286134	158296484	3
chr2A	195810368	195816086	chr4A	585672240	585683313	5
chr2A	196349187	196355166	chr6A	11563977	11566688	3
chr2A	196349187	196355166	chr6A	12113601	12121002	3
chr2A	196349187	196355166	chr6A	14350570	14359848	4
chr2A	196349187	196355166	chr6A	14513483	14518148	10
chr2A	196349187	196355166	chr6A	14540532	14545720	9
chr2A	196349187	196355166	chr6A	14553507	14556559	4
chr2A	196349187	196355166	chr6A	14586515	14590290	4
chr2A	196349187	196355166	chr6A	14598253	14599589	4
chr2A	196349187	196355166	chr6A	14601646	14604766	16
chr2A	196349187	196355166	chr6A	14607709	14613668	30
chr2A	196349187	196355166	chr6A	14615262	14620693	10
chr2A	196349187	196355166	chr6A	14622227	14629464	9
chr2A	196349187	196355166	chr6A	14848602	14851031	3
chr2A	196349187	196355166	chr6A	15694903	15702128	3
chr2A	196349187	196355166	chr6A	16439485	16448000	3
chr2A	196349187	196355166	chr6A	5342221	5370213	4
chr2A	196349187	196355166	chr6A	790834	824612	3
chr2A	196349187	196355166	chr6A	7967016	7994098	3
chr2A	20998354	21002486	chr7B	585472076	585484809	3
chr2A	21040100	21048233	chr7B	585472076	585484809	3
chr2A	21203908	21208098	chr7B	585472076	585484809	4
chr2A	21210035	21221341	chr7B	585472076	585484809	3
chr2A	25607460	25625505	chr7A	722942651	722947978	4
chr2A	3028471	3087253	chr5B	537873870	537884418	5
chr2A	3028471	3087253	chr7A	722942651	722947978	4
chr2A	31070761	31091161	chr2D	29151682	29175100	4
chr2A	35959729	35965927	chr5D	446756445	446765040	4
chr2A	515940645	515961894	chr2D	380406194	380423850	5
chr2A	526298027	526308575	chr6A	422939333	422941377	3
chr2A	532340426	532351503	chr2D	394528527	394541664	4
chr2A	549284618	549294822	chr2B	517602714	517605778	3
chr2A	587154381	587164725	chr2D	444393838	444395388	5
chr2A	587743878	587761534	chr3B	452094402	452100104	3
chr2A	588079673	588087826	chr2B	474893851	474928505	6
chr2A	588079673	588087826	chr2B	683727416	683743039	14
chr2A	588079673	588087826	chr2D	628292303	628295248	5
chr2A	588079673	588087826	chr2D	630261653	630275607	4
chr2A	588079673	588087826	chr2D	648659174	648677793	7
chr2A	588079673	588087826	chr3A	105549138	105561205	5
chr2A	588079673	588087826	chr3A	593303384	593314357	15
chr2A	588079673	588087826	chr3A	65997203	66017065	6
chr2A	588079673	588087826	chr3B	101906757	101909884	3
chr2A	588079673	588087826	chr3B	101920587	101926614	5
chr2A	588079673	588087826	chr3B	201476245	201516741	24
chr2A	588079673	588087826	chr3B	201519434	201521737	160
chr2A	588079673	588087826	chr3B	201522999	201558302	9
chr2A	588079673	588087826	chr3B	796323566	796328981	4
chr2A	588079673	588087826	chr3D	24135203	24172536	5
chr2A	588079673	588087826	chr3D	604111715	604113497	7
chr2A	588079673	588087826	chr4A	73807867	73816433	7
chr2A	588079673	588087826	chr4B	308672113	308673661	3
chr2A	588079673	588087826	chr5A	482024085	482026864	7
chr2A	588079673	588087826	chr5A	536284330	536285849	42
chr2A	588079673	588087826	chr5B	410384686	410387158	4
chr2A	588079673	588087826	chr5B	429037271	429042166	6
chr2A	588079673	588087826	chr5D	28033389	28035217	5
chr2A	588079673	588087826	chr5D	345938437	345942777	4
chr2A	588079673	588087826	chr5D	483795577	483809397	6
chr2A	588079673	588087826	chr5D	512406573	512422279	10
chr2A	588079673	588087826	chr5D	554197175	554202820	9
chr2A	588079673	588087826	chr5D	560874243	560882302	11
chr2A	588079673	588087826	chr6B	22423172	22426645	6
chr2A	588079673	588087826	chr7B	622423931	622435222	14
chr2A	588079673	588087826	chr7B	662721408	662758182	3
chr2A	588079673	588087826	chr7B	663092809	663107096	6
chr2A	588079673	588087826	chr7D	336506545	336511839	15
chr2A	588079673	588087826	chr7D	77232473	77249457	6
chr2A	665845352	665850628	chr2D	520581284	520586794	3
chr2A	709698446	709717947	chr5B	519143555	519156328	3
chr2A	709698446	709717947	chr5B	519738694	519747754	23
chr2A	726895942	726908909	chr3A	65997203	66017065	3
chr2A	727627584	727630615	chr5A	593091636	593102306	3
chr2A	752272562	752285910	chr2D	620527917	620551667	3
chr2A	763134842	763147030	chr5B	711891630	711893183	3
chr2A	763192384	763198399	chr2B	794345547	794357505	4
chr2B	112822711	112855669	chr6A	608872297	608890924	8
chr2B	132310504	132311955	chr5B	556781921	556795939	3
chr2B	150702876	150719888	chr7A	48770270	48771859	4
chr2B	166464837	166476526	chr2D	115949752	115962582	3
chr2B	206741207	206742779	chr3B	201476245	201516741	3
chr2B	206741207	206742779	chr4A	73807867	73816433	3
chr2B	211525331	211541554	chr2D	154097669	154112669	10
chr2B	246364361	246370173	chr3B	454367564	454376353	4
chr2B	246364361	246370173	chr6B	250771134	250785534	4
chr2B	246568737	246573430	chr3B	454367564	454376353	3
chr2B	246574666	246577268	chr3B	454367564	454376353	4
chr2B	304251665	304260418	chr3A	112919709	112938405	15
chr2B	304251665	304260418	chr7A	552423451	552432058	4
chr2B	373747389	373759939	chr2D	305505933	305522209	3
chr2B	474893851	474928505	chr2D	648659174	648677793	4
chr2B	474893851	474928505	chr3A	105549138	105561205	4
chr2B	474893851	474928505	chr3A	593303384	593314357	13
chr2B	474893851	474928505	chr3A	593317854	593322969	10
chr2B	474893851	474928505	chr3A	65997203	66017065	4
chr2B	474893851	474928505	chr3B	101920587	101926614	6
chr2B	474893851	474928505	chr3B	201476245	201516741	18
chr2B	474893851	474928505	chr3B	201519434	201521737	3
chr2B	474893851	474928505	chr3B	201522999	201558302	3
chr2B	474893851	474928505	chr3B	796323566	796328981	8
chr2B	474893851	474928505	chr3D	604111715	604113497	11
chr2B	474893851	474928505	chr4A	73807867	73816433	5
chr2B	474893851	474928505	chr4B	308672113	308673661	3
chr2B	474893851	474928505	chr5A	482024085	482026864	8
chr2B	474893851	474928505	chr5A	599215850	599228082	4
chr2B	474893851	474928505	chr5D	240131997	240138072	4
chr2B	474893851	474928505	chr5D	345938437	345942777	3
chr2B	474893851	474928505	chr5D	483795577	483809397	7
chr2B	474893851	474928505	chr5D	512406573	512422279	28
chr2B	474893851	474928505	chr5D	554197175	554202820	5
chr2B	474893851	474928505	chr5D	6231636	6274725	3
chr2B	474893851	474928505	chr7B	622423931	622435222	12
chr2B	474893851	474928505	chr7B	662721408	662758182	3
chr2B	474893851	474928505	chr7B	678630886	678646358	3
chr2B	474893851	474928505	chr7D	336506545	336511839	5
chr2B	474893851	474928505	chr7D	77232473	77249457	22
chr2B	4879873	4881410	chr3B	557823885	557826676	5
chr2B	4885061	4888232	chr3B	557823885	557826676	5
chr2B	612062868	612094755	chr3B	733418560	733431557	3
chr2B	683727416	683743039	chr2D	135987093	135989474	4
chr2B	683727416	683743039	chr2D	33930917	33939421	4
chr2B	683727416	683743039	chr2D	628292303	628295248	12
chr2B	683727416	683743039	chr2D	630261653	630275607	4
chr2B	683727416	683743039	chr2D	648659174	648677793	7
chr2B	683727416	683743039	chr3A	105549138	105561205	17
chr2B	683727416	683743039	chr3A	593303384	593314357	37
chr2B	683727416	683743039	chr3A	593317854	593322969	8
chr2B	683727416	683743039	chr3A	65997203	66017065	5
chr2B	683727416	683743039	chr3B	101906757	101909884	12
chr2B	683727416	683743039	chr3B	101920587	101926614	9
chr2B	683727416	683743039	chr3B	201476245	201516741	50
chr2B	683727416	683743039	chr3B	201519434	201521737	9
chr2B	683727416	683743039	chr3B	201522999	201558302	8
chr2B	683727416	683743039	chr3B	796323566	796328981	17
chr2B	683727416	683743039	chr3D	24135203	24172536	4
chr2B	683727416	683743039	chr3D	589246904	589283044	3
chr2B	683727416	683743039	chr3D	604111715	604113497	15
chr2B	683727416	683743039	chr4A	73807867	73816433	11
chr2B	683727416	683743039	chr4B	151525251	151528932	5
chr2B	683727416	683743039	chr4B	454100991	454102563	5
chr2B	683727416	683743039	chr5A	482020310	482022922	6
chr2B	683727416	683743039	chr5A	482024085	482026864	13
chr2B	683727416	683743039	chr5A	536284330	536285849	8
chr2B	683727416	683743039	chr5A	599215850	599228082	9
chr2B	683727416	683743039	chr5B	410384686	410387158	3
chr2B	683727416	683743039	chr5B	413606963	413613994	4
chr2B	683727416	683743039	chr5B	429037271	429042166	3
chr2B	683727416	683743039	chr5B	429063169	429067053	3
chr2B	683727416	683743039	chr5D	28033389	28035217	6
chr2B	683727416	683743039	chr5D	345938437	345942777	6
chr2B	683727416	683743039	chr5D	483795577	483809397	21
chr2B	683727416	683743039	chr5D	512406573	512422279	22
chr2B	683727416	683743039	chr5D	554197175	554202820	9
chr2B	683727416	683743039	chr5D	6231636	6274725	4
chr2B	683727416	683743039	chr6B	22423172	22426645	3
chr2B	683727416	683743039	chr6B	450068682	450092158	3
chr2B	683727416	683743039	chr7B	102627184	102632046	3
chr2B	683727416	683743039	chr7B	622423931	622435222	27
chr2B	683727416	683743039	chr7B	662721408	662758182	7
chr2B	683727416	683743039	chr7B	663092809	663107096	11
chr2B	683727416	683743039	chr7D	336506545	336511839	12
chr2B	683727416	683743039	chr7D	77232473	77249457	6
chr2B	723401524	723402889	chr7B	14210918	14218495	3
chr2B	723405000	723408681	chr7B	14210918	14218495	5
chr2B	734049295	734061337	chr3A	644789094	644802632	4
chr2B	738165227	738180421	chr6B	35061426	35072531	5
chr2B	799649219	799651772	chr3A	593303384	593314357	3
chr2B	799649219	799651772	chr3B	101920587	101926614	3
chr2B	799649219	799651772	chr3B	201476245	201516741	3
chr2B	799649219	799651772	chr5D	345938437	345942777	3
chr2B	90104182	90147789	chr6A	70586573	70593187	3
chr2B	90709464	90715905	chr5D	512406573	512422279	6
chr2B	98354036	98368079	chr4A	682623730	682625120	6
chr2D	12614594	12616187	chr4D	500408255	500459083	3
chr2D	12614594	12616187	chr4D	500530664	500533676	6
chr2D	135987093	135989474	chr3B	101906757	101909884	38
chr2D	135987093	135989474	chr3D	604111715	604113497	3
chr2D	135987093	135989474	chr5D	512406573	512422279	5
chr2D	135987093	135989474	chr7B	622423931	622435222	3
chr2D	135987093	135989474	chr7B	663092809	663107096	3
chr2D	17737506	17740351	chr6D	465068576	465078039	3
chr2D	17814642	17844153	chr6D	109891354	109899312	3
chr2D	20601818	20605738	chr6D	109891354	109899312	4
chr2D	20607661	20610185	chr6D	109891354	109899312	4
chr2D	20613057	20621387	chr6D	109891354	109899312	11
chr2D	20761987	20768450	chr6D	109891354	109899312	4
chr2D	20770650	20783379	chr6D	109891354	109899312	27
chr2D	20791116	20792848	chr6D	109891354	109899312	3
chr2D	22151605	22159861	chr6D	109891354	109899312	3
chr2D	33930917	33939421	chr3A	593303384	593314357	3
chr2D	33930917	33939421	chr3B	201476245	201516741	12
chr2D	33930917	33939421	chr5A	482024085	482026864	12
chr2D	33930917	33939421	chr5A	536284330	536285849	4
chr2D	33930917	33939421	chr5D	483795577	483809397	3
chr2D	33930917	33939421	chr7B	622423931	622435222	4
chr2D	33930917	33939421	chr7D	336506545	336511839	4
chr2D	407219453	407221803	chr4D	328993255	329000609	3
chr2D	407227285	407231459	chr4D	328993255	329000609	3
chr2D	411647557	411674619	chr5D	15705503	15720864	3
chr2D	431511620	431525408	chr3D	530280073	530282435	3
chr2D	465016883	465018950	chr3A	593303384	593314357	10
chr2D	465016883	465018950	chr3B	101906757	101909884	3
chr2D	465016883	465018950	chr3B	101920587	101926614	3
chr2D	465016883	465018950	chr3B	201476245	201516741	8
chr2D	465016883	465018950	chr3B	201519434	201521737	4
chr2D	465016883	465018950	chr3B	201522999	201558302	3
chr2D	465016883	465018950	chr3B	796323566	796328981	4
chr2D	465016883	465018950	chr5A	482020310	482022922	3
chr2D	465016883	465018950	chr5A	482024085	482026864	3
chr2D	465016883	465018950	chr5D	483795577	483809397	8
chr2D	465016883	465018950	chr5D	554197175	554202820	5
chr2D	465016883	465018950	chr7B	622423931	622435222	5
chr2D	465016883	465018950	chr7B	662721408	662758182	3
chr2D	465016883	465018950	chr7B	663092809	663107096	3
chr2D	52231810	52240216	chr5D	26560535	26569233	3
chr2D	52488232	52504591	chr7D	32555327	32557544	3
chr2D	593681900	593697400	chr5A	47769703	47773263	24
chr2D	600625032	600626765	chr5D	65941163	65942679	5
chr2D	618299819	618307131	chr7D	498280169	498294977	3
chr2D	619091069	619092863	chr7D	498280169	498294977	4
chr2D	619094124	619098201	chr7D	498280169	498294977	7
chr2D	619098820	619101651	chr7D	498280169	498294977	3
chr2D	619103985	619108240	chr7D	498270628	498272544	3
chr2D	619103985	619108240	chr7D	498280169	498294977	6
chr2D	619209048	619216394	chr7D	498242262	498246803	3
chr2D	619209048	619216394	chr7D	498280169	498294977	22
chr2D	619219429	619220917	chr7D	498280169	498294977	4
chr2D	619311393	619313904	chr7D	498280169	498294977	6
chr2D	619314736	619319003	chr7D	498280169	498294977	9
chr2D	619320246	619326695	chr7D	498280169	498294977	4
chr2D	619400169	619410279	chr7D	498280169	498294977	7
chr2D	628292303	628295248	chr3A	105549138	105561205	3
chr2D	628292303	628295248	chr3A	593303384	593314357	12
chr2D	628292303	628295248	chr3A	593317854	593322969	7
chr2D	628292303	628295248	chr3B	101906757	101909884	9
chr2D	628292303	628295248	chr3B	101920587	101926614	5
chr2D	628292303	628295248	chr3B	201476245	201516741	32
chr2D	628292303	628295248	chr3B	201519434	201521737	10
chr2D	628292303	628295248	chr3B	201522999	201558302	6
chr2D	628292303	628295248	chr3B	796323566	796328981	11
chr2D	628292303	628295248	chr4A	73807867	73816433	5
chr2D	628292303	628295248	chr4B	454100991	454102563	3
chr2D	628292303	628295248	chr5A	482020310	482022922	3
chr2D	628292303	628295248	chr5A	482024085	482026864	5
chr2D	628292303	628295248	chr5A	536284330	536285849	6
chr2D	628292303	628295248	chr5A	599215850	599228082	11
chr2D	628292303	628295248	chr5B	429037271	429042166	5
chr2D	628292303	628295248	chr5D	240131997	240138072	6
chr2D	628292303	628295248	chr5D	28033389	28035217	4
chr2D	628292303	628295248	chr5D	345938437	345942777	5
chr2D	628292303	628295248	chr5D	483795577	483809397	15
chr2D	628292303	628295248	chr5D	512406573	512422279	4
chr2D	628292303	628295248	chr5D	554197175	554202820	5
chr2D	628292303	628295248	chr6B	450068682	450092158	3
chr2D	628292303	628295248	chr6D	210718739	210723857	3
chr2D	628292303	628295248	chr7B	622423931	622435222	17
chr2D	628292303	628295248	chr7B	662721408	662758182	5
chr2D	628292303	628295248	chr7B	663092809	663107096	4
chr2D	628292303	628295248	chr7D	336506545	336511839	6
chr2D	628292303	628295248	chr7D	77232473	77249457	3
chr2D	630261653	630275607	chr3A	593303384	593314357	8
chr2D	630261653	630275607	chr3B	201476245	201516741	7
chr2D	630261653	630275607	chr3B	201522999	201558302	4
chr2D	630261653	630275607	chr4A	73807867	73816433	5
chr2D	630261653	630275607	chr4D	19871300	19890890	3
chr2D	630261653	630275607	chr5A	482024085	482026864	8
chr2D	630261653	630275607	chr5A	599215850	599228082	3
chr2D	630261653	630275607	chr5B	413606963	413613994	3
chr2D	630261653	630275607	chr5B	429063169	429067053	3
chr2D	630261653	630275607	chr5D	483795577	483809397	6
chr2D	630261653	630275607	chr5D	554197175	554202820	3
chr2D	630261653	630275607	chr7B	622423931	622435222	7
chr2D	630261653	630275607	chr7B	662721408	662758182	5
chr2D	630261653	630275607	chr7B	663092809	663107096	4
chr2D	638422373	638433313	chr3A	105549138	105561205	3
chr2D	638422373	638433313	chr3A	593303384	593314357	8
chr2D	638422373	638433313	chr3B	201476245	201516741	3
chr2D	647382461	647384656	chr5A	43274543	43277232	3
chr2D	648659174	648677793	chr3A	105549138	105561205	5
chr2D	648659174	648677793	chr3A	593303384	593314357	14
chr2D	648659174	648677793	chr3A	593317854	593322969	4
chr2D	648659174	648677793	chr3B	101920587	101926614	7
chr2D	648659174	648677793	chr3B	201476245	201516741	26
chr2D	648659174	648677793	chr3B	201519434	201521737	6
chr2D	648659174	648677793	chr3B	201522999	201558302	3
chr2D	648659174	648677793	chr3B	796323566	796328981	7
chr2D	648659174	648677793	chr3D	519671299	519675452	3
chr2D	648659174	648677793	chr3D	604111715	604113497	5
chr2D	648659174	648677793	chr4A	73807867	73816433	7
chr2D	648659174	648677793	chr4B	151525251	151528932	3
chr2D	648659174	648677793	chr4B	454100991	454102563	5
chr2D	648659174	648677793	chr5A	482020310	482022922	3
chr2D	648659174	648677793	chr5B	429037271	429042166	3
chr2D	648659174	648677793	chr5D	345938437	345942777	6
chr2D	648659174	648677793	chr5D	432304691	432312207	3
chr2D	648659174	648677793	chr5D	483795577	483809397	18
chr2D	648659174	648677793	chr5D	503208019	503215877	3
chr2D	648659174	648677793	chr5D	512406573	512422279	4
chr2D	648659174	648677793	chr5D	554197175	554202820	4
chr2D	648659174	648677793	chr7B	622423931	622435222	10
chr2D	648659174	648677793	chr7D	336506545	336511839	7
chr2D	648659174	648677793	chr7D	77232473	77249457	5
chr2D	88282099	88290194	chr5D	332196487	332201035	3
chr3A	105549138	105561205	chr3B	101906757	101909884	4
chr3A	105549138	105561205	chr3B	201476245	201516741	22
chr3A	105549138	105561205	chr3B	201519434	201521737	4
chr3A	105549138	105561205	chr3B	201522999	201558302	6
chr3A	105549138	105561205	chr3B	796323566	796328981	8
chr3A	105549138	105561205	chr3D	24135203	24172536	4
chr3A	105549138	105561205	chr3D	604111715	604113497	3
chr3A	105549138	105561205	chr4A	73807867	73816433	7
chr3A	105549138	105561205	chr5A	482024085	482026864	3
chr3A	105549138	105561205	chr5A	599215850	599228082	4
chr3A	105549138	105561205	chr5B	413606963	413613994	4
chr3A	105549138	105561205	chr5B	429037271	429042166	3
chr3A	105549138	105561205	chr5D	28033389	28035217	4
chr3A	105549138	105561205	chr5D	483795577	483809397	7
chr3A	105549138	105561205	chr5D	512406573	512422279	5
chr3A	105549138	105561205	chr5D	554197175	554202820	5
chr3A	105549138	105561205	chr6B	22423172	22426645	4
chr3A	105549138	105561205	chr7A	706284483	706286816	3
chr3A	105549138	105561205	chr7B	125506430	125510699	3
chr3A	105549138	105561205	chr7B	622423931	622435222	14
chr3A	105549138	105561205	chr7B	662721408	662758182	4
chr3A	105549138	105561205	chr7B	663092809	663107096	4
chr3A	105549138	105561205	chr7D	336506545	336511839	6
chr3A	112919709	112938405	chr7A	552423451	552432058	7
chr3A	159421355	159431847	chr3B	202923313	202931922	4
chr3A	164852571	164864463	chr3B	201476245	201516741	3
chr3A	359658592	359665786	chr3D	279193789	279204907	3
chr3A	359667914	359669298	chr3D	279193789	279204907	3
chr3A	44421518	44427245	chr3D	31689904	31694077	4
chr3A	453669716	453678113	chr3D	335663668	335677938	3
chr3A	473712567	473720073	chr3B	463249633	463257882	3
chr3A	475734502	475739473	chr3B	457976583	457981381	5
chr3A	495090229	495102705	chr6D	32724315	32725848	8
chr3A	495103325	495108143	chr6B	151245005	151247414	3
chr3A	515896193	515898156	chr4B	367931110	367936183	3
chr3A	515896193	515898156	chr6A	559003908	559010284	11
chr3A	515899080	515904795	chr4A	687539250	687550967	3
chr3A	515899080	515904795	chr6A	559003908	559010284	6
chr3A	533595369	533603541	chr7A	450363878	450374046	4
chr3A	55030146	55051454	chr3D	43019414	43030216	4
chr3A	593303384	593314357	chr3B	101906757	101909884	17
chr3A	593303384	593314357	chr3B	101911318	101920005	11
chr3A	593303384	593314357	chr3B	101920587	101926614	30
chr3A	593303384	593314357	chr3B	201476245	201516741	50
chr3A	593303384	593314357	chr3B	201519434	201521737	25
chr3A	593303384	593314357	chr3B	201522999	201558302	13
chr3A	593303384	593314357	chr3B	796323566	796328981	30
chr3A	593303384	593314357	chr3D	24135203	24172536	4
chr3A	593303384	593314357	chr3D	519671299	519675452	6
chr3A	593303384	593314357	chr3D	589246904	589283044	8
chr3A	593303384	593314357	chr3D	604111715	604113497	29
chr3A	593303384	593314357	chr4A	73807867	73816433	31
chr3A	593303384	593314357	chr4B	22275734	22279397	3
chr3A	593303384	593314357	chr4B	308672113	308673661	8
chr3A	593303384	593314357	chr4B	308674484	308683265	10
chr3A	593303384	593314357	chr4B	454100991	454102563	4
chr3A	593303384	593314357	chr4D	397197314	397199124	4
chr3A	593303384	593314357	chr5A	482024085	482026864	21
chr3A	593303384	593314357	chr5A	536284330	536285849	6
chr3A	593303384	593314357	chr5A	599215850	599228082	10
chr3A	593303384	593314357	chr5B	410384686	410387158	17
chr3A	593303384	593314357	chr5B	413606963	413613994	11
chr3A	593303384	593314357	chr5B	429037271	429042166	10
chr3A	593303384	593314357	chr5B	429063169	429067053	4
chr3A	593303384	593314357	chr5D	28033389	28035217	18
chr3A	593303384	593314357	chr5D	345938437	345942777	12
chr3A	593303384	593314357	chr5D	483795577	483809397	23
chr3A	593303384	593314357	chr5D	503208019	503215877	3
chr3A	593303384	593314357	chr5D	512406573	512422279	44
chr3A	593303384	593314357	chr5D	554197175	554202820	20
chr3A	593303384	593314357	chr5D	560874243	560882302	6
chr3A	593303384	593314357	chr6B	22423172	22426645	8
chr3A	593303384	593314357	chr6B	450068682	450092158	6
chr3A	593303384	593314357	chr7A	706284483	706286816	4
chr3A	593303384	593314357	chr7B	45214032	45216512	7
chr3A	593303384	593314357	chr7B	622423931	622435222	98
chr3A	593303384	593314357	chr7B	662721408	662758182	14
chr3A	593303384	593314357	chr7B	663092809	663107096	10
chr3A	593303384	593314357	chr7D	336506545	336511839	24
chr3A	593303384	593314357	chr7D	77232473	77249457	12
chr3A	593317854	593322969	chr3B	101906757	101909884	3
chr3A	593317854	593322969	chr3B	101911318	101920005	3
chr3A	593317854	593322969	chr3B	101920587	101926614	9
chr3A	593317854	593322969	chr3B	201476245	201516741	30
chr3A	593317854	593322969	chr3B	201519434	201521737	12
chr3A	593317854	593322969	chr3B	201522999	201558302	7
chr3A	593317854	593322969	chr3B	796323566	796328981	14
chr3A	593317854	593322969	chr3D	589246904	589283044	3
chr3A	593317854	593322969	chr3D	604111715	604113497	10
chr3A	593317854	593322969	chr4A	73807867	73816433	12
chr3A	593317854	593322969	chr4B	308672113	308673661	6
chr3A	593317854	593322969	chr4B	454100991	454102563	3
chr3A	593317854	593322969	chr5A	482020310	482022922	4
chr3A	593317854	593322969	chr5A	482024085	482026864	3
chr3A	593317854	593322969	chr5A	599215850	599228082	11
chr3A	593317854	593322969	chr5B	413606963	413613994	4
chr3A	593317854	593322969	chr5B	429063169	429067053	4
chr3A	593317854	593322969	chr5D	28033389	28035217	3
chr3A	593317854	593322969	chr5D	483795577	483809397	5
chr3A	593317854	593322969	chr5D	512406573	512422279	52
chr3A	593317854	593322969	chr5D	554197175	554202820	8
chr3A	593317854	593322969	chr7B	622423931	622435222	31
chr3A	593317854	593322969	chr7B	662721408	662758182	7
chr3A	593317854	593322969	chr7B	663092809	663107096	4
chr3A	593317854	593322969	chr7D	336506545	336511839	8
chr3A	593317854	593322969	chr7D	635510798	635515842	3
chr3A	593317854	593322969	chr7D	77232473	77249457	93
chr3A	626842846	626848121	chr6B	69422921	69433912	4
chr3A	637502	643572	chr7A	633538075	633539612	7
chr3A	64015595	64029847	chr3D	51091685	51097442	4
chr3A	64284316	64296213	chr3B	82628846	82639083	7
chr3A	65997203	66017065	chr3B	101920587	101926614	10
chr3A	65997203	66017065	chr3B	201476245	201516741	14
chr3A	65997203	66017065	chr3B	201519434	201521737	3
chr3A	65997203	66017065	chr3B	201522999	201558302	6
chr3A	65997203	66017065	chr3B	796323566	796328981	4
chr3A	65997203	66017065	chr3D	589246904	589283044	4
chr3A	65997203	66017065	chr3D	604111715	604113497	3
chr3A	65997203	66017065	chr4A	73807867	73816433	5
chr3A	65997203	66017065	chr4B	151525251	151528932	3
chr3A	65997203	66017065	chr5A	482024085	482026864	3
chr3A	65997203	66017065	chr5A	599215850	599228082	4
chr3A	65997203	66017065	chr5B	413606963	413613994	3
chr3A	65997203	66017065	chr5B	429037271	429042166	4
chr3A	65997203	66017065	chr5D	483795577	483809397	4
chr3A	65997203	66017065	chr5D	512406573	512422279	4
chr3A	65997203	66017065	chr5D	554197175	554202820	4
chr3A	65997203	66017065	chr5D	6231636	6274725	3
chr3A	65997203	66017065	chr7B	622423931	622435222	8
chr3A	65997203	66017065	chr7B	662721408	662758182	4
chr3A	65997203	66017065	chr7D	336506545	336511839	3
chr3A	65997203	66017065	chr7D	77232473	77249457	4
chr3A	662597356	662602072	chr5A	470927591	470933148	5
chr3A	672874479	672890461	chr3B	201476245	201516741	5
chr3A	672874479	672890461	chr3B	201559551	201581362	4
chr3A	672874479	672890461	chr7B	622423931	622435222	3
chr3A	711537010	711539436	chr5A	680108760	680120655	3
chr3A	733991473	734021531	chr4A	724787357	724813912	3
chr3A	740381338	740389991	chr3D	608174776	608177672	8
chr3A	747748020	747749914	chr4A	661332163	661336573	3
chr3A	99513001	99516344	chr5B	547316873	547337699	4
chr3B	101906757	101909884	chr3D	604111715	604113497	8
chr3B	101906757	101909884	chr4A	73807867	73816433	7
chr3B	101906757	101909884	chr4B	308672113	308673661	5
chr3B	101906757	101909884	chr5A	482024085	482026864	8
chr3B	101906757	101909884	chr5A	599215850	599228082	4
chr3B	101906757	101909884	chr5B	410384686	410387158	3
chr3B	101906757	101909884	chr5B	413606963	413613994	4
chr3B	101906757	101909884	chr5B	429037271	429042166	6
chr3B	101906757	101909884	chr5D	483795577	483809397	8
chr3B	101906757	101909884	chr5D	512406573	512422279	12
chr3B	101906757	101909884	chr6B	22423172	22426645	4
chr3B	101906757	101909884	chr7B	622423931	622435222	20
chr3B	101906757	101909884	chr7B	663092809	663107096	9
chr3B	101906757	101909884	chr7D	336506545	336511839	7
chr3B	101906757	101909884	chr7D	77232473	77249457	3
chr3B	101911318	101920005	chr3D	24135203	24172536	3
chr3B	101911318	101920005	chr3D	604111715	604113497	4
chr3B	101911318	101920005	chr5A	482024085	482026864	3
chr3B	101911318	101920005	chr5A	599215850	599228082	6
chr3B	101911318	101920005	chr5B	429037271	429042166	3
chr3B	101911318	101920005	chr7B	622423931	622435222	10
chr3B	101911318	101920005	chr7B	662721408	662758182	3
chr3B	101911318	101920005	chr7B	663092809	663107096	4
chr3B	101920587	101926614	chr3D	519671299	519675452	5
chr3B	101920587	101926614	chr3D	604111715	604113497	14
chr3B	101920587	101926614	chr4A	73807867	73816433	33
chr3B	101920587	101926614	chr4B	151525251	151528932	3
chr3B	101920587	101926614	chr4B	308672113	308673661	4
chr3B	101920587	101926614	chr4B	308674484	308683265	3
chr3B	101920587	101926614	chr4B	308687544	308698923	4
chr3B	101920587	101926614	chr5A	482020310	482022922	4
chr3B	101920587	101926614	chr5A	482024085	482026864	15
chr3B	101920587	101926614	chr5A	536284330	536285849	3
chr3B	101920587	101926614	chr5A	599215850	599228082	11
chr3B	101920587	101926614	chr5B	410384686	410387158	3
chr3B	101920587	101926614	chr5B	413606963	413613994	3
chr3B	101920587	101926614	chr5B	429037271	429042166	4
chr3B	101920587	101926614	chr5D	240131997	240138072	4
chr3B	101920587	101926614	chr5D	28033389	28035217	5
chr3B	101920587	101926614	chr5D	345938437	345942777	4
chr3B	101920587	101926614	chr5D	483795577	483809397	26
chr3B	101920587	101926614	chr5D	512406573	512422279	19
chr3B	101920587	101926614	chr5D	554197175	554202820	5
chr3B	101920587	101926614	chr5D	6231636	6274725	4
chr3B	101920587	101926614	chr6B	22423172	22426645	7
chr3B	101920587	101926614	chr7B	622423931	622435222	26
chr3B	101920587	101926614	chr7B	662721408	662758182	10
chr3B	101920587	101926614	chr7B	663092809	663107096	11
chr3B	101920587	101926614	chr7B	678630886	678646358	4
chr3B	101920587	101926614	chr7D	336506545	336511839	10
chr3B	101920587	101926614	chr7D	77232473	77249457	9
chr3B	123463959	123477027	chr3D	76914337	76937277	4
chr3B	14466213	14468187	chr6B	35061426	35072531	3
chr3B	149460684	149477456	chr4D	113737562	113740112	6
chr3B	201476245	201516741	chr3D	24135203	24172536	12
chr3B	201476245	201516741	chr3D	519671299	519675452	5
chr3B	201476245	201516741	chr3D	589246904	589283044	6
chr3B	201476245	201516741	chr3D	604111715	604113497	26
chr3B	201476245	201516741	chr4A	73807867	73816433	20
chr3B	201476245	201516741	chr4B	151525251	151528932	6
chr3B	201476245	201516741	chr4B	308672113	308673661	14
chr3B	201476245	201516741	chr4B	308674484	308683265	5
chr3B	201476245	201516741	chr4B	454100991	454102563	7
chr3B	201476245	201516741	chr4D	19871300	19890890	4
chr3B	201476245	201516741	chr5A	482020310	482022922	8
chr3B	201476245	201516741	chr5A	482024085	482026864	36
chr3B	201476245	201516741	chr5A	536284330	536285849	14
chr3B	201476245	201516741	chr5A	599215850	599228082	25
chr3B	201476245	201516741	chr5B	410384686	410387158	6
chr3B	201476245	201516741	chr5B	413606963	413613994	8
chr3B	201476245	201516741	chr5B	429037271	429042166	13
chr3B	201476245	201516741	chr5B	429063169	429067053	6
chr3B	201476245	201516741	chr5D	240131997	240138072	32
chr3B	201476245	201516741	chr5D	28033389	28035217	8
chr3B	201476245	201516741	chr5D	345938437	345942777	24
chr3B	201476245	201516741	chr5D	432304691	432312207	3
chr3B	201476245	201516741	chr5D	432323580	432335825	3
chr3B	201476245	201516741	chr5D	483795577	483809397	42
chr3B	201476245	201516741	chr5D	503208019	503215877	6
chr3B	201476245	201516741	chr5D	512406573	512422279	26
chr3B	201476245	201516741	chr5D	554197175	554202820	25
chr3B	201476245	201516741	chr6B	22423172	22426645	43
chr3B	201476245	201516741	chr6B	450068682	450092158	5
chr3B	201476245	201516741	chr7B	102627184	102632046	9
chr3B	201476245	201516741	chr7B	125506430	125510699	4
chr3B	201476245	201516741	chr7B	622423931	622435222	49
chr3B	201476245	201516741	chr7B	63173198	63174930	8
chr3B	201476245	201516741	chr7B	662721408	662758182	29
chr3B	201476245	201516741	chr7B	663092809	663107096	26
chr3B	201476245	201516741	chr7B	678630886	678646358	3
chr3B	201476245	201516741	chr7D	336506545	336511839	89
chr3B	201476245	201516741	chr7D	77232473	77249457	18
chr3B	201519434	201521737	chr3D	24135203	24172536	7
chr3B	201519434	201521737	chr3D	519671299	519675452	3
chr3B	201519434	201521737	chr3D	604111715	604113497	9
chr3B	201519434	201521737	chr4A	73807867	73816433	6
chr3B	201519434	201521737	chr4B	151525251	151528932	4
chr3B	201519434	201521737	chr4B	308672113	308673661	3
chr3B	201519434	201521737	chr4B	454100991	454102563	6
chr3B	201519434	201521737	chr5A	482024085	482026864	14
chr3B	201519434	201521737	chr5A	536284330	536285849	64
chr3B	201519434	201521737	chr5A	599215850	599228082	4
chr3B	201519434	201521737	chr5B	410384686	410387158	6
chr3B	201519434	201521737	chr5B	429037271	429042166	5
chr3B	201519434	201521737	chr5D	240131997	240138072	5
chr3B	201519434	201521737	chr5D	28033389	28035217	3
chr3B	201519434	201521737	chr5D	483795577	483809397	13
chr3B	201519434	201521737	chr5D	503208019	503215877	6
chr3B	201519434	201521737	chr5D	512406573	512422279	12
chr3B	201519434	201521737	chr5D	554197175	554202820	8
chr3B	201519434	201521737	chr5D	560874243	560882302	6
chr3B	201519434	201521737	chr6B	22423172	22426645	3
chr3B	201519434	201521737	chr7B	102627184	102632046	5
chr3B	201519434	201521737	chr7B	45214032	45216512	4
chr3B	201519434	201521737	chr7B	622423931	622435222	20
chr3B	201519434	201521737	chr7B	662721408	662758182	9
chr3B	201519434	201521737	chr7B	663092809	663107096	6
chr3B	201519434	201521737	chr7D	336506545	336511839	18
chr3B	201519434	201521737	chr7D	77232473	77249457	7
chr3B	201522999	201558302	chr3D	604111715	604113497	4
chr3B	201522999	201558302	chr4A	73807867	73816433	5
chr3B	201522999	201558302	chr4B	151525251	151528932	3
chr3B	201522999	201558302	chr4B	308672113	308673661	3
chr3B	201522999	201558302	chr5A	482020310	482022922	12
chr3B	201522999	201558302	chr5A	482024085	482026864	45
chr3B	201522999	201558302	chr5A	536284330	536285849	3
chr3B	201522999	201558302	chr5A	599215850	599228082	9
chr3B	201522999	201558302	chr5B	410384686	410387158	4
chr3B	201522999	201558302	chr5B	413606963	413613994	4
chr3B	201522999	201558302	chr5B	429037271	429042166	6
chr3B	201522999	201558302	chr5B	429063169	429067053	11
chr3B	201522999	201558302	chr5D	240131997	240138072	5
chr3B	201522999	201558302	chr5D	28033389	28035217	6
chr3B	201522999	201558302	chr5D	483795577	483809397	7
chr3B	201522999	201558302	chr5D	512406573	512422279	7
chr3B	201522999	201558302	chr6B	22423172	22426645	5
chr3B	201522999	201558302	chr6B	450068682	450092158	4
chr3B	201522999	201558302	chr7B	622423931	622435222	35
chr3B	201522999	201558302	chr7B	662721408	662758182	5
chr3B	201522999	201558302	chr7B	663092809	663107096	10
chr3B	201522999	201558302	chr7D	336506545	336511839	13
chr3B	201522999	201558302	chr7D	77232473	77249457	8
chr3B	201559551	201581362	chr5D	554197175	554202820	4
chr3B	201599414	201604053	chr5B	127800201	127816269	4
chr3B	201606001	201622625	chr5B	127800201	127816269	11
chr3B	335109753	335120362	chr3D	266413744	266419681	3
chr3B	388849807	388865917	chr4B	460325959	460329540	4
chr3B	447622508	447644139	chr3D	347562689	347615333	7
chr3B	555542570	555554987	chr4B	16782395	16798043	3
chr3B	561564142	561568307	chr3D	429625124	429631389	3
chr3B	6084237	6093532	chr7A	642411557	642414493	4
chr3B	610178790	610180800	chr3D	460243683	460258702	4
chr3B	618640572	618643433	chr4B	22883330	22885369	3
chr3B	618640572	618643433	chr4B	22911160	22915435	3
chr3B	759717724	759719071	chr4B	611283466	611293620	3
chr3B	785674769	785691083	chr6B	247001087	247015801	3
chr3B	79122833	79133076	chr5D	7055457	7061866	3
chr3B	791750511	791753693	chr3D	604111715	604113497	5
chr3B	796323566	796328981	chr3D	24135203	24172536	3
chr3B	796323566	796328981	chr3D	519671299	519675452	4
chr3B	796323566	796328981	chr3D	604111715	604113497	13
chr3B	796323566	796328981	chr4A	73807867	73816433	14
chr3B	796323566	796328981	chr4B	308672113	308673661	17
chr3B	796323566	796328981	chr4D	397197314	397199124	3
chr3B	796323566	796328981	chr5A	482020310	482022922	3
chr3B	796323566	796328981	chr5A	482024085	482026864	13
chr3B	796323566	796328981	chr5A	536284330	536285849	6
chr3B	796323566	796328981	chr5A	599215850	599228082	8
chr3B	796323566	796328981	chr5B	410384686	410387158	8
chr3B	796323566	796328981	chr5D	240131997	240138072	3
chr3B	796323566	796328981	chr5D	28033389	28035217	8
chr3B	796323566	796328981	chr5D	483795577	483809397	15
chr3B	796323566	796328981	chr5D	503208019	503215877	3
chr3B	796323566	796328981	chr5D	512406573	512422279	15
chr3B	796323566	796328981	chr5D	554197175	554202820	8
chr3B	796323566	796328981	chr6B	22423172	22426645	5
chr3B	796323566	796328981	chr6B	450068682	450092158	5
chr3B	796323566	796328981	chr7B	622423931	622435222	32
chr3B	796323566	796328981	chr7B	662721408	662758182	6
chr3B	796323566	796328981	chr7B	663092809	663107096	9
chr3B	796323566	796328981	chr7D	336506545	336511839	11
chr3B	796323566	796328981	chr7D	77232473	77249457	7
chr3B	820900729	820908959	chr5A	128140824	128142824	3
chr3B	8337860	8350240	chr3D	6742902	6758593	4
chr3D	141514162	141522498	chr4D	311193239	311199672	4
chr3D	141523079	141531409	chr4D	311193239	311199672	5
chr3D	182093671	182099256	chr4A	73807867	73816433	4
chr3D	2204706	2208493	chr4D	16782279	16786836	3
chr3D	24135203	24172536	chr5A	599215850	599228082	3
chr3D	24135203	24172536	chr5D	503208019	503215877	3
chr3D	24135203	24172536	chr5D	512406573	512422279	5
chr3D	24135203	24172536	chr7B	622423931	622435222	8
chr3D	298895002	298896873	chr5D	476032139	476044235	3
chr3D	519671299	519675452	chr5A	482024085	482026864	4
chr3D	519671299	519675452	chr5D	28033389	28035217	4
chr3D	519671299	519675452	chr5D	483795577	483809397	3
chr3D	519671299	519675452	chr5D	512406573	512422279	3
chr3D	519671299	519675452	chr7B	622423931	622435222	7
chr3D	519671299	519675452	chr7D	336506545	336511839	4
chr3D	568137589	568139473	chr6D	27450179	27454629	4
chr3D	589246904	589283044	chr5A	482020310	482022922	7
chr3D	589246904	589283044	chr5A	482024085	482026864	3
chr3D	589246904	589283044	chr5B	429063169	429067053	6
chr3D	589246904	589283044	chr7B	622423931	622435222	6
chr3D	604111715	604113497	chr4A	73807867	73816433	8
chr3D	604111715	604113497	chr4B	308672113	308673661	6
chr3D	604111715	604113497	chr5A	482020310	482022922	5
chr3D	604111715	604113497	chr5A	482024085	482026864	13
chr3D	604111715	604113497	chr5A	599215850	599228082	5
chr3D	604111715	604113497	chr5A	657450608	657453750	21
chr3D	604111715	604113497	chr5B	410384686	410387158	4
chr3D	604111715	604113497	chr5B	429037271	429042166	3
chr3D	604111715	604113497	chr5B	429063169	429067053	3
chr3D	604111715	604113497	chr5D	28033389	28035217	261
chr3D	604111715	604113497	chr5D	345938437	345942777	3
chr3D	604111715	604113497	chr5D	483795577	483809397	10
chr3D	604111715	604113497	chr5D	512406573	512422279	14
chr3D	604111715	604113497	chr5D	554197175	554202820	3
chr3D	604111715	604113497	chr5D	560874243	560882302	4
chr3D	604111715	604113497	chr7B	102627184	102632046	3
chr3D	604111715	604113497	chr7B	105252327	105259562	3
chr3D	604111715	604113497	chr7B	622423931	622435222	15
chr3D	604111715	604113497	chr7B	662721408	662758182	4
chr3D	604111715	604113497	chr7B	663092809	663107096	4
chr3D	604111715	604113497	chr7D	336506545	336511839	14
chr3D	604111715	604113497	chr7D	77232473	77249457	7
chr3D	79457623	79460360	chr7D	184990195	184994804	3
chr4A	1874203	1901362	chr4B	590421930	590446362	5
chr4A	313195450	313198234	chr4B	223335965	223343343	3
chr4A	407460522	407465718	chr5B	89626184	89646743	13
chr4A	407460522	407465718	chr5B	89751515	89753047	4
chr4A	407460522	407465718	chr5B	89785035	89790576	3
chr4A	407460522	407465718	chr5B	90179642	90183764	4
chr4A	407460522	407465718	chr5B	90497441	90518757	8
chr4A	407460522	407465718	chr5B	90945398	90953669	5
chr4A	407481611	407484490	chr5B	89626184	89646743	11
chr4A	407481611	407484490	chr5B	89684611	89686805	5
chr4A	407481611	407484490	chr5B	90497441	90518757	4
chr4A	485278804	485288145	chr4D	95125160	95136014	5
chr4A	485278804	485288145	chr4D	95164694	95167177	3
chr4A	537423955	537453046	chr4D	58270037	58284729	3
chr4A	562447878	562454496	chr4D	38350597	38357691	3
chr4A	564959906	564965215	chr5A	708124814	708132605	3
chr4A	579516783	579527874	chr4D	22577135	22593621	3
chr4A	593337996	593358016	chr4D	10258896	10267510	10
chr4A	60007894	60051882	chr4D	402519065	402561767	3
chr4A	61582703	61594430	chr4D	404096595	404113825	4
chr4A	690267793	690281279	chr5B	631563637	631565097	4
chr4A	690267793	690281279	chr6B	462005410	462006827	3
chr4A	690267793	690281279	chr6B	590325145	590326937	5
chr4A	73807867	73816433	chr4B	308672113	308673661	5
chr4A	73807867	73816433	chr5A	482020310	482022922	3
chr4A	73807867	73816433	chr5A	482024085	482026864	14
chr4A	73807867	73816433	chr5A	536284330	536285849	4
chr4A	73807867	73816433	chr5A	599215850	599228082	5
chr4A	73807867	73816433	chr5B	413606963	413613994	4
chr4A	73807867	73816433	chr5B	429037271	429042166	5
chr4A	73807867	73816433	chr5D	240131997	240138072	5
chr4A	73807867	73816433	chr5D	28033389	28035217	9
chr4A	73807867	73816433	chr5D	345938437	345942777	4
chr4A	73807867	73816433	chr5D	483795577	483809397	13
chr4A	73807867	73816433	chr5D	512406573	512422279	17
chr4A	73807867	73816433	chr5D	554197175	554202820	6
chr4A	73807867	73816433	chr5D	560874243	560882302	3
chr4A	73807867	73816433	chr5D	6231636	6274725	3
chr4A	73807867	73816433	chr6B	22423172	22426645	6
chr4A	73807867	73816433	chr7B	622423931	622435222	21
chr4A	73807867	73816433	chr7B	662721408	662758182	5
chr4A	73807867	73816433	chr7B	663092809	663107096	5
chr4A	73807867	73816433	chr7D	336506545	336511839	10
chr4A	73807867	73816433	chr7D	77232473	77249457	4
chr4A	743973883	743991158	chr7D	1320246	1325452	13
chr4A	98588133	98605231	chr4B	450909151	450920758	4
chr4B	151525251	151528932	chr5A	536284330	536285849	3
chr4B	151525251	151528932	chr5B	429063169	429067053	3
chr4B	151525251	151528932	chr7B	622423931	622435222	9
chr4B	151525251	151528932	chr7B	662721408	662758182	4
chr4B	151525251	151528932	chr7D	336506545	336511839	4
chr4B	308672113	308673661	chr5A	482024085	482026864	4
chr4B	308672113	308673661	chr5B	429037271	429042166	3
chr4B	308672113	308673661	chr5D	483795577	483809397	7
chr4B	308672113	308673661	chr5D	512406573	512422279	4
chr4B	308672113	308673661	chr5D	554197175	554202820	3
chr4B	308672113	308673661	chr7B	622423931	622435222	5
chr4B	308672113	308673661	chr7B	663092809	663107096	5
chr4B	308672113	308673661	chr7D	336506545	336511839	5
chr4B	308674484	308683265	chr5D	512406573	512422279	13
chr4B	308674484	308683265	chr7D	77232473	77249457	5
chr4B	328112663	328114505	chr4D	284100123	284104281	4
chr4B	33354014	33357955	chr4D	21512185	21522915	4
chr4B	454100991	454102563	chr5D	345938437	345942777	3
chr4B	454100991	454102563	chr5D	483795577	483809397	7
chr4B	459537244	459539412	chr7B	7312251	7320108	4
chr4B	459537244	459539412	chr7B	7332964	7338186	11
chr4B	531053909	531069055	chr7A	577483002	577499756	5
chr4B	579450246	579463598	chr4D	463907580	463913006	4
chr4B	609482946	609499521	chr5A	662346885	662357462	4
chr4B	614432494	614458802	chr6A	363510713	363527378	3
chr4B	615555691	615563201	chr6A	363510713	363527378	5
chr4B	615771349	615778529	chr6A	363510713	363527378	21
chr4B	615779391	615787432	chr6A	363510713	363527378	16
chr4B	615791091	615793197	chr6A	363510713	363527378	4
chr4B	615825145	615834453	chr6A	363510713	363527378	16
chr4B	616260014	616264299	chr6A	363510713	363527378	5
chr4B	616269967	616276434	chr6A	363510713	363527378	54
chr4B	616277629	616278968	chr6A	363510713	363527378	14
chr4B	616289860	616291717	chr6A	363510713	363527378	4
chr4B	616292279	616293855	chr6A	363510713	363527378	8
chr4B	616302956	616316091	chr6A	363510713	363527378	60
chr4B	616623195	616625646	chr6A	363510713	363527378	3
chr4B	616629719	616631499	chr6A	363510713	363527378	5
chr4B	616633370	616641829	chr6A	363510713	363527378	34
chr4B	616642503	616644009	chr6A	363510713	363527378	3
chr4B	616645858	616647901	chr6A	363510713	363527378	3
chr4B	616985207	616994339	chr6A	363510713	363527378	10
chr4B	616996504	617006923	chr6A	363510713	363527378	6
chr4B	617278050	617283309	chr6A	363510713	363527378	3
chr4B	617284763	617290703	chr6A	363510713	363527378	3
chr4B	617378181	617385065	chr6A	363510713	363527378	3
chr4B	617635931	617642359	chr6A	363510713	363527378	3
chr4B	634315884	634346084	chr6A	363510713	363527378	3
chr4D	114339764	114344356	chr6D	43079860	43088713	3
chr4D	338466000	338472526	chr6D	121281657	121288178	3
chr4D	348294399	348297925	chr5D	490002961	490022260	10
chr4D	450985345	451013715	chr7D	449409917	449415914	3
chr4D	504071356	504083761	chr5D	7055457	7061866	20
chr4D	504087120	504104631	chr5D	7055457	7061866	6
chr5A	277326995	277339380	chr5B	669216014	669224666	4
chr5A	386168618	386181403	chr5D	293370074	293377427	4
chr5A	401747032	401757761	chr5D	297306421	297313553	3
chr5A	481894072	481913484	chr5D	381025854	381037641	3
chr5A	482019860	482027663	chr7B	622423189	622435503	101
chr5A	482020310	482022922	chr5B	429037271	429042166	3
chr5A	482020310	482022922	chr5B	429063169	429067053	16
chr5A	482020310	482022922	chr5D	483795577	483809397	3
chr5A	482020310	482022922	chr7B	622423931	622435222	20
chr5A	482020310	482022922	chr7D	336506545	336511839	3
chr5A	482024085	482026864	chr5B	410384686	410387158	3
chr5A	482024085	482026864	chr5B	413606963	413613994	19
chr5A	482024085	482026864	chr5B	429037271	429042166	83
chr5A	482024085	482026864	chr5B	429063169	429067053	3
chr5A	482024085	482026864	chr5D	240131997	240138072	4
chr5A	482024085	482026864	chr5D	28033389	28035217	4
chr5A	482024085	482026864	chr5D	345938437	345942777	3
chr5A	482024085	482026864	chr5D	483795577	483809397	11
chr5A	482024085	482026864	chr5D	554197175	554202820	7
chr5A	482024085	482026864	chr7B	622423931	622435222	24
chr5A	482024085	482026864	chr7B	662721408	662758182	8
chr5A	482024085	482026864	chr7B	663092809	663107096	9
chr5A	482024085	482026864	chr7D	336506545	336511839	8
chr5A	482024085	482026864	chr7D	77232473	77249457	7
chr5A	528459083	528460790	chr7B	619122917	619134306	3
chr5A	536284330	536285849	chr5B	413606963	413613994	3
chr5A	536284330	536285849	chr5B	429063169	429067053	3
chr5A	536284330	536285849	chr5D	240131997	240138072	4
chr5A	536284330	536285849	chr5D	483795577	483809397	4
chr5A	536284330	536285849	chr5D	503208019	503215877	4
chr5A	536284330	536285849	chr5D	512406573	512422279	6
chr5A	536284330	536285849	chr5D	554197175	554202820	5
chr5A	536284330	536285849	chr5D	560874243	560882302	6
chr5A	536284330	536285849	chr6B	22423172	22426645	3
chr5A	536284330	536285849	chr7B	622423931	622435222	11
chr5A	536284330	536285849	chr7B	663092809	663107096	3
chr5A	536284330	536285849	chr7D	336506545	336511839	6
chr5A	584510303	584521548	chr6B	561018281	561020711	3
chr5A	599215850	599228082	chr5B	413606963	413613994	3
chr5A	599215850	599228082	chr5B	429037271	429042166	3
chr5A	599215850	599228082	chr5D	240131997	240138072	3
chr5A	599215850	599228082	chr5D	28033389	28035217	4
chr5A	599215850	599228082	chr5D	483795577	483809397	8
chr5A	599215850	599228082	chr5D	512406573	512422279	7
chr5A	599215850	599228082	chr5D	554197175	554202820	43
chr5A	599215850	599228082	chr7B	622423931	622435222	7
chr5A	599215850	599228082	chr7B	663092809	663107096	7
chr5A	599215850	599228082	chr7D	336506545	336511839	9
chr5A	605033762	605043048	chr7A	712089011	712104258	10
chr5A	6077529	6079964	chr6B	543610008	543612128	7
chr5A	611546245	611565697	chr5D	489894325	489910213	4
chr5A	635771082	635781198	chr5D	508108773	508122800	3
chr5A	657450608	657453750	chr5D	28033389	28035217	20
chr5A	86179100	86183035	chr5B	98508752	98516228	3
chr5A	9423632	9426993	chr5B	566673452	566692290	3
chr5B	151476438	151479983	chr7B	94574204	94584493	3
chr5B	197193176	197199877	chr7D	113417554	113433342	5
chr5B	215870574	215881858	chr7A	171887556	171891107	3
chr5B	215883036	215889618	chr7A	171887556	171891107	4
chr5B	243132194	243143386	chr5D	220191879	220200069	3
chr5B	325069969	325092188	chr6B	415863200	415903093	9
chr5B	410384686	410387158	chr5D	512406573	512422279	5
chr5B	410384686	410387158	chr7B	622423931	622435222	6
chr5B	410384686	410387158	chr7B	663092809	663107096	3
chr5B	410384686	410387158	chr7B	678630886	678646358	3
chr5B	410384686	410387158	chr7D	336506545	336511839	5
chr5B	413606963	413613994	chr5D	483795577	483809397	3
chr5B	413606963	413613994	chr5D	512406573	512422279	3
chr5B	413606963	413613994	chr6B	22423172	22426645	3
chr5B	413606963	413613994	chr7B	622423931	622435222	10
chr5B	429037271	429042166	chr5D	240131997	240138072	3
chr5B	429037271	429042166	chr5D	28033389	28035217	4
chr5B	429037271	429042166	chr5D	345938437	345942777	3
chr5B	429037271	429042166	chr5D	483795577	483809397	6
chr5B	429037271	429042166	chr5D	512406573	512422279	7
chr5B	429037271	429042166	chr7B	622423931	622435222	8
chr5B	429037271	429042166	chr7D	336506545	336511839	4
chr5B	429063169	429067053	chr5D	512406573	512422279	3
chr5B	429063169	429067053	chr7B	622423931	622435222	5
chr5B	519143555	519156328	chr5D	429901158	429910484	5
chr5B	537873870	537884418	chr7A	722942651	722947978	3
chr5B	537890866	537892373	chr7A	722942651	722947978	3
chr5B	582882734	582899604	chr5D	475497763	475505641	5
chr5B	630138570	630140440	chr6B	718477345	718484240	3
chr5B	630138570	630140440	chr6B	718631874	718647701	6
chr5B	630138570	630140440	chr6B	718754668	718756511	3
chr5B	630138570	630140440	chr6B	718763342	718768279	24
chr5B	630138570	630140440	chr6B	718769762	718776578	5
chr5B	707697857	707708825	chr5D	565492982	565506430	3
chr5D	240131997	240138072	chr6B	22423172	22426645	4
chr5D	240131997	240138072	chr7B	622423931	622435222	4
chr5D	240131997	240138072	chr7B	663092809	663107096	3
chr5D	240131997	240138072	chr7D	336506545	336511839	9
chr5D	28033389	28035217	chr7B	622423931	622435222	15
chr5D	28033389	28035217	chr7D	77232473	77249457	4
chr5D	345938437	345942777	chr7B	622423931	622435222	5
chr5D	345938437	345942777	chr7D	336506545	336511839	5
chr5D	432304691	432312207	chr7B	622423931	622435222	3
chr5D	483795577	483809397	chr6B	22423172	22426645	3
chr5D	483795577	483809397	chr7B	622423931	622435222	38
chr5D	483795577	483809397	chr7B	662721408	662758182	4
chr5D	483795577	483809397	chr7B	663092809	663107096	11
chr5D	483795577	483809397	chr7D	336506545	336511839	5
chr5D	483795577	483809397	chr7D	77232473	77249457	3
chr5D	503208019	503215877	chr7D	336506545	336511839	6
chr5D	512406573	512422279	chr6B	22423172	22426645	5
chr5D	512406573	512422279	chr7B	137676618	137685061	4
chr5D	512406573	512422279	chr7B	622423931	622435222	26
chr5D	512406573	512422279	chr7B	662721408	662758182	7
chr5D	512406573	512422279	chr7B	663092809	663107096	76
chr5D	512406573	512422279	chr7D	336506545	336511839	18
chr5D	512406573	512422279	chr7D	77232473	77249457	216
chr5D	554197175	554202820	chr7B	622423931	622435222	17
chr5D	554197175	554202820	chr7B	663092809	663107096	5
chr5D	554197175	554202820	chr7D	336506545	336511839	11
chr5D	554197175	554202820	chr7D	77232473	77249457	4
chr5D	7055457	7061866	chr7B	572387317	572394532	7
chr5D	7055457	7061866	chr7B	572408136	572411888	3
chr6A	105604309	105613429	chr6D	87471965	87490531	3
chr6A	108925349	108954056	chr6B	172710781	172728560	3
chr6A	108925349	108954056	chr6D	90122098	90137139	4
chr6A	11161585	11175045	chr6D	9352948	9366602	6
chr6A	178456304	178458053	chr6D	136713809	136725583	5
chr6A	235917005	235922255	chr6D	179946507	179949426	4
chr6A	517893082	517898380	chr6D	376076967	376085590	3
chr6A	518594582	518599673	chr6D	376940157	376950965	3
chr6A	538092151	538108654	chr6D	392270258	392283540	4
chr6A	551632659	551638480	chr6B	608991499	608996150	5
chr6A	587783379	587802860	chr6B	664213731	664234720	15
chr6A	597948150	597953143	chr6B	32918814	32922512	3
chr6A	609251464	609271596	chr6B	704939933	704960474	4
chr6A	75903001	75908410	chr6D	59613373	59630140	4
chr6A	75903001	75908410	chr6D	60060843	60070215	3
chr6B	128913844	128928895	chr7A	120948368	120957924	4
chr6B	144956246	144959309	chr7A	577216959	577227762	3
chr6B	17674822	17676882	chr7B	632950331	632952868	14
chr6B	22423172	22426645	chr7B	622423931	622435222	5
chr6B	22423172	22426645	chr7D	336506545	336511839	34
chr6B	22423172	22426645	chr7D	77232473	77249457	3
chr6B	359997954	360011036	chr6D	450493951	450501666	5
chr6B	450068682	450092158	chr7B	622423931	622435222	6
chr6B	639984437	639998408	chr7B	602386949	602396230	3
chr6B	664213731	664234720	chr6D	438895517	438909936	7
chr6B	664376209	664406374	chr7B	602386949	602396230	3
chr6B	667779158	667785445	chr7B	602386949	602396230	3
chr6B	667950326	667966542	chr7B	602386949	602396230	4
chr6B	668773812	668780497	chr7B	602386949	602396230	3
chr6B	668905863	668916841	chr7B	602386949	602396230	9
chr6B	668958866	668964667	chr7B	602386949	602396230	3
chr6B	669005935	669023633	chr7B	602386949	602396230	23
chr6B	670285762	670292531	chr7B	602386949	602396230	10
chr6B	670586810	670598583	chr7B	602386949	602396230	40
chr6B	670599802	670603624	chr7B	602386949	602396230	4
chr6B	672495195	672511523	chr7B	602386949	602396230	3
chr6B	688291478	688308168	chr7B	602386949	602396230	5
chr6B	694395042	694409888	chr7B	602386949	602396230	3
chr6B	694648391	694652202	chr7B	585472076	585484809	3
chr6B	694648391	694652202	chr7B	586747752	586758377	4
chr6B	694648391	694652202	chr7B	586957141	586965873	7
chr6B	694653779	694655494	chr7B	586747752	586758377	3
chr6B	694653779	694655494	chr7B	586957141	586965873	3
chr6B	694671920	694678187	chr7B	586747752	586758377	11
chr6B	713734532	713736344	chr7B	123780593	123790114	5
chr6B	720979223	720988478	chr7B	586982846	586992296	3
chr7A	100070309	100076256	chr7B	615169266	615173746	6
chr7A	100070309	100076256	chr7B	615174744	615183367	7
chr7A	100070309	100076256	chr7B	615183979	615188023	4
chr7A	100231470	100239891	chr7B	615161012	615168288	4
chr7A	100231470	100239891	chr7B	615174744	615183367	6
chr7A	100231470	100239891	chr7B	615183979	615188023	6
chr7A	100231470	100239891	chr7B	615196067	615197327	3
chr7A	100598113	100600006	chr7B	615161012	615168288	7
chr7A	100709008	100720982	chr7B	615161012	615168288	19
chr7A	100709008	100720982	chr7B	615169266	615173746	6
chr7A	100709008	100720982	chr7B	615174744	615183367	6
chr7A	100709008	100720982	chr7B	615183979	615188023	7
chr7A	100758809	100768627	chr7B	615161012	615168288	7
chr7A	100758809	100768627	chr7B	615169266	615173746	6
chr7A	100758809	100768627	chr7B	615174744	615183367	8
chr7A	100770739	100773741	chr7B	615161012	615168288	3
chr7A	101270651	101275430	chr7B	615161012	615168288	6
chr7A	122188972	122203376	chr7B	615161012	615168288	3
chr7A	1313751	1326842	chr7D	1320246	1325452	5
chr7A	156124867	156132728	chr7D	154173997	154195594	3
chr7A	183313551	183326489	chr7D	178859902	178865570	3
chr7A	184166716	184174553	chr7B	145823442	145832446	3
chr7A	22937891	22953966	chr7D	22571839	22594910	3
chr7A	22937891	22953966	chr7D	22595565	22598471	3
chr7A	4466975	4489706	chr7D	4612959	4642886	5
chr7A	487247007	487260176	chr7D	436949112	436980749	4
chr7A	555936088	555947593	chr7B	516797469	516806335	3
chr7A	605757143	605777149	chr7D	525360362	525380465	3
chr7A	648040218	648047432	chr7B	612250492	612258597	3
chr7A	692333178	692354058	chr7D	600448388	600466034	3
chr7A	706284483	706286816	chr7B	622423931	622435222	5
chr7A	99797470	99810793	chr7B	615161012	615168288	3
chr7A	99797470	99810793	chr7B	615169266	615173746	5
chr7A	99797470	99810793	chr7B	615174744	615183367	8
chr7A	99813899	99820387	chr7B	615161012	615168288	3
chr7B	102627184	102632046	chr7D	336506545	336511839	3
chr7B	259076881	259085050	chr7D	23379063	23407132	8
chr7B	622423931	622435222	chr7D	336506545	336511839	22
chr7B	622423931	622435222	chr7D	77232473	77249457	9
chr7B	662721408	662758182	chr7D	336506545	336511839	5
chr7B	663092809	663107096	chr7D	336506545	336511839	7
