# Supplementary material for: Open chromatin interaction maps reveal functional regulatory elements and chromatin architecture variations during wheat evolution
Source: Genome Biol. 2022 Jan 24;23:34. doi: 10.1186/s13059-022-02611-3 (PMC8785527; doi:10.1186/s13059-022-02611-3)
Supplement: Supplementary file 6 — Additional file 6: Table S8 The differentially interacted intrachromosomal loops between bread wheat and T. durum. [file 13059_2022_2611_MOESM6_ESM.xlsx]

## Sheet: Sheet1
Table S8 The differentially interacted intrachromosomal loops between bread wheat and T. durun
Chr	peak1start	peak1end	SV	PAV	peak1gene	peak1generegion	Chr	peak2start	peak2end	SV	PAV	peak2gene	peak2generigion	T. durum	Bread wheat	diff
chr1A	1158517	1177702	N	Y	TraesCS1A01G002100	downstream	chr1A	1184449	1187232	N	N	TraesCS1A01G002200	upstream	18	8	T. durum>Bread wheat
chr1A	1295321	1323062	N	N	TraesCS1A01G002600	genebody	chr1A	1355623	1358384	N	N	NA	NA	7	1	T. durum>Bread wheat
chr1A	2513053	2515534	N	N	NA	NA	chr1A	2538472	2544985	N	N	TraesCS1A01G004200	downstream	0	5	T. durum<Bread wheat
chr1A	2985768	2987374	N	N	TraesCS1A01G005200	downstream	chr1A	2994299	3001301	N	N	NA	NA	0	4	T. durum<Bread wheat
chr1A	2994299	3001301	N	N	NA	NA	chr1A	3374022	3401064	N	Y	TraesCS1A01G005800	genebody	0	6	T. durum<Bread wheat
chr1A	3105612	3121991	N	N	TraesCS1A01G005500	downstream	chr1A	3374022	3401064	N	Y	TraesCS1A01G005800	genebody	23	11	T. durum>Bread wheat
chr1A	3374022	3401064	N	Y	TraesCS1A01G005800	genebody	chr1A	3406402	3409901	N	N	NA	NA	21	6	T. durum>Bread wheat
chr1A	3374022	3401064	N	Y	TraesCS1A01G005800	genebody	chr1A	3446217	3460384	N	N	TraesCS1A01G006000	upstream	14	35	T. durum<Bread wheat
chr1A	3427417	3439604	N	N	NA	NA	chr1A	3442929	3445151	N	N	TraesCS1A01G005900	upstream	0	8	T. durum<Bread wheat
chr1A	3427417	3439604	N	N	NA	NA	chr1A	3446217	3460384	N	N	TraesCS1A01G006000	upstream	6	33	T. durum<Bread wheat
chr1A	3446217	3460384	N	N	TraesCS1A01G006000	upstream	chr1A	3466204	3468889	N	N	TraesCS1A01G006100	upstream	0	9	T. durum<Bread wheat
chr1A	3581946	3584747	N	N	TraesCS1A01G006500	genebody	chr1A	3618681	3624908	N	N	TraesCS1A01G006700	upstream	0	4	T. durum<Bread wheat
chr1A	3618681	3624908	N	N	TraesCS1A01G006700	upstream	chr1A	3651444	3661875	N	N	TraesCS1A01G006800	genebody	0	9	T. durum<Bread wheat
chr1A	3651444	3661875	N	N	TraesCS1A01G006800	genebody	chr1A	3664626	3673160	N	N	TraesCS1A01G006900	genebody	0	15	T. durum<Bread wheat
chr1A	3651444	3661875	N	N	TraesCS1A01G006800	genebody	chr1A	4050079	4067305	N	N	TraesCS1A01G007900	genebody	0	9	T. durum<Bread wheat
chr1A	3664626	3673160	N	N	TraesCS1A01G006900	genebody	chr1A	3677151	3684802	N	N	TraesCS1A01G007000	downstream	0	10	T. durum<Bread wheat
chr1A	3664626	3673160	N	N	TraesCS1A01G006900	genebody	chr1A	4050079	4067305	N	N	TraesCS1A01G007900	genebody	0	7	T. durum<Bread wheat
chr1A	3677151	3684802	N	N	TraesCS1A01G007000	downstream	chr1A	4050079	4067305	N	N	TraesCS1A01G007900	genebody	0	5	T. durum<Bread wheat
chr1A	4034226	4036327	N	N	TraesCS1A01G007400	genebody	chr1A	4050079	4067305	N	N	TraesCS1A01G007900	genebody	0	5	T. durum<Bread wheat
chr1A	4039742	4048551	N	N	TraesCS1A01G007600	downstream	chr1A	4049614	4067305	N	N	TraesCS1A01G007900	genebody	16	0	T. durum>Bread wheat
chr1A	4039742	4048551	N	N	TraesCS1A01G007600	downstream	chr1A	4050079	4067305	N	N	TraesCS1A01G007900	genebody	0	26	T. durum<Bread wheat
chr1A	4049614	4067305	N	N	TraesCS1A01G007900	genebody	chr1A	4068118	4073345	N	N	NA	NA	17	0	T. durum>Bread wheat
chr1A	4050079	4067305	N	N	TraesCS1A01G007900	genebody	chr1A	4068118	4073345	N	N	NA	NA	0	7	T. durum<Bread wheat
chr1A	4501449	4505142	N	N	TraesCS1A01G008200	upstream	chr1A	5489441	5517061	chr1A_5487402_6787245	N	TraesCS1A01G009300	genebody	4	0	T. durum>Bread wheat
chr1A	4501449	4505582	N	N	TraesCS1A01G008200	upstream	chr1A	5489441	5517061	chr1A_5487402_6787245	N	TraesCS1A01G009300	genebody	0	9	T. durum<Bread wheat
chr1A	4507881	4513240	N	N	NA	NA	chr1A	5489441	5517061	chr1A_5487402_6787245	N	TraesCS1A01G009300	genebody	0	4	T. durum<Bread wheat
chr1A	5489441	5517061	chr1A_5487402_6787245	N	TraesCS1A01G009300	genebody	chr1A	5518783	5523143	chr1A_5487402_6787245	N	NA	NA	0	21	T. durum<Bread wheat
chr1A	5489441	5517061	chr1A_5487402_6787245	N	TraesCS1A01G009300	genebody	chr1A	5523655	5525724	chr1A_5487402_6787245	N	NA	NA	0	11	T. durum<Bread wheat
chr1A	5489441	5517061	chr1A_5487402_6787245	N	TraesCS1A01G009300	genebody	chr1A	5526663	5534035	chr1A_5487402_6787245	N	NA	NA	0	15	T. durum<Bread wheat
chr1A	5489441	5517061	chr1A_5487402_6787245	N	TraesCS1A01G009300	genebody	chr1A	5654457	5665280	chr1A_5487402_6787245	N	NA	NA	0	4	T. durum<Bread wheat
chr1A	5489441	5517061	chr1A_5487402_6787245	N	TraesCS1A01G009300	genebody	chr1A	6042253	6067855	chr1A_5487402_6787245	N	TraesCS1A01G009800	downstream	0	7	T. durum<Bread wheat
chr1A	5489441	5517061	chr1A_5487402_6787245	N	TraesCS1A01G009300	genebody	chr1A	6150666	6161320	chr1A_5487402_6787245	N	TraesCS1A01G009900	downstream	0	4	T. durum<Bread wheat
chr1A	5642482	5646655	chr1A_5487402_6787245	N	TraesCS1A01G009400	downstream	chr1A	5654457	5665280	chr1A_5487402_6787245	N	NA	NA	0	9	T. durum<Bread wheat
chr1A	5647244	5653495	chr1A_5487402_6787245	N	TraesCS1A01G009400	upstream	chr1A	5863799	5868464	chr1A_5487402_6787245	N	TraesCS1A01G009500	upstream	0	6	T. durum<Bread wheat
chr1A	5654457	5665280	chr1A_5487402_6787245	N	NA	NA	chr1A	5863799	5868464	chr1A_5487402_6787245	N	TraesCS1A01G009500	upstream	0	11	T. durum<Bread wheat
chr1A	6013042	6019335	chr1A_5487402_6787245	N	TraesCS1A01G009600	upstream	chr1A	6024422	6028610	chr1A_5487402_6787245	N	TraesCS1A01G009700	upstream	0	8	T. durum<Bread wheat
chr1A	6013042	6019335	chr1A_5487402_6787245	N	TraesCS1A01G009600	upstream	chr1A	6033804	6041658	chr1A_5487402_6787245	N	NA	NA	0	8	T. durum<Bread wheat
chr1A	6024422	6028610	chr1A_5487402_6787245	N	TraesCS1A01G009700	upstream	chr1A	6033804	6041658	chr1A_5487402_6787245	N	NA	NA	0	5	T. durum<Bread wheat
chr1A	6024422	6028610	chr1A_5487402_6787245	N	TraesCS1A01G009700	upstream	chr1A	6042253	6067855	chr1A_5487402_6787245	N	TraesCS1A01G009800	downstream	0	6	T. durum<Bread wheat
chr1A	6033804	6041658	chr1A_5487402_6787245	N	NA	NA	chr1A	6042253	6067855	chr1A_5487402_6787245	N	TraesCS1A01G009800	downstream	0	55	T. durum<Bread wheat
chr1A	6042253	6067855	chr1A_5487402_6787245	N	TraesCS1A01G009800	downstream	chr1A	6068551	6072522	chr1A_5487402_6787245	N	TraesCS1A01G009800	downstream	0	41	T. durum<Bread wheat
chr1A	6042253	6067855	chr1A_5487402_6787245	N	TraesCS1A01G009800	downstream	chr1A	6150666	6161320	chr1A_5487402_6787245	N	TraesCS1A01G009900	downstream	0	21	T. durum<Bread wheat
chr1A	6042253	6067855	chr1A_5487402_6787245	N	TraesCS1A01G009800	downstream	chr1A	7650353	7672091	N	N	TraesCS1A01G013800	genebody	0	4	T. durum<Bread wheat
chr1A	6150666	6161320	chr1A_5487402_6787245	N	TraesCS1A01G009900	downstream	chr1A	6168563	6170646	chr1A_5487402_6787245	N	NA	NA	0	5	T. durum<Bread wheat
chr1A	6150666	6161320	chr1A_5487402_6787245	N	TraesCS1A01G009900	downstream	chr1A	6325684	6340720	chr1A_5487402_6787245	N	TraesCS1A01G010400	genebody	0	7	T. durum<Bread wheat
chr1A	6325684	6340720	chr1A_5487402_6787245	N	TraesCS1A01G010400	genebody	chr1A	6343319	6350333	chr1A_5487402_6787245	N	TraesCS1A01G010400	upstream	3	31	T. durum<Bread wheat
chr1A	6325684	6340720	chr1A_5487402_6787245	N	TraesCS1A01G010400	genebody	chr1A	6764264	6776073	chr1A_5487402_6787245	Y	TraesCS1A01G011600	upstream	0	5	T. durum<Bread wheat
chr1A	6565701	6571432	chr1A_5487402_6787245	N	TraesCS1A01G011200	genebody	chr1A	6632565	6642199	chr1A_5487402_6787245	N	NA	NA	0	5	T. durum<Bread wheat
chr1A	6565701	6571432	chr1A_5487402_6787245	N	TraesCS1A01G011200	genebody	chr1A	6764264	6776073	chr1A_5487402_6787245	Y	TraesCS1A01G011600	upstream	0	4	T. durum<Bread wheat
chr1A	6565701	6577052	chr1A_5487402_6787245	N	TraesCS1A01G011200	genebody	chr1A	6632565	6642199	chr1A_5487402_6787245	N	NA	NA	6	0	T. durum>Bread wheat
chr1A	7650353	7672091	N	N	TraesCS1A01G013800	genebody	chr1A	7675140	7686483	N	N	TraesCS1A01G014000	downstream	35	76	T. durum<Bread wheat
chr1A	7650353	7672091	N	N	TraesCS1A01G013800	genebody	chr1A	7690540	7695449	N	N	TraesCS1A01G014100	downstream	0	11	T. durum<Bread wheat
chr1A	7675140	7686483	N	N	TraesCS1A01G014000	downstream	chr1A	7690540	7695449	N	N	TraesCS1A01G014100	downstream	0	13	T. durum<Bread wheat
chr1A	7675140	7686483	N	N	TraesCS1A01G014000	downstream	chr1A	8243256	8264642	N	N	TraesCS1A01G015200	genebody	0	8	T. durum<Bread wheat
chr1A	8243256	8264642	N	N	TraesCS1A01G015200	genebody	chr1A	8325309	8328449	N	N	TraesCS1A01G015900	upstream	5	0	T. durum>Bread wheat
chr1A	8243256	8264642	N	N	TraesCS1A01G015200	genebody	chr1A	8325309	8328888	N	N	TraesCS1A01G015900	upstream	0	9	T. durum<Bread wheat
chr1A	9548802	9551186	N	N	TraesCS1A01G018600	upstream	chr1A	9572752	9588971	N	N	TraesCS1A01G019000	downstream	0	6	T. durum<Bread wheat
chr1A	9552620	9556447	N	N	TraesCS1A01G018600	upstream	chr1A	9572752	9588971	N	N	TraesCS1A01G019000	downstream	0	8	T. durum<Bread wheat
chr1A	10043565	10054240	N	N	TraesCS1A01G020400	downstream	chr1A	9572752	9588971	N	N	TraesCS1A01G019000	downstream	0	6	T. durum<Bread wheat
chr1A	10063881	10089459	N	N	TraesCS1A01G020700	genebody	chr1A	10113973	10115784	N	N	NA	NA	0	5	T. durum<Bread wheat
chr1A	11486926	11492087	N	N	NA	NA	chr1A	11515780	11523892	N	N	NA	NA	6	1	T. durum>Bread wheat
chr1A	11510467	11514649	N	N	NA	NA	chr1A	11524919	11535070	N	N	TraesCS1A01G023200	downstream	0	5	T. durum<Bread wheat
chr1A	11524919	11535070	N	N	TraesCS1A01G023200	downstream	chr1A	11569403	11574893	N	N	TraesCS1A01G023400	genebody	5	0	T. durum>Bread wheat
chr1A	11569403	11574893	N	N	TraesCS1A01G023400	genebody	chr1A	11925231	11945274	N	N	NA	NA	4	0	T. durum>Bread wheat
chr1A	11659859	11666972	N	N	TraesCS1A01G023800	genebody	chr1A	11720045	11727985	N	N	TraesCS1A01G024000	downstream	0	5	T. durum<Bread wheat
chr1A	11659859	11666972	N	N	TraesCS1A01G023800	genebody	chr1A	11925231	11945274	N	N	NA	NA	0	7	T. durum<Bread wheat
chr1A	11925231	11945274	N	N	NA	NA	chr1A	11946593	11950072	N	N	NA	NA	8	50	T. durum<Bread wheat
chr1A	12087664	12113678	N	Y	TraesCS1A01G024800	upstream	chr1A	12167806	12174547	N	N	TraesCS1A01G025300	upstream	14	2	T. durum>Bread wheat
chr1A	12494809	12498904	N	N	NA	NA	chr1A	548786865	548799523	chr1A_547592366_565563736	N	TraesCS1A01G372300	downstream	9	0	T. durum>Bread wheat
chr1A	12494809	12498904	N	N	NA	NA	chr1A	548910022	548912493	chr1A_547592366_565563736	N	NA	NA	4	0	T. durum>Bread wheat
chr1A	12494809	12498904	N	N	NA	NA	chr1A	548913249	548920805	chr1A_547592366_565563736	N	NA	NA	6	0	T. durum>Bread wheat
chr1A	12494809	12498904	N	N	NA	NA	chr1A	548941342	548951526	chr1A_547592366_565563736	N	TraesCS1A01G372400	genebody	5	0	T. durum>Bread wheat
chr1A	12572424	12576496	N	N	TraesCS1A01G026300	upstream	chr1A	12582661	12592666	N	N	TraesCS1A01G026400	downstream	4	0	T. durum>Bread wheat
chr1A	12572424	12576591	N	N	TraesCS1A01G026300	upstream	chr1A	12582661	12592666	N	N	TraesCS1A01G026400	downstream	0	10	T. durum<Bread wheat
chr1A	12582661	12592666	N	N	TraesCS1A01G026400	downstream	chr1A	12762800	12767223	N	N	TraesCS1A01G027000	downstream	0	5	T. durum<Bread wheat
chr1A	12582661	12592666	N	N	TraesCS1A01G026400	downstream	chr1A	13564274	13570939	N	N	TraesCS1A01G028900	genebody	5	0	T. durum>Bread wheat
chr1A	13423856	13427369	N	N	NA	NA	chr1A	13452837	13460303	N	N	TraesCS1A01G028700	upstream	0	6	T. durum<Bread wheat
chr1A	13452837	13460303	N	N	TraesCS1A01G028700	upstream	chr1A	13564274	13570939	N	N	TraesCS1A01G028900	genebody	0	4	T. durum<Bread wheat
chr1A	13742694	13767302	N	N	TraesCS1A01G029300	upstream	chr1A	14065754	14074767	N	N	TraesCS1A01G030300	downstream	0	5	T. durum<Bread wheat
chr1A	13848847	13852629	N	N	TraesCS1A01G029700	downstream	chr1A	13856421	13869044	N	N	TraesCS1A01G029800	downstream	6	0	T. durum>Bread wheat
chr1A	13848847	13852922	N	N	TraesCS1A01G029700	downstream	chr1A	13856421	13869044	N	N	TraesCS1A01G029800	downstream	0	7	T. durum<Bread wheat
chr1A	13856421	13869044	N	N	TraesCS1A01G029800	downstream	chr1A	13869722	13878155	N	N	NA	NA	38	25	T. durum>Bread wheat
chr1A	14048854	14058712	N	N	TraesCS1A01G030100	downstream	chr1A	14065754	14074767	N	N	TraesCS1A01G030300	downstream	0	18	T. durum<Bread wheat
chr1A	14048854	14058712	N	N	TraesCS1A01G030100	downstream	chr1A	14079591	14089528	N	N	TraesCS1A01G030300	upstream	0	9	T. durum<Bread wheat
chr1A	14048854	14058712	N	N	TraesCS1A01G030100	downstream	chr1A	14127992	14146741	N	N	TraesCS1A01G030500	upstream	3	17	T. durum<Bread wheat
chr1A	14065754	14074767	N	N	TraesCS1A01G030300	downstream	chr1A	14079591	14089528	N	N	TraesCS1A01G030300	upstream	0	17	T. durum<Bread wheat
chr1A	14065754	14074767	N	N	TraesCS1A01G030300	downstream	chr1A	14106021	14113765	N	N	TraesCS1A01G030400	downstream	0	7	T. durum<Bread wheat
chr1A	14065754	14074767	N	N	TraesCS1A01G030300	downstream	chr1A	14127992	14146741	N	N	TraesCS1A01G030500	upstream	0	23	T. durum<Bread wheat
chr1A	14076382	14078679	N	N	TraesCS1A01G030300	genebody	chr1A	14127992	14146741	N	N	TraesCS1A01G030500	upstream	0	8	T. durum<Bread wheat
chr1A	14079591	14089528	N	N	TraesCS1A01G030300	upstream	chr1A	14106021	14113765	N	N	TraesCS1A01G030400	downstream	0	15	T. durum<Bread wheat
chr1A	14079591	14089528	N	N	TraesCS1A01G030300	upstream	chr1A	14127992	14146741	N	N	TraesCS1A01G030500	upstream	0	18	T. durum<Bread wheat
chr1A	14101726	14102964	N	N	NA	NA	chr1A	14127992	14146741	N	N	TraesCS1A01G030500	upstream	0	6	T. durum<Bread wheat
chr1A	14106021	14113765	N	N	TraesCS1A01G030400	downstream	chr1A	14127992	14146741	N	N	TraesCS1A01G030500	upstream	12	35	T. durum<Bread wheat
chr1A	14127992	14146741	N	N	TraesCS1A01G030500	upstream	chr1A	14152107	14153631	N	N	NA	NA	0	7	T. durum<Bread wheat
chr1A	14127992	14146741	N	N	TraesCS1A01G030500	upstream	chr1A	14157569	14164747	N	N	TraesCS1A01G030700	downstream	4	24	T. durum<Bread wheat
chr1A	14127992	14146741	N	N	TraesCS1A01G030500	upstream	chr1A	14250107	14257811	N	N	TraesCS1A01G030900	genebody	0	9	T. durum<Bread wheat
chr1A	14250107	14257811	N	N	TraesCS1A01G030900	genebody	chr1A	14262122	14266817	N	N	NA	NA	0	4	T. durum<Bread wheat
chr1A	14250107	14257811	N	N	TraesCS1A01G030900	genebody	chr1A	14353805	14365778	N	N	NA	NA	0	6	T. durum<Bread wheat
chr1A	15350314	15355807	N	N	TraesCS1A01G032900	upstream	chr1A	15372286	15377328	N	N	NA	NA	0	5	T. durum<Bread wheat
chr1A	15372286	15377328	N	N	NA	NA	chr1A	15422706	15428134	N	N	TraesCS1A01G033000	upstream	0	5	T. durum<Bread wheat
chr1A	15372286	15377328	N	N	NA	NA	chr1A	15429238	15441239	N	N	TraesCS1A01G033000	genebody	0	5	T. durum<Bread wheat
chr1A	15429238	15441239	N	N	TraesCS1A01G033000	genebody	chr1A	15502530	15510811	N	N	NA	NA	0	11	T. durum<Bread wheat
chr1A	15429238	15441239	N	N	TraesCS1A01G033000	genebody	chr1A	15512763	15520823	N	N	TraesCS1A01G033200	upstream	0	8	T. durum<Bread wheat
chr1A	15429238	15441239	N	N	TraesCS1A01G033000	genebody	chr1A	15522165	15525444	N	N	NA	NA	0	4	T. durum<Bread wheat
chr1A	15429238	15441239	N	N	TraesCS1A01G033000	genebody	chr1A	15537254	15543821	N	N	NA	NA	0	7	T. durum<Bread wheat
chr1A	15502530	15510811	N	N	NA	NA	chr1A	15512763	15520823	N	N	TraesCS1A01G033200	upstream	0	15	T. durum<Bread wheat
chr1A	15502530	15510811	N	N	NA	NA	chr1A	15537254	15543821	N	N	NA	NA	0	12	T. durum<Bread wheat
chr1A	15512763	15520823	N	N	TraesCS1A01G033200	upstream	chr1A	15537254	15543821	N	N	NA	NA	0	12	T. durum<Bread wheat
chr1A	15522165	15525444	N	N	NA	NA	chr1A	15537254	15543821	N	N	NA	NA	0	8	T. durum<Bread wheat
chr1A	16393518	16398868	N	N	TraesCS1A01G033500	downstream	chr1A	16405786	16410639	N	N	TraesCS1A01G033600	downstream	0	5	T. durum<Bread wheat
chr1A	16405786	16410639	N	N	TraesCS1A01G033600	downstream	chr1A	16424693	16427915	N	N	TraesCS1A01G033700	genebody	0	5	T. durum<Bread wheat
chr1A	17244544	17247841	N	N	TraesCS1A01G034600	downstream	chr1A	17254913	17259562	N	N	TraesCS1A01G034700	downstream	10	1	T. durum>Bread wheat
chr1A	18290945	18295282	N	N	TraesCS1A01G035000	genebody	chr1A	18309566	18314089	N	N	TraesCS1A01G035100	downstream	0	5	T. durum<Bread wheat
chr1A	20041933	20049705	N	N	NA	NA	chr1A	20090583	20096802	N	N	TraesCS1A01G036100	downstream	0	11	T. durum<Bread wheat
chr1A	20041933	20049705	N	N	NA	NA	chr1A	20099893	20102073	N	N	NA	NA	0	6	T. durum<Bread wheat
chr1A	20976558	20984387	N	N	TraesCS1A01G037900	downstream	chr1A	20991594	20998919	N	N	TraesCS1A01G038100	genebody	1	12	T. durum<Bread wheat
chr1A	20976558	20984387	N	N	TraesCS1A01G037900	downstream	chr1A	21027159	21040423	N	N	TraesCS1A01G038400	genebody	0	6	T. durum<Bread wheat
chr1A	20991594	20998919	N	N	TraesCS1A01G038100	genebody	chr1A	21027159	21040423	N	N	TraesCS1A01G038400	genebody	0	7	T. durum<Bread wheat
chr1A	21021536	21023087	N	N	TraesCS1A01G038200	upstream	chr1A	21027159	21040423	N	N	TraesCS1A01G038400	genebody	0	5	T. durum<Bread wheat
chr1A	21027159	21040423	N	N	TraesCS1A01G038400	genebody	chr1A	21044791	21048997	N	N	TraesCS1A01G038400	genebody	0	5	T. durum<Bread wheat
chr1A	21027159	21040423	N	N	TraesCS1A01G038400	genebody	chr1A	21321833	21335614	N	N	TraesCS1A01G039200	genebody	0	5	T. durum<Bread wheat
chr1A	21321833	21335614	N	N	TraesCS1A01G039200	genebody	chr1A	21613434	21622332	N	N	TraesCS1A01G039400	genebody	0	5	T. durum<Bread wheat
chr1A	21613434	21622332	N	N	TraesCS1A01G039400	genebody	chr1A	21629882	21641718	N	N	TraesCS1A01G039400	downstream	0	21	T. durum<Bread wheat
chr1A	21684701	21695841	N	N	NA	NA	chr1A	22283852	22302614	N	N	TraesCS1A01G040600	genebody	0	4	T. durum<Bread wheat
chr1A	22118110	22135492	N	N	NA	NA	chr1A	22146441	22166489	N	N	NA	NA	0	8	T. durum<Bread wheat
chr1A	22146441	22166489	N	N	NA	NA	chr1A	22168080	22169675	N	N	NA	NA	0	5	T. durum<Bread wheat
chr1A	22146441	22166489	N	N	NA	NA	chr1A	22171509	22177586	N	N	NA	NA	0	8	T. durum<Bread wheat
chr1A	22146441	22166489	N	N	NA	NA	chr1A	22178100	22184698	N	N	NA	NA	0	6	T. durum<Bread wheat
chr1A	22279971	22282060	N	N	TraesCS1A01G040300	downstream	chr1A	22283852	22302614	N	N	TraesCS1A01G040600	genebody	0	8	T. durum<Bread wheat
chr1A	22283852	22302614	N	N	TraesCS1A01G040600	genebody	chr1A	22333108	22341999	N	N	TraesCS1A01G040800	upstream	0	19	T. durum<Bread wheat
chr1A	22290634	22302614	N	N	TraesCS1A01G040600	genebody	chr1A	22330120	22331513	N	N	TraesCS1A01G040700	genebody	4	0	T. durum>Bread wheat
chr1A	22333108	22341999	N	N	TraesCS1A01G040800	upstream	chr1A	22578613	22581824	N	N	NA	NA	0	5	T. durum<Bread wheat
chr1A	23823424	23833637	N	N	TraesCS1A01G043000	downstream	chr1A	24131792	24140115	N	N	TraesCS1A01G043400	genebody	4	0	T. durum>Bread wheat
chr1A	24669915	24676217	N	N	NA	NA	chr1A	24682333	24699277	N	N	NA	NA	0	11	T. durum<Bread wheat
chr1A	24682333	24699277	N	N	NA	NA	chr1A	24724897	24728633	N	N	NA	NA	0	9	T. durum<Bread wheat
chr1A	24682333	24699277	N	N	NA	NA	chr1A	24730593	24733707	N	N	NA	NA	0	5	T. durum<Bread wheat
chr1A	24682333	24699277	N	N	NA	NA	chr1A	24735760	24741541	N	N	NA	NA	0	4	T. durum<Bread wheat
chr1A	24682333	24699277	N	N	NA	NA	chr1A	24743506	24760774	N	N	NA	NA	0	6	T. durum<Bread wheat
chr1A	24730593	24733707	N	N	NA	NA	chr1A	24743506	24760774	N	N	NA	NA	0	7	T. durum<Bread wheat
chr1A	24735760	24741541	N	N	NA	NA	chr1A	24743506	24760774	N	N	NA	NA	0	11	T. durum<Bread wheat
chr1A	24743506	24760774	N	N	NA	NA	chr1A	24762735	24767151	N	N	TraesCS1A01G044000	genebody	0	6	T. durum<Bread wheat
chr1A	26956476	26974207	N	N	TraesCS1A01G045400	genebody	chr1A	26975488	26978717	N	N	NA	NA	1	9	T. durum<Bread wheat
chr1A	28610388	28628604	N	Y	TraesCS1A01G046600	upstream	chr1A	28655589	28662145	N	N	NA	NA	1	9	T. durum<Bread wheat
chr1A	28755060	28764316	N	N	TraesCS1A01G047000	downstream	chr1A	28938002	28945376	N	N	NA	NA	14	0	T. durum>Bread wheat
chr1A	28755060	28764316	N	N	TraesCS1A01G047000	downstream	chr1A	28938218	28945555	N	N	NA	NA	0	6	T. durum<Bread wheat
chr1A	28765639	28769003	N	Y	TraesCS1A01G047000	upstream	chr1A	28938002	28945376	N	N	NA	NA	5	0	T. durum>Bread wheat
chr1A	28765639	28769003	N	Y	TraesCS1A01G047000	upstream	chr1A	28948976	28951843	N	N	NA	NA	3	0	T. durum>Bread wheat
chr1A	28905607	28909975	N	N	NA	NA	chr1A	28938002	28945376	N	N	NA	NA	7	0	T. durum>Bread wheat
chr1A	28911043	28924944	N	N	NA	NA	chr1A	28938002	28945376	N	N	NA	NA	5	0	T. durum>Bread wheat
chr1A	28911043	28924944	N	N	NA	NA	chr1A	28938218	28945555	N	N	NA	NA	0	5	T. durum<Bread wheat
chr1A	28926610	28929700	N	N	NA	NA	chr1A	28938002	28945376	N	N	NA	NA	4	0	T. durum>Bread wheat
chr1A	28926610	28929700	N	N	NA	NA	chr1A	28938218	28945555	N	N	NA	NA	0	7	T. durum<Bread wheat
chr1A	28938002	28945376	N	N	NA	NA	chr1A	28953017	28955163	N	N	NA	NA	4	0	T. durum>Bread wheat
chr1A	28938002	28945376	N	N	NA	NA	chr1A	28970310	28971992	N	N	NA	NA	3	0	T. durum>Bread wheat
chr1A	30169758	30174306	N	N	NA	NA	chr1A	30176946	30195662	N	N	TraesCS1A01G048700	downstream	0	8	T. durum<Bread wheat
chr1A	30176946	30195662	N	N	TraesCS1A01G048700	downstream	chr1A	30282359	30284147	N	N	NA	NA	0	5	T. durum<Bread wheat
chr1A	31841848	31847665	N	N	NA	NA	chr1A	32096922	32104757	N	N	NA	NA	0	7	T. durum<Bread wheat
chr1A	32080851	32092421	N	N	TraesCS1A01G050100	downstream	chr1A	32096922	32104757	N	N	NA	NA	11	29	T. durum<Bread wheat
chr1A	32080851	32092421	N	N	TraesCS1A01G050100	downstream	chr1A	33384826	33398609	N	N	TraesCS1A01G052000	downstream	4	0	T. durum>Bread wheat
chr1A	32093139	32096347	N	N	NA	NA	chr1A	32106334	32111115	N	N	TraesCS1A01G050200	genebody	0	8	T. durum<Bread wheat
chr1A	32096922	32104757	N	N	NA	NA	chr1A	32523352	32537150	N	N	NA	NA	0	7	T. durum<Bread wheat
chr1A	33358111	33363628	N	N	NA	NA	chr1A	33371749	33380420	N	N	TraesCS1A01G051900	downstream	4	0	T. durum>Bread wheat
chr1A	33371177	33380420	N	N	TraesCS1A01G051900	downstream	chr1A	33384826	33398609	N	N	TraesCS1A01G052000	downstream	0	18	T. durum<Bread wheat
chr1A	33371749	33380420	N	N	TraesCS1A01G051900	downstream	chr1A	33384826	33398609	N	N	TraesCS1A01G052000	downstream	20	0	T. durum>Bread wheat
chr1A	34150738	34153086	N	N	TraesCS1A01G052100	upstream	chr1A	34159053	34174593	N	N	TraesCS1A01G052200	downstream	0	11	T. durum<Bread wheat
chr1A	34150738	34153309	N	N	TraesCS1A01G052100	upstream	chr1A	34159053	34174593	N	N	TraesCS1A01G052200	downstream	4	0	T. durum>Bread wheat
chr1A	35930651	35938162	N	Y	TraesCS1A01G054300	upstream	chr1A	36264457	36281265	N	N	TraesCS1A01G055100	upstream	4	0	T. durum>Bread wheat
chr1A	36264457	36281265	N	N	TraesCS1A01G055100	upstream	chr1A	36598176	36619619	N	N	TraesCS1A01G055900	downstream	0	11	T. durum<Bread wheat
chr1A	36561793	36567394	N	N	TraesCS1A01G055400	genebody	chr1A	36598176	36619619	N	N	TraesCS1A01G055900	downstream	0	4	T. durum<Bread wheat
chr1A	36595236	36596569	N	N	NA	NA	chr1A	36598176	36619619	N	N	TraesCS1A01G055900	downstream	0	5	T. durum<Bread wheat
chr1A	36598176	36619619	N	N	TraesCS1A01G055900	downstream	chr1A	36761384	36768931	N	N	TraesCS1A01G056300	downstream	0	6	T. durum<Bread wheat
chr1A	36598176	36619619	N	N	TraesCS1A01G055900	downstream	chr1A	36769670	36779324	N	N	TraesCS1A01G056600	genebody	0	8	T. durum<Bread wheat
chr1A	38722874	38742043	N	N	TraesCS1A01G058400	genebody	chr1A	38845171	38862148	N	N	NA	NA	110	96	T. durum>Bread wheat
chr1A	38722874	38742043	N	N	TraesCS1A01G058400	genebody	chr1A	38863961	38871999	N	Y	NA	NA	16	7	T. durum>Bread wheat
chr1A	42473616	42478460	N	N	TraesCS1A01G061900	downstream	chr1A	42502567	42505408	N	N	TraesCS1A01G062000	downstream	8	0	T. durum>Bread wheat
chr1A	42473616	42478460	N	N	TraesCS1A01G061900	downstream	chr1A	42506859	42512924	N	N	TraesCS1A01G062000	upstream	3	0	T. durum>Bread wheat
chr1A	42473616	42478460	N	N	TraesCS1A01G061900	downstream	chr1A	42514003	42521128	N	N	NA	NA	6	0	T. durum>Bread wheat
chr1A	42473616	42478460	N	N	TraesCS1A01G061900	downstream	chr1A	42541497	42555165	N	N	TraesCS1A01G062100	genebody	9	1	T. durum>Bread wheat
chr1A	42502567	42505408	N	N	TraesCS1A01G062000	downstream	chr1A	42514003	42521128	N	N	NA	NA	7	1	T. durum>Bread wheat
chr1A	42506859	42512924	N	N	TraesCS1A01G062000	upstream	chr1A	42529449	42540243	N	N	NA	NA	18	7	T. durum>Bread wheat
chr1A	42514003	42521128	N	N	NA	NA	chr1A	42529449	42540243	N	N	NA	NA	27	15	T. durum>Bread wheat
chr1A	44356168	44365340	N	N	TraesCS1A01G063300	downstream	chr1A	44405044	44413008	N	N	TraesCS1A01G063600	downstream	0	7	T. durum<Bread wheat
chr1A	44356168	44365340	N	N	TraesCS1A01G063300	downstream	chr1A	45540295	45558142	N	N	TraesCS1A01G064000	genebody	0	8	T. durum<Bread wheat
chr1A	44405044	44413008	N	N	TraesCS1A01G063600	downstream	chr1A	44450122	44452302	N	N	NA	NA	5	0	T. durum>Bread wheat
chr1A	45295484	45299127	N	N	NA	NA	chr1A	45499242	45504555	N	N	TraesCS1A01G063900	downstream	4	0	T. durum>Bread wheat
chr1A	45499242	45504555	N	N	TraesCS1A01G063900	downstream	chr1A	45540295	45558142	N	N	TraesCS1A01G064000	genebody	13	0	T. durum>Bread wheat
chr1A	45499799	45504555	N	N	TraesCS1A01G063900	downstream	chr1A	45540295	45558142	N	N	TraesCS1A01G064000	genebody	0	13	T. durum<Bread wheat
chr1A	46535805	46545621	N	N	NA	NA	chr1A	46547609	46583630	N	N	NA	NA	0	9	T. durum<Bread wheat
chr1A	46547609	46583630	N	N	NA	NA	chr1A	46651848	46673185	N	N	NA	NA	0	8	T. durum<Bread wheat
chr1A	46547609	46583630	N	N	NA	NA	chr1A	46708999	46738669	N	N	NA	NA	0	8	T. durum<Bread wheat
chr1A	46547609	46583630	N	N	NA	NA	chr1A	46740271	46755287	N	N	NA	NA	0	11	T. durum<Bread wheat
chr1A	46547609	46583630	N	N	NA	NA	chr1A	46759732	46788972	N	N	NA	NA	0	9	T. durum<Bread wheat
chr1A	46547609	46583630	N	N	NA	NA	chr1A	46803589	46810138	N	N	NA	NA	0	5	T. durum<Bread wheat
chr1A	46626664	46638311	N	N	NA	NA	chr1A	46651848	46673185	N	N	NA	NA	0	9	T. durum<Bread wheat
chr1A	46651848	46673185	N	N	NA	NA	chr1A	46688226	46708061	N	N	NA	NA	0	9	T. durum<Bread wheat
chr1A	46688226	46708061	N	N	NA	NA	chr1A	46740271	46755287	N	N	NA	NA	0	5	T. durum<Bread wheat
chr1A	46708999	46738669	N	N	NA	NA	chr1A	46740271	46755287	N	N	NA	NA	0	8	T. durum<Bread wheat
chr1A	46708999	46738669	N	N	NA	NA	chr1A	46759732	46788972	N	N	NA	NA	0	7	T. durum<Bread wheat
chr1A	46708999	46738669	N	N	NA	NA	chr1A	46789908	46802884	N	N	NA	NA	0	5	T. durum<Bread wheat
chr1A	46759732	46788972	N	N	NA	NA	chr1A	46789908	46802884	N	N	NA	NA	1	13	T. durum<Bread wheat
chr1A	46789908	46802884	N	N	NA	NA	chr1A	46803589	46810138	N	N	NA	NA	0	7	T. durum<Bread wheat
chr1A	47480021	47486455	N	N	NA	NA	chr1A	47576498	47589253	N	N	TraesCS1A01G065300	genebody	4	0	T. durum>Bread wheat
chr1A	47480021	47486455	N	N	NA	NA	chr1A	47789916	47807036	N	N	TraesCS1A01G065500	upstream	3	0	T. durum>Bread wheat
chr1A	48960402	48971269	N	N	TraesCS1A01G066300	genebody	chr1A	48976908	48984914	N	N	TraesCS1A01G066300	genebody	29	12	T. durum>Bread wheat
chr1A	48976908	48984914	N	N	TraesCS1A01G066300	genebody	chr1A	49246071	49250975	N	N	TraesCS1A01G067200	downstream	4	0	T. durum>Bread wheat
chr1A	48976908	48984914	N	N	TraesCS1A01G066300	genebody	chr1A	49246071	49254754	N	N	TraesCS1A01G067200	downstream	0	6	T. durum<Bread wheat
chr1A	48988330	48993086	N	N	TraesCS1A01G066500	downstream	chr1A	48998806	49006117	N	N	TraesCS1A01G066600	downstream	0	5	T. durum<Bread wheat
chr1A	49096520	49105096	N	N	TraesCS1A01G066800	genebody	chr1A	49251634	49254754	N	N	TraesCS1A01G067200	genebody	4	0	T. durum>Bread wheat
chr1A	49143101	49156325	N	N	TraesCS1A01G066900	genebody	chr1A	49246071	49250975	N	N	TraesCS1A01G067200	downstream	4	0	T. durum>Bread wheat
chr1A	49143101	49156325	N	N	TraesCS1A01G066900	genebody	chr1A	49246071	49254754	N	N	TraesCS1A01G067200	downstream	0	6	T. durum<Bread wheat
chr1A	49238541	49244841	N	N	TraesCS1A01G067100	downstream	chr1A	49251634	49254754	N	N	TraesCS1A01G067200	genebody	10	0	T. durum>Bread wheat
chr1A	49246071	49250975	N	N	TraesCS1A01G067200	downstream	chr1A	49260906	49289143	N	N	TraesCS1A01G067300	genebody	9	0	T. durum>Bread wheat
chr1A	49246071	49254754	N	N	TraesCS1A01G067200	downstream	chr1A	49260906	49289143	N	N	TraesCS1A01G067300	genebody	0	27	T. durum<Bread wheat
chr1A	49251634	49254754	N	N	TraesCS1A01G067200	genebody	chr1A	49260906	49289143	N	N	TraesCS1A01G067300	genebody	17	0	T. durum>Bread wheat
chr1A	49260906	49289143	N	N	TraesCS1A01G067300	genebody	chr1A	49991583	50004857	N	N	NA	NA	0	6	T. durum<Bread wheat
chr1A	49260906	49289143	N	N	TraesCS1A01G067300	genebody	chr1A	49991643	50004857	N	N	NA	NA	5	0	T. durum>Bread wheat
chr1A	49346051	49352964	N	N	TraesCS1A01G067600	genebody	chr1A	49360339	49368848	N	N	TraesCS1A01G068000	downstream	1	9	T. durum<Bread wheat
chr1A	49520955	49535128	N	N	TraesCS1A01G068300	genebody	chr1A	49895765	49898902	N	N	TraesCS1A01G068400	downstream	0	7	T. durum<Bread wheat
chr1A	49520955	49535128	N	N	TraesCS1A01G068300	genebody	chr1A	49895765	49898974	N	N	TraesCS1A01G068400	downstream	6	0	T. durum>Bread wheat
chr1A	49520955	49535128	N	N	TraesCS1A01G068300	genebody	chr1A	49991583	50004857	N	N	NA	NA	0	6	T. durum<Bread wheat
chr1A	49520955	49535128	N	N	TraesCS1A01G068300	genebody	chr1A	49991643	50004857	N	N	NA	NA	4	0	T. durum>Bread wheat
chr1A	49895765	49898902	N	N	TraesCS1A01G068400	downstream	chr1A	49958790	49969518	N	N	TraesCS1A01G068600	genebody	0	10	T. durum<Bread wheat
chr1A	49895765	49898974	N	N	TraesCS1A01G068400	downstream	chr1A	49958790	49969518	N	N	TraesCS1A01G068600	genebody	6	0	T. durum>Bread wheat
chr1A	49895765	49898974	N	N	TraesCS1A01G068400	downstream	chr1A	49991643	50004857	N	N	NA	NA	4	0	T. durum>Bread wheat
chr1A	49958790	49969518	N	N	TraesCS1A01G068600	genebody	chr1A	49991583	50004857	N	N	NA	NA	0	7	T. durum<Bread wheat
chr1A	49958790	49969518	N	N	TraesCS1A01G068600	genebody	chr1A	49991643	50004857	N	N	NA	NA	7	0	T. durum>Bread wheat
chr1A	49979083	49980920	N	N	NA	NA	chr1A	49991583	50004857	N	N	NA	NA	0	4	T. durum<Bread wheat
chr1A	49991583	50004857	N	N	NA	NA	chr1A	52224187	52249784	N	N	TraesCS1A01G069500	downstream	0	6	T. durum<Bread wheat
chr1A	49991643	50004857	N	N	NA	NA	chr1A	52550935	52575038	N	N	TraesCS1A01G070100	genebody	4	0	T. durum>Bread wheat
chr1A	51680035	51687091	N	N	NA	NA	chr1A	52054799	52062489	N	N	TraesCS1A01G069400	downstream	5	0	T. durum>Bread wheat
chr1A	51680035	51687091	N	N	NA	NA	chr1A	52054799	52062502	N	N	TraesCS1A01G069400	downstream	0	5	T. durum<Bread wheat
chr1A	51680035	51687091	N	N	NA	NA	chr1A	52224187	52249784	N	N	TraesCS1A01G069500	downstream	0	4	T. durum<Bread wheat
chr1A	51680035	51687091	N	N	NA	NA	chr1A	52224187	52249839	N	N	TraesCS1A01G069500	downstream	5	0	T. durum>Bread wheat
chr1A	51700544	51705305	N	N	TraesCS1A01G069300	genebody	chr1A	52054799	52062502	N	N	TraesCS1A01G069400	downstream	0	5	T. durum<Bread wheat
chr1A	51700544	51705305	N	N	TraesCS1A01G069300	genebody	chr1A	52224187	52249839	N	N	TraesCS1A01G069500	downstream	6	0	T. durum>Bread wheat
chr1A	52054799	52062489	N	N	TraesCS1A01G069400	downstream	chr1A	52216596	52221969	N	N	NA	NA	3	0	T. durum>Bread wheat
chr1A	52054799	52062489	N	N	TraesCS1A01G069400	downstream	chr1A	52224187	52249839	N	N	TraesCS1A01G069500	downstream	6	0	T. durum>Bread wheat
chr1A	52054799	52062502	N	N	TraesCS1A01G069400	downstream	chr1A	52224187	52249784	N	N	TraesCS1A01G069500	downstream	0	8	T. durum<Bread wheat
chr1A	52216596	52221969	N	N	NA	NA	chr1A	52224187	52249784	N	N	TraesCS1A01G069500	downstream	0	21	T. durum<Bread wheat
chr1A	52216596	52221969	N	N	NA	NA	chr1A	52224187	52249839	N	N	TraesCS1A01G069500	downstream	25	0	T. durum>Bread wheat
chr1A	52224187	52249784	N	N	TraesCS1A01G069500	downstream	chr1A	52434552	52443534	N	N	NA	NA	0	50	T. durum<Bread wheat
chr1A	52224187	52249784	N	N	TraesCS1A01G069500	downstream	chr1A	52446920	52450007	N	N	NA	NA	0	6	T. durum<Bread wheat
chr1A	52224187	52249784	N	N	TraesCS1A01G069500	downstream	chr1A	52453576	52464073	N	N	TraesCS1A01G069700	downstream	0	30	T. durum<Bread wheat
chr1A	52224187	52249784	N	N	TraesCS1A01G069500	downstream	chr1A	52550935	52575038	N	N	TraesCS1A01G070100	genebody	0	12	T. durum<Bread wheat
chr1A	52224187	52249784	N	N	TraesCS1A01G069500	downstream	chr1A	52828225	52845020	N	N	NA	NA	0	4	T. durum<Bread wheat
chr1A	52224187	52249839	N	N	TraesCS1A01G069500	downstream	chr1A	52434552	52443534	N	N	NA	NA	56	0	T. durum>Bread wheat
chr1A	52224187	52249839	N	N	TraesCS1A01G069500	downstream	chr1A	52446920	52450007	N	N	NA	NA	12	0	T. durum>Bread wheat
chr1A	52224187	52249839	N	N	TraesCS1A01G069500	downstream	chr1A	52453576	52464073	N	N	TraesCS1A01G069700	downstream	34	0	T. durum>Bread wheat
chr1A	52224187	52249839	N	N	TraesCS1A01G069500	downstream	chr1A	52518864	52521069	N	N	TraesCS1A01G069900	downstream	4	0	T. durum>Bread wheat
chr1A	52224187	52249839	N	N	TraesCS1A01G069500	downstream	chr1A	52550935	52575038	N	N	TraesCS1A01G070100	genebody	8	0	T. durum>Bread wheat
chr1A	52224187	52249839	N	N	TraesCS1A01G069500	downstream	chr1A	52828225	52845020	N	N	NA	NA	4	0	T. durum>Bread wheat
chr1A	52518864	52521069	N	N	TraesCS1A01G069900	downstream	chr1A	52534984	52538672	N	N	TraesCS1A01G070000	upstream	4	0	T. durum>Bread wheat
chr1A	52545890	52548833	N	N	NA	NA	chr1A	52550935	52575038	N	N	TraesCS1A01G070100	genebody	4	0	T. durum>Bread wheat
chr1A	52545890	52549479	N	N	NA	NA	chr1A	52550935	52575038	N	N	TraesCS1A01G070100	genebody	0	11	T. durum<Bread wheat
chr1A	52828225	52845020	N	N	NA	NA	chr1A	53015657	53026052	N	N	TraesCS1A01G070200	genebody	0	6	T. durum<Bread wheat
chr1A	52828225	52845020	N	N	NA	NA	chr1A	53016121	53026052	N	N	TraesCS1A01G070200	genebody	10	0	T. durum>Bread wheat
chr1A	52828225	52845020	N	N	NA	NA	chr1A	53155145	53160842	N	N	NA	NA	4	0	T. durum>Bread wheat
chr1A	53015657	53026052	N	N	TraesCS1A01G070200	genebody	chr1A	53027427	53039152	N	N	TraesCS1A01G070300	genebody	0	28	T. durum<Bread wheat
chr1A	53016121	53026052	N	N	TraesCS1A01G070200	genebody	chr1A	53027427	53039152	N	N	TraesCS1A01G070300	genebody	34	0	T. durum>Bread wheat
chr1A	53016121	53026052	N	N	TraesCS1A01G070200	genebody	chr1A	53446860	53460985	N	N	TraesCS1A01G070600	downstream	4	0	T. durum>Bread wheat
chr1A	53463233	53483877	N	N	TraesCS1A01G070700	downstream	chr1A	53540916	53550247	N	N	NA	NA	2	11	T. durum<Bread wheat
chr1A	53878188	53883601	N	N	NA	NA	chr1A	53896079	53914342	N	N	TraesCS1A01G071300	downstream	23	7	T. durum>Bread wheat
chr1A	53896079	53914342	N	N	TraesCS1A01G071300	downstream	chr1A	53999520	54014070	N	N	TraesCS1A01G071500	genebody	15	34	T. durum<Bread wheat
chr1A	53999520	54014070	N	N	TraesCS1A01G071500	genebody	chr1A	54014588	54028838	N	N	TraesCS1A01G071700	downstream	13	75	T. durum<Bread wheat
chr1A	54014588	54028838	N	N	TraesCS1A01G071700	downstream	chr1A	54071018	54081423	N	N	TraesCS1A01G071800	downstream	10	38	T. durum<Bread wheat
chr1A	54014588	54028838	N	N	TraesCS1A01G071700	downstream	chr1A	54186798	54191731	N	N	NA	NA	3	14	T. durum<Bread wheat
chr1A	57183917	57207275	N	N	TraesCS1A01G073100	downstream	chr1A	57208771	57215292	N	N	TraesCS1A01G073300	upstream	29	14	T. durum>Bread wheat
chr1A	57183917	57207275	N	N	TraesCS1A01G073100	downstream	chr1A	57288869	57308063	N	N	TraesCS1A01G073400	downstream	46	26	T. durum>Bread wheat
chr1A	58165218	58189681	N	N	TraesCS1A01G075000	upstream	chr1A	58233807	58247236	N	N	NA	NA	14	2	T. durum>Bread wheat
chr1A	58165218	58189681	N	N	TraesCS1A01G075000	upstream	chr1A	58248146	58256504	N	N	NA	NA	10	0	T. durum>Bread wheat
chr1A	58199991	58204678	N	N	TraesCS1A01G075100	genebody	chr1A	58233807	58247236	N	N	NA	NA	11	3	T. durum>Bread wheat
chr1A	58199991	58204678	N	N	TraesCS1A01G075100	genebody	chr1A	58248146	58256504	N	N	NA	NA	6	0	T. durum>Bread wheat
chr1A	58219598	58221489	N	N	NA	NA	chr1A	58248146	58256504	N	N	NA	NA	3	0	T. durum>Bread wheat
chr1A	58233807	58247236	N	N	NA	NA	chr1A	58248146	58256504	N	N	NA	NA	42	6	T. durum>Bread wheat
chr1A	60571154	60585968	N	N	NA	NA	chr1A	60588004	60589600	N	N	NA	NA	5	0	T. durum>Bread wheat
chr1A	60571154	60585968	N	N	NA	NA	chr1A	60588004	60589805	N	N	NA	NA	0	8	T. durum<Bread wheat
chr1A	63737469	63749066	N	N	TraesCS1A01G080700	upstream	chr1A	63849494	63862357	N	N	NA	NA	36	15	T. durum>Bread wheat
chr1A	63849494	63862357	N	N	NA	NA	chr1A	64544832	64558682	N	N	NA	NA	0	7	T. durum<Bread wheat
chr1A	63849494	63862357	N	N	NA	NA	chr1A	64544925	64558682	N	N	NA	NA	6	0	T. durum>Bread wheat
chr1A	64509674	64515147	N	N	NA	NA	chr1A	64544832	64558682	N	N	NA	NA	0	5	T. durum<Bread wheat
chr1A	64544832	64558682	N	N	NA	NA	chr1A	64560527	64563871	N	N	NA	NA	0	7	T. durum<Bread wheat
chr1A	64544832	64558682	N	N	NA	NA	chr1A	64580012	64601529	N	N	TraesCS1A01G081300	downstream	0	29	T. durum<Bread wheat
chr1A	64544925	64558682	N	N	NA	NA	chr1A	64580012	64601529	N	N	TraesCS1A01G081300	downstream	17	0	T. durum>Bread wheat
chr1A	65753186	65754688	N	N	NA	NA	chr1A	65788294	65796493	N	N	TraesCS1A01G082700	downstream	3	0	T. durum>Bread wheat
chr1A	76482099	76499248	N	N	TraesCS1A01G088200	genebody	chr1A	76821096	76828563	N	N	NA	NA	5	0	T. durum>Bread wheat
chr1A	76806724	76810838	N	N	NA	NA	chr1A	76821096	76828919	N	N	NA	NA	0	5	T. durum<Bread wheat
chr1A	76821096	76828563	N	N	NA	NA	chr1A	77099074	77110750	N	Y	TraesCS1A01G088900	upstream	4	0	T. durum>Bread wheat
chr1A	77785392	77799424	N	N	NA	NA	chr1A	78323832	78330702	N	N	TraesCS1A01G089100	genebody	2	12	T. durum<Bread wheat
chr1A	94093887	94113942	N	N	TraesCS1A01G097600	upstream	chr1A	94244072	94250439	N	N	TraesCS1A01G097700	downstream	5	0	T. durum>Bread wheat
chr1A	94689202	94713736	N	N	NA	NA	chr1A	94779604	94790562	N	N	TraesCS1A01G098600	upstream	0	4	T. durum<Bread wheat
chr1A	97797666	97809554	N	N	TraesCS1A01G101300	downstream	chr1A	97860857	97864430	N	N	NA	NA	0	5	T. durum<Bread wheat
chr1A	97848875	97855862	N	Y	NA	NA	chr1A	97860857	97864430	N	N	NA	NA	0	6	T. durum<Bread wheat
chr1A	102365415	102373963	N	N	TraesCS1A01G105900	genebody	chr1A	103309746	103313971	N	Y	TraesCS1A01G106100	genebody	3	0	T. durum>Bread wheat
chr1A	107093236	107100565	N	N	TraesCS1A01G108000	upstream	chr1A	107107993	107112058	N	N	TraesCS1A01G108100	genebody	8	0	T. durum>Bread wheat
chr1A	107093255	107100565	N	N	TraesCS1A01G108000	upstream	chr1A	107107993	107112058	N	N	TraesCS1A01G108100	genebody	0	7	T. durum<Bread wheat
chr1A	108676558	108683200	N	N	NA	NA	chr1A	108685361	108694777	N	N	TraesCS1A01G109300	downstream	0	9	T. durum<Bread wheat
chr1A	109980506	109986578	N	N	TraesCS1A01G110300	genebody	chr1A	110278969	110285777	N	N	TraesCS1A01G110800	downstream	0	5	T. durum<Bread wheat
chr1A	110066426	110070636	N	N	TraesCS1A01G110400	upstream	chr1A	487606787	487615508	N	N	TraesCS1A01G291800	downstream	4	0	T. durum>Bread wheat
chr1A	110278969	110285777	N	N	TraesCS1A01G110800	downstream	chr1A	111122137	111129514	N	N	TraesCS1A01G110900	genebody	0	4	T. durum<Bread wheat
chr1A	111122137	111129514	N	N	TraesCS1A01G110900	genebody	chr1A	111137790	111139775	N	N	NA	NA	0	4	T. durum<Bread wheat
chr1A	111122137	111129557	N	N	TraesCS1A01G110900	genebody	chr1A	111137790	111139775	N	N	NA	NA	5	0	T. durum>Bread wheat
chr1A	111621283	111627031	N	N	NA	NA	chr1A	111786801	111792526	N	N	NA	NA	0	5	T. durum<Bread wheat
chr1A	111970929	111982100	N	N	NA	NA	chr1A	111982990	112010649	N	N	NA	NA	3	15	T. durum<Bread wheat
chr1A	112775111	112778203	N	N	TraesCS1A01G111400	downstream	chr1A	554442867	554494887	chr1A_547592366_565563736	N	TraesCS1A01G385100	upstream	400	1	T. durum>Bread wheat
chr1A	112775111	112778203	N	N	TraesCS1A01G111400	downstream	chr1A	554509201	554518261	chr1A_547592366_565563736	N	TraesCS1A01G385200	downstream	41	0	T. durum>Bread wheat
chr1A	112775111	112778203	N	N	TraesCS1A01G111400	downstream	chr1A	584777584	584781272	N	N	TraesCS1A01G433800	downstream	5	0	T. durum>Bread wheat
chr1A	117194477	117202191	N	N	TraesCS1A01G113700	genebody	chr1A	117807576	117816161	N	N	NA	NA	0	6	T. durum<Bread wheat
chr1A	117807576	117816161	N	N	NA	NA	chr1A	118503349	118515630	N	N	TraesCS1A01G114300	genebody	0	6	T. durum<Bread wheat
chr1A	117903798	117912493	N	N	TraesCS1A01G114000	downstream	chr1A	118503349	118515630	N	N	TraesCS1A01G114300	genebody	0	6	T. durum<Bread wheat
chr1A	117903798	117912569	N	N	TraesCS1A01G114000	downstream	chr1A	118503349	118515630	N	N	TraesCS1A01G114300	genebody	5	0	T. durum>Bread wheat
chr1A	118503349	118515630	N	N	TraesCS1A01G114300	genebody	chr1A	118518703	118522511	N	N	NA	NA	8	23	T. durum<Bread wheat
chr1A	128049504	128053007	N	N	NA	NA	chr1A	128620790	128628641	N	N	NA	NA	0	6	T. durum<Bread wheat
chr1A	129701613	129707741	N	N	NA	NA	chr1A	129724751	129733078	N	N	TraesCS1A01G119200	downstream	0	8	T. durum<Bread wheat
chr1A	132778197	132798662	N	Y	TraesCS1A01G120200	downstream	chr1A	133143249	133151202	N	Y	NA	NA	0	10	T. durum<Bread wheat
chr1A	132778197	132798662	N	Y	TraesCS1A01G120200	downstream	chr1A	133145914	133151202	N	Y	NA	NA	12	0	T. durum>Bread wheat
chr1A	133126100	133130651	N	N	TraesCS1A01G120500	downstream	chr1A	133143249	133151202	N	Y	NA	NA	0	7	T. durum<Bread wheat
chr1A	133126100	133130651	N	N	TraesCS1A01G120500	downstream	chr1A	133145914	133151202	N	Y	NA	NA	4	0	T. durum>Bread wheat
chr1A	133133505	133135002	N	N	NA	NA	chr1A	133143249	133151202	N	Y	NA	NA	0	7	T. durum<Bread wheat
chr1A	133135560	133138020	N	N	NA	NA	chr1A	133143249	133151202	N	Y	NA	NA	0	5	T. durum<Bread wheat
chr1A	133143249	133151202	N	Y	NA	NA	chr1A	133156296	133159130	N	N	TraesCS1A01G120700	downstream	0	8	T. durum<Bread wheat
chr1A	133143249	133151202	N	Y	NA	NA	chr1A	133162915	133168309	N	N	TraesCS1A01G120900	downstream	0	7	T. durum<Bread wheat
chr1A	133145914	133151202	N	Y	NA	NA	chr1A	133162915	133168309	N	N	TraesCS1A01G120900	downstream	7	0	T. durum>Bread wheat
chr1A	137853246	137862029	N	N	NA	NA	chr1A	137910123	137912141	N	N	NA	NA	4	0	T. durum>Bread wheat
chr1A	137913385	137916238	N	N	NA	NA	chr1A	137924829	137938455	N	N	NA	NA	0	6	T. durum<Bread wheat
chr1A	137913385	137916973	N	N	NA	NA	chr1A	137924829	137938455	N	N	NA	NA	5	0	T. durum>Bread wheat
chr1A	224801481	224814025	N	N	TraesCS1A01G137800	genebody	chr1A	224816731	224823836	N	N	TraesCS1A01G137800	genebody	49	35	T. durum>Bread wheat
chr1A	230140007	230144343	N	N	TraesCS1A01G138200	genebody	chr1A	230151277	230156063	N	N	TraesCS1A01G138200	genebody	0	5	T. durum<Bread wheat
chr1A	234209299	234214553	N	N	TraesCS1A01G139100	genebody	chr1A	234224368	234227827	N	N	TraesCS1A01G139100	genebody	3	0	T. durum>Bread wheat
chr1A	234229297	234238429	N	N	TraesCS1A01G139100	genebody	chr1A	234252001	234254032	N	N	TraesCS1A01G139100	genebody	7	0	T. durum>Bread wheat
chr1A	237516358	237523663	N	N	TraesCS1A01G139700	genebody	chr1A	238203385	238212374	N	N	NA	NA	0	9	T. durum<Bread wheat
chr1A	237516528	237523663	N	N	TraesCS1A01G139700	genebody	chr1A	238203385	238212374	N	N	NA	NA	4	0	T. durum>Bread wheat
chr1A	238081351	238087637	N	N	NA	NA	chr1A	238096770	238101070	N	N	NA	NA	23	12	T. durum>Bread wheat
chr1A	238096770	238101070	N	N	NA	NA	chr1A	238103125	238157667	N	N	TraesCS1A01G140300	genebody	1	8	T. durum<Bread wheat
chr1A	238103125	238157667	N	N	TraesCS1A01G140300	genebody	chr1A	238203385	238212374	N	N	NA	NA	0	7	T. durum<Bread wheat
chr1A	238652504	238658857	N	N	TraesCS1A01G140700	genebody	chr1A	238662692	238675575	N	N	TraesCS1A01G140700	genebody	39	18	T. durum>Bread wheat
chr1A	241515937	241518796	N	N	NA	NA	chr1A	4009733	4012741	N	N	NA	NA	0	5	T. durum<Bread wheat
chr1A	241515937	241518796	N	N	NA	NA	chr1A	554442867	554494887	chr1A_547592366_565563736	N	TraesCS1A01G385100	upstream	0	24	T. durum<Bread wheat
chr1A	241991152	242004049	N	N	TraesCS1A01G142200	genebody	chr1A	242050173	242053926	N	N	NA	NA	5	0	T. durum>Bread wheat
chr1A	248610816	248616917	N	N	TraesCS1A01G143700	upstream	chr1A	248626361	248628181	N	N	NA	NA	5	0	T. durum>Bread wheat
chr1A	249041401	249057752	N	N	TraesCS1A01G144000	genebody	chr1A	249384185	249393355	N	N	NA	NA	0	9	T. durum<Bread wheat
chr1A	255478172	255490735	N	N	TraesCS1A01G148000	downstream	chr1A	255746201	255758291	N	N	TraesCS1A01G148200	downstream	5	0	T. durum>Bread wheat
chr1A	255746201	255751597	N	N	TraesCS1A01G148200	downstream	chr1A	255843763	255852697	N	N	NA	NA	0	6	T. durum<Bread wheat
chr1A	255746201	255758291	N	N	TraesCS1A01G148200	downstream	chr1A	256709439	256719745	N	N	TraesCS1A01G149000	genebody	4	0	T. durum>Bread wheat
chr1A	255752349	255758291	N	N	NA	NA	chr1A	255843763	255852697	N	N	NA	NA	0	7	T. durum<Bread wheat
chr1A	258448760	258453401	N	N	NA	NA	chr1A	258736562	258744417	N	N	TraesCS1A01G150600	upstream	5	0	T. durum>Bread wheat
chr1A	259013825	259017387	N	N	NA	NA	chr1A	259051115	259067184	N	N	TraesCS1A01G151100	genebody	6	1	T. durum>Bread wheat
chr1A	259051115	259067184	N	N	TraesCS1A01G151100	genebody	chr1A	259069000	259076467	N	N	TraesCS1A01G151200	downstream	25	12	T. durum>Bread wheat
chr1A	262006689	262010854	N	N	TraesCS1A01G152300	genebody	chr1A	262818331	262845194	N	N	TraesCS1A01G152500	genebody	21	6	T. durum>Bread wheat
chr1A	262012348	262017556	N	N	TraesCS1A01G152300	genebody	chr1A	262818331	262845194	N	N	TraesCS1A01G152500	genebody	43	14	T. durum>Bread wheat
chr1A	262818331	262845194	N	N	TraesCS1A01G152500	genebody	chr1A	262854781	262857805	N	N	NA	NA	2	11	T. durum<Bread wheat
chr1A	264981336	264986966	N	N	NA	NA	chr1A	265007099	265010156	N	N	NA	NA	0	6	T. durum<Bread wheat
chr1A	267172442	267187358	N	N	TraesCS1A01G153500	upstream	chr1A	267793244	267806240	N	Y	TraesCS1A01G153900	genebody	0	13	T. durum<Bread wheat
chr1A	267172442	267187358	N	N	TraesCS1A01G153500	upstream	chr1A	267793903	267806240	N	Y	TraesCS1A01G153900	genebody	10	0	T. durum>Bread wheat
chr1A	267345539	267350149	N	N	TraesCS1A01G153700	downstream	chr1A	267793903	267806240	N	Y	TraesCS1A01G153900	genebody	5	0	T. durum>Bread wheat
chr1A	267787518	267790302	N	N	NA	NA	chr1A	267793244	267806240	N	Y	TraesCS1A01G153900	genebody	0	6	T. durum<Bread wheat
chr1A	267793244	267806240	N	Y	TraesCS1A01G153900	genebody	chr1A	268913909	268940794	N	N	TraesCS1A01G154300	genebody	0	4	T. durum<Bread wheat
chr1A	267793903	267806240	N	Y	TraesCS1A01G153900	genebody	chr1A	267880248	267887336	N	N	TraesCS1A01G154000	downstream	3	0	T. durum>Bread wheat
chr1A	268890416	268893130	N	N	NA	NA	chr1A	268913909	268940794	N	N	TraesCS1A01G154300	genebody	10	3	T. durum>Bread wheat
chr1A	272190198	272209363	N	N	TraesCS1A01G155100	downstream	chr1A	272311717	272318870	N	N	NA	NA	0	6	T. durum<Bread wheat
chr1A	280267495	280281805	N	N	TraesCS1A01G157800	downstream	chr1A	280873956	280882444	N	N	NA	NA	5	18	T. durum<Bread wheat
chr1A	281885214	281895064	N	N	TraesCS1A01G158400	downstream	chr1A	282164284	282169417	N	N	NA	NA	0	8	T. durum<Bread wheat
chr1A	288861648	288872661	N	N	TraesCS1A01G160700	genebody	chr1A	289324554	289331882	N	N	TraesCS1A01G160900	upstream	0	5	T. durum<Bread wheat
chr1A	291729022	291736430	N	N	NA	NA	chr1A	291742493	291744355	N	N	NA	NA	0	4	T. durum<Bread wheat
chr1A	292077827	292092398	N	N	TraesCS1A01G162800	downstream	chr1A	292517264	292521761	N	N	TraesCS1A01G162900	downstream	4	0	T. durum>Bread wheat
chr1A	292499275	292503827	N	N	NA	NA	chr1A	292517264	292521761	N	N	TraesCS1A01G162900	downstream	5	0	T. durum>Bread wheat
chr1A	293708202	293724253	N	N	TraesCS1A01G163400	genebody	chr1A	293728428	293731896	N	N	TraesCS1A01G163600	genebody	0	12	T. durum<Bread wheat
chr1A	295455396	295466185	N	N	TraesCS1A01G164100	genebody	chr1A	295476568	295478058	N	N	NA	NA	4	0	T. durum>Bread wheat
chr1A	296203781	296218282	N	N	TraesCS1A01G164300	genebody	chr1A	296930148	296944436	N	N	NA	NA	0	5	T. durum<Bread wheat
chr1A	296915658	296926099	N	N	NA	NA	chr1A	296930148	296944436	N	N	NA	NA	0	20	T. durum<Bread wheat
chr1A	296915658	296926099	N	N	NA	NA	chr1A	296933838	296944491	N	N	NA	NA	6	0	T. durum>Bread wheat
chr1A	296930148	296944436	N	N	NA	NA	chr1A	296963039	296969906	N	N	NA	NA	0	11	T. durum<Bread wheat
chr1A	296930148	296944436	N	N	NA	NA	chr1A	297734053	297755619	N	N	TraesCS1A01G164800	genebody	0	6	T. durum<Bread wheat
chr1A	296933838	296944491	N	N	NA	NA	chr1A	296963039	296969906	N	N	NA	NA	11	0	T. durum>Bread wheat
chr1A	297734053	297755619	N	N	TraesCS1A01G164800	genebody	chr1A	299623433	299657505	N	N	TraesCS1A01G166900	genebody	7	1	T. durum>Bread wheat
chr1A	298606841	298616345	N	N	TraesCS1A01G165900	genebody	chr1A	298622640	298624113	N	N	TraesCS1A01G166000	downstream	5	0	T. durum>Bread wheat
chr1A	298606841	298616345	N	N	TraesCS1A01G165900	genebody	chr1A	299623433	299657505	N	N	TraesCS1A01G166900	genebody	4	0	T. durum>Bread wheat
chr1A	300855091	300861295	N	N	TraesCS1A01G168100	genebody	chr1A	300929299	300936409	N	N	TraesCS1A01G168200	upstream	4	0	T. durum>Bread wheat
chr1A	301196908	301208097	N	N	TraesCS1A01G168600	genebody	chr1A	301771948	301784731	N	N	TraesCS1A01G168900	genebody	15	6	T. durum>Bread wheat
chr1A	301771948	301784731	N	N	TraesCS1A01G168900	genebody	chr1A	301848222	301851395	N	N	NA	NA	4	0	T. durum>Bread wheat
chr1A	301831435	301834462	N	N	NA	NA	chr1A	301856417	301866077	N	N	TraesCS1A01G169100	genebody	7	0	T. durum>Bread wheat
chr1A	301848222	301851395	N	N	NA	NA	chr1A	301856417	301866077	N	N	TraesCS1A01G169100	genebody	4	0	T. durum>Bread wheat
chr1A	302581478	302589388	N	N	NA	NA	chr1A	302634466	302640109	N	N	TraesCS1A01G169600	genebody	4	0	T. durum>Bread wheat
chr1A	303780397	303785408	N	N	NA	NA	chr1A	303794314	303799034	N	N	NA	NA	5	18	T. durum<Bread wheat
chr1A	306549054	306553793	N	N	TraesCS1A01G171400	downstream	chr1A	306635997	306649530	N	N	TraesCS1A01G171500	genebody	4	0	T. durum>Bread wheat
chr1A	306635997	306646770	N	N	TraesCS1A01G171500	genebody	chr1A	307031978	307040002	N	N	TraesCS1A01G171700	genebody	0	6	T. durum<Bread wheat
chr1A	306635997	306646770	N	N	TraesCS1A01G171500	genebody	chr1A	307040897	307060041	N	N	TraesCS1A01G171700	genebody	0	8	T. durum<Bread wheat
chr1A	308203072	308212456	N	N	TraesCS1A01G172300	downstream	chr1A	308347266	308356666	N	N	TraesCS1A01G172500	downstream	0	6	T. durum<Bread wheat
chr1A	309454971	309462622	N	N	TraesCS1A01G173500	genebody	chr1A	309737382	309743796	N	N	TraesCS1A01G173700	genebody	5	0	T. durum>Bread wheat
chr1A	313638789	313643337	N	N	NA	NA	chr1A	313727127	313755431	N	N	TraesCS1A01G175700	downstream	4	0	T. durum>Bread wheat
chr1A	318548089	318555011	N	N	NA	NA	chr1A	319071774	319086709	N	N	TraesCS1A01G176900	downstream	0	7	T. durum<Bread wheat
chr1A	318548089	318555011	N	N	NA	NA	chr1A	319072143	319086709	N	N	TraesCS1A01G176900	downstream	3	0	T. durum>Bread wheat
chr1A	319071774	319086709	N	N	TraesCS1A01G176900	downstream	chr1A	319088660	319089950	N	N	TraesCS1A01G176900	upstream	0	6	T. durum<Bread wheat
chr1A	319071774	319086709	N	N	TraesCS1A01G176900	downstream	chr1A	319098591	319100342	N	N	NA	NA	0	4	T. durum<Bread wheat
chr1A	319071774	319086709	N	N	TraesCS1A01G176900	downstream	chr1A	319186144	319194850	N	N	NA	NA	0	6	T. durum<Bread wheat
chr1A	319071774	319086709	N	N	TraesCS1A01G176900	downstream	chr1A	319410686	319423582	N	N	NA	NA	0	6	T. durum<Bread wheat
chr1A	319072143	319086709	N	N	TraesCS1A01G176900	downstream	chr1A	319163963	319167893	N	N	NA	NA	6	0	T. durum>Bread wheat
chr1A	319072143	319086709	N	N	TraesCS1A01G176900	downstream	chr1A	319186139	319194850	N	N	NA	NA	6	0	T. durum>Bread wheat
chr1A	319072143	319086709	N	N	TraesCS1A01G176900	downstream	chr1A	319317681	319330246	N	N	TraesCS1A01G177000	downstream	5	0	T. durum>Bread wheat
chr1A	319072143	319086709	N	N	TraesCS1A01G176900	downstream	chr1A	319337301	319340804	N	N	NA	NA	4	0	T. durum>Bread wheat
chr1A	319186144	319194850	N	N	NA	NA	chr1A	319317681	319327065	N	N	TraesCS1A01G177000	downstream	0	9	T. durum<Bread wheat
chr1A	319186144	319194850	N	N	NA	NA	chr1A	319337301	319340804	N	N	NA	NA	0	5	T. durum<Bread wheat
chr1A	319186144	319194850	N	N	NA	NA	chr1A	319410686	319423582	N	N	NA	NA	0	7	T. durum<Bread wheat
chr1A	319303911	319310115	N	N	NA	NA	chr1A	319317681	319327065	N	N	TraesCS1A01G177000	downstream	0	13	T. durum<Bread wheat
chr1A	319303911	319310115	N	N	NA	NA	chr1A	319317681	319330246	N	N	TraesCS1A01G177000	downstream	22	0	T. durum>Bread wheat
chr1A	319317681	319327065	N	N	TraesCS1A01G177000	downstream	chr1A	319337301	319340804	N	N	NA	NA	0	8	T. durum<Bread wheat
chr1A	319317681	319327065	N	N	TraesCS1A01G177000	downstream	chr1A	319410686	319423582	N	N	NA	NA	0	5	T. durum<Bread wheat
chr1A	319317681	319330246	N	N	TraesCS1A01G177000	downstream	chr1A	319337301	319340804	N	N	NA	NA	10	0	T. durum>Bread wheat
chr1A	319317681	319330246	N	N	TraesCS1A01G177000	downstream	chr1A	319410686	319423582	N	N	NA	NA	6	0	T. durum>Bread wheat
chr1A	320892318	320907611	N	N	TraesCS1A01G177700	downstream	chr1A	321288615	321294566	N	N	NA	NA	7	0	T. durum>Bread wheat
chr1A	320892318	320907611	N	N	TraesCS1A01G177700	downstream	chr1A	321288615	321295010	N	N	NA	NA	0	6	T. durum<Bread wheat
chr1A	323961568	323975033	N	N	TraesCS1A01G179300	downstream	chr1A	324392096	324397655	N	N	NA	NA	5	0	T. durum>Bread wheat
chr1A	323961568	323975033	N	N	TraesCS1A01G179300	downstream	chr1A	324608374	324625177	N	Y	TraesCS1A01G179700	genebody	1	13	T. durum<Bread wheat
chr1A	324380408	324384754	N	N	NA	NA	chr1A	324392096	324397655	N	N	NA	NA	8	0	T. durum>Bread wheat
chr1A	324392096	324397655	N	N	NA	NA	chr1A	324488747	324503613	N	N	TraesCS1A01G179600	genebody	16	0	T. durum>Bread wheat
chr1A	324733122	324738496	N	N	NA	NA	chr1A	325030046	325055823	N	N	TraesCS1A01G180200	genebody	11	1	T. durum>Bread wheat
chr1A	325030046	325055823	N	N	TraesCS1A01G180200	genebody	chr1A	327525295	327542454	N	N	TraesCS1A01G181600	genebody	7	1	T. durum>Bread wheat
chr1A	329229621	329240288	N	N	NA	NA	chr1A	329535034	329547083	N	Y	NA	NA	0	22	T. durum<Bread wheat
chr1A	329229621	329240288	N	N	NA	NA	chr1A	329538496	329547083	N	N	NA	NA	23	0	T. durum>Bread wheat
chr1A	329245055	329249179	N	N	TraesCS1A01G182300	downstream	chr1A	329535034	329547083	N	Y	NA	NA	0	9	T. durum<Bread wheat
chr1A	329245055	329249179	N	N	TraesCS1A01G182300	downstream	chr1A	329538496	329547083	N	N	NA	NA	6	0	T. durum>Bread wheat
chr1A	329538496	329547083	N	N	NA	NA	chr1A	330081107	330092634	N	N	TraesCS1A01G182500	genebody	3	0	T. durum>Bread wheat
chr1A	330081107	330092634	N	N	TraesCS1A01G182500	genebody	chr1A	330126288	330128025	N	N	NA	NA	4	0	T. durum>Bread wheat
chr1A	335003654	335007026	N	N	NA	NA	chr1A	335011059	335035763	N	N	TraesCS1A01G184600	genebody	10	0	T. durum>Bread wheat
chr1A	335003857	335007026	N	N	NA	NA	chr1A	335011059	335035763	N	N	TraesCS1A01G184600	genebody	0	8	T. durum<Bread wheat
chr1A	335011059	335035763	N	N	TraesCS1A01G184600	genebody	chr1A	335103989	335121813	N	N	TraesCS1A01G184700	downstream	0	8	T. durum<Bread wheat
chr1A	335036593	335044998	N	N	TraesCS1A01G184600	upstream	chr1A	335103989	335121813	N	N	TraesCS1A01G184700	downstream	0	6	T. durum<Bread wheat
chr1A	340406741	340420099	N	N	TraesCS1A01G188600	genebody	chr1A	342378394	342395359	N	N	TraesCS1A01G189200	genebody	5	0	T. durum>Bread wheat
chr1A	342378394	342395359	N	N	TraesCS1A01G189200	genebody	chr1A	342866724	342885811	N	N	TraesCS1A01G189500	downstream	0	8	T. durum<Bread wheat
chr1A	342594508	342602086	N	N	TraesCS1A01G189400	downstream	chr1A	342866724	342885811	N	N	TraesCS1A01G189500	downstream	0	8	T. durum<Bread wheat
chr1A	342866724	342885811	N	N	TraesCS1A01G189500	downstream	chr1A	343384895	343415027	N	N	TraesCS1A01G189600	genebody	0	10	T. durum<Bread wheat
chr1A	343017894	343022019	N	N	NA	NA	chr1A	343384895	343415027	N	N	TraesCS1A01G189600	genebody	1	9	T. durum<Bread wheat
chr1A	343372246	343376074	N	N	NA	NA	chr1A	343384895	343415027	N	N	TraesCS1A01G189600	genebody	0	7	T. durum<Bread wheat
chr1A	343384895	343415027	N	N	TraesCS1A01G189600	genebody	chr1A	343741474	343760000	N	N	NA	NA	0	8	T. durum<Bread wheat
chr1A	344463630	344465828	N	N	NA	NA	chr1A	344473874	344496722	N	N	TraesCS1A01G190700	upstream	0	6	T. durum<Bread wheat
chr1A	344463630	344465911	N	N	NA	NA	chr1A	344473874	344496722	N	N	TraesCS1A01G190700	upstream	5	0	T. durum>Bread wheat
chr1A	344470210	344472293	N	N	TraesCS1A01G190600	genebody	chr1A	344473874	344496722	N	N	TraesCS1A01G190700	upstream	11	0	T. durum>Bread wheat
chr1A	345781847	345791930	N	N	TraesCS1A01G191300	genebody	chr1A	345994599	345996084	N	N	NA	NA	5	0	T. durum>Bread wheat
chr1A	347618419	347627923	N	N	TraesCS1A01G192200	genebody	chr1A	347630380	347643212	N	N	TraesCS1A01G192300	genebody	23	0	T. durum>Bread wheat
chr1A	347618419	347627923	N	N	TraesCS1A01G192200	genebody	chr1A	347630581	347643212	N	N	TraesCS1A01G192300	genebody	0	23	T. durum<Bread wheat
chr1A	347630380	347643212	N	N	TraesCS1A01G192300	genebody	chr1A	347916576	347930128	N	N	TraesCS1A01G192700	downstream	19	0	T. durum>Bread wheat
chr1A	347630581	347643212	N	N	TraesCS1A01G192300	genebody	chr1A	347916576	347930128	N	N	TraesCS1A01G192700	downstream	0	17	T. durum<Bread wheat
chr1A	347643743	347648823	N	N	TraesCS1A01G192400	genebody	chr1A	347916576	347930128	N	N	TraesCS1A01G192700	downstream	5	0	T. durum>Bread wheat
chr1A	347643743	347648925	N	N	TraesCS1A01G192400	genebody	chr1A	347916576	347930128	N	N	TraesCS1A01G192700	downstream	0	8	T. durum<Bread wheat
chr1A	347916576	347930128	N	N	TraesCS1A01G192700	downstream	chr1A	349996639	350020797	N	N	TraesCS1A01G193300	downstream	0	6	T. durum<Bread wheat
chr1A	348846850	348853770	N	N	TraesCS1A01G193100	upstream	chr1A	349996639	350020567	N	N	TraesCS1A01G193300	downstream	13	0	T. durum>Bread wheat
chr1A	348846850	348853770	N	N	TraesCS1A01G193100	upstream	chr1A	349996639	350020797	N	N	TraesCS1A01G193300	downstream	0	10	T. durum<Bread wheat
chr1A	349349909	349362869	N	N	TraesCS1A01G193200	upstream	chr1A	349996639	350020567	N	N	TraesCS1A01G193300	downstream	12	0	T. durum>Bread wheat
chr1A	349349909	349362869	N	N	TraesCS1A01G193200	upstream	chr1A	349996639	350020797	N	N	TraesCS1A01G193300	downstream	0	16	T. durum<Bread wheat
chr1A	349996639	350020797	N	N	TraesCS1A01G193300	downstream	chr1A	350400372	350412033	N	N	TraesCS1A01G193400	genebody	0	5	T. durum<Bread wheat
chr1A	350757852	350763624	N	N	TraesCS1A01G193600	upstream	chr1A	351339360	351351731	N	N	TraesCS1A01G193800	upstream	0	5	T. durum<Bread wheat
chr1A	351874050	351889822	N	N	TraesCS1A01G194800	genebody	chr1A	352009742	352022068	N	N	TraesCS1A01G195000	upstream	3	33	T. durum<Bread wheat
chr1A	352009742	352022068	N	N	TraesCS1A01G195000	upstream	chr1A	352026299	352035143	N	N	NA	NA	2	11	T. durum<Bread wheat
chr1A	352851004	352882483	N	N	TraesCS1A01G195300	downstream	chr1A	352896986	352900642	N	N	NA	NA	7	0	T. durum>Bread wheat
chr1A	352851004	352882483	N	N	TraesCS1A01G195300	downstream	chr1A	352897707	352900642	N	N	NA	NA	0	6	T. durum<Bread wheat
chr1A	353625563	353640951	N	N	TraesCS1A01G195700	upstream	chr1A	353653379	353655826	N	N	NA	NA	7	0	T. durum>Bread wheat
chr1A	353625563	353640951	N	N	TraesCS1A01G195700	upstream	chr1A	353653379	353655875	N	N	NA	NA	0	8	T. durum<Bread wheat
chr1A	357171142	357178092	N	N	NA	NA	chr1A	357180230	357189162	N	N	NA	NA	12	0	T. durum>Bread wheat
chr1A	357171142	357178092	N	N	NA	NA	chr1A	357180230	357189190	N	N	NA	NA	0	13	T. durum<Bread wheat
chr1A	357180230	357189162	N	N	NA	NA	chr1A	357761076	357783135	N	N	TraesCS1A01G199000	downstream	10	0	T. durum>Bread wheat
chr1A	357180230	357189190	N	N	NA	NA	chr1A	357761076	357783135	N	N	TraesCS1A01G199000	downstream	0	14	T. durum<Bread wheat
chr1A	357761076	357783135	N	N	TraesCS1A01G199000	downstream	chr1A	357786105	357792561	N	N	TraesCS1A01G199200	downstream	7	23	T. durum<Bread wheat
chr1A	358466280	358468477	N	N	NA	NA	chr1A	358804800	358814281	N	N	NA	NA	0	5	T. durum<Bread wheat
chr1A	362207855	362217474	N	N	TraesCS1A01G201300	downstream	chr1A	362619541	362630515	N	N	TraesCS1A01G201500	downstream	5	18	T. durum<Bread wheat
chr1A	362859353	362866013	N	N	TraesCS1A01G201600	genebody	chr1A	363433909	363456436	N	N	TraesCS1A01G202300	downstream	3	0	T. durum>Bread wheat
chr1A	363421932	363430317	N	N	TraesCS1A01G202200	downstream	chr1A	363687977	363696259	N	N	TraesCS1A01G202700	genebody	10	2	T. durum>Bread wheat
chr1A	366127332	366136623	N	N	NA	NA	chr1A	366257459	366302041	N	N	TraesCS1A01G204500	upstream	12	0	T. durum>Bread wheat
chr1A	366127332	366139754	N	N	NA	NA	chr1A	366257459	366302041	N	N	TraesCS1A01G204500	upstream	0	30	T. durum<Bread wheat
chr1A	367869425	367880991	N	N	TraesCS1A01G205300	upstream	chr1A	368201824	368205532	N	N	NA	NA	4	0	T. durum>Bread wheat
chr1A	368201824	368205532	N	N	NA	NA	chr1A	368356813	368365463	N	N	TraesCS1A01G205900	upstream	6	0	T. durum>Bread wheat
chr1A	368744939	368750508	N	N	TraesCS1A01G206200	downstream	chr1A	368806111	368833316	N	Y	TraesCS1A01G206700	genebody	9	2	T. durum>Bread wheat
chr1A	368806111	368833316	N	Y	TraesCS1A01G206700	genebody	chr1A	368971078	368977210	N	N	NA	NA	22	8	T. durum>Bread wheat
chr1A	368806111	368833316	N	Y	TraesCS1A01G206700	genebody	chr1A	368978629	368982832	N	N	NA	NA	14	0	T. durum>Bread wheat
chr1A	371215014	371229817	N	N	TraesCS1A01G209100	downstream	chr1A	372890918	372911796	N	N	TraesCS1A01G210500	downstream	0	4	T. durum<Bread wheat
chr1A	372552122	372557141	N	N	TraesCS1A01G210200	upstream	chr1A	372626148	372632837	N	N	TraesCS1A01G210300	genebody	4	0	T. durum>Bread wheat
chr1A	372552187	372557141	N	N	TraesCS1A01G210200	upstream	chr1A	372626148	372632837	N	N	TraesCS1A01G210300	genebody	0	6	T. durum<Bread wheat
chr1A	373322375	373329877	N	N	TraesCS1A01G210800	downstream	chr1A	373338293	373344213	N	N	NA	NA	4	0	T. durum>Bread wheat
chr1A	374036258	374039922	N	N	NA	NA	chr1A	374048360	374052301	N	N	TraesCS1A01G211100	downstream	0	4	T. durum<Bread wheat
chr1A	377497403	377506394	N	Y	TraesCS1A01G214600	upstream	chr1A	377608156	377610267	N	N	TraesCS1A01G214700	upstream	3	0	T. durum>Bread wheat
chr1A	377497403	377506394	N	Y	TraesCS1A01G214600	upstream	chr1A	377612422	377618618	N	N	TraesCS1A01G214700	downstream	6	0	T. durum>Bread wheat
chr1A	377497403	377506426	N	Y	TraesCS1A01G214600	upstream	chr1A	377603811	377607283	N	N	NA	NA	0	4	T. durum<Bread wheat
chr1A	377497403	377506426	N	Y	TraesCS1A01G214600	upstream	chr1A	380936591	380975206	N	N	TraesCS1A01G215400	genebody	0	5	T. durum<Bread wheat
chr1A	380936591	380975206	N	N	TraesCS1A01G215400	genebody	chr1A	381296512	381319315	N	Y	TraesCS1A01G215800	upstream	67	45	T. durum>Bread wheat
chr1A	381296512	381319315	N	Y	TraesCS1A01G215800	upstream	chr1A	381817786	381819932	N	N	TraesCS1A01G215900	genebody	5	0	T. durum>Bread wheat
chr1A	385886526	385902526	N	N	TraesCS1A01G217900	genebody	chr1A	385905046	385908206	N	N	NA	NA	4	16	T. durum<Bread wheat
chr1A	386424340	386438359	N	N	TraesCS1A01G218000	genebody	chr1A	386440475	386442364	N	N	NA	NA	0	5	T. durum<Bread wheat
chr1A	386424340	386438359	N	N	TraesCS1A01G218000	genebody	chr1A	386475199	386480789	N	N	TraesCS1A01G218100	upstream	1	9	T. durum<Bread wheat
chr1A	386424340	386438359	N	N	TraesCS1A01G218000	genebody	chr1A	386536598	386537969	N	N	NA	NA	0	5	T. durum<Bread wheat
chr1A	387019593	387032010	N	N	TraesCS1A01G218400	genebody	chr1A	387355530	387366188	N	N	TraesCS1A01G218700	downstream	12	4	T. durum>Bread wheat
chr1A	387019593	387032010	N	N	TraesCS1A01G218400	genebody	chr1A	387514504	387525888	N	N	TraesCS1A01G218800	upstream	0	6	T. durum<Bread wheat
chr1A	387019593	387032010	N	N	TraesCS1A01G218400	genebody	chr1A	387514504	387526036	N	N	TraesCS1A01G218800	upstream	13	0	T. durum>Bread wheat
chr1A	387048664	387052299	N	N	NA	NA	chr1A	387514504	387525888	N	N	TraesCS1A01G218800	upstream	0	4	T. durum<Bread wheat
chr1A	387355530	387366188	N	N	TraesCS1A01G218700	downstream	chr1A	387514504	387525888	N	N	TraesCS1A01G218800	upstream	0	21	T. durum<Bread wheat
chr1A	387355530	387366188	N	N	TraesCS1A01G218700	downstream	chr1A	387514504	387526036	N	N	TraesCS1A01G218800	upstream	13	0	T. durum>Bread wheat
chr1A	387367460	387370565	N	N	NA	NA	chr1A	387514504	387525888	N	N	TraesCS1A01G218800	upstream	0	9	T. durum<Bread wheat
chr1A	387367460	387370565	N	N	NA	NA	chr1A	387514504	387526036	N	N	TraesCS1A01G218800	upstream	10	0	T. durum>Bread wheat
chr1A	387514504	387525888	N	N	TraesCS1A01G218800	upstream	chr1A	387543536	387545427	N	N	NA	NA	0	9	T. durum<Bread wheat
chr1A	387514504	387525888	N	N	TraesCS1A01G218800	upstream	chr1A	387552659	387557494	N	N	NA	NA	0	5	T. durum<Bread wheat
chr1A	387514504	387525888	N	N	TraesCS1A01G218800	upstream	chr1A	387560472	387565330	N	N	NA	NA	0	12	T. durum<Bread wheat
chr1A	387514504	387525888	N	N	TraesCS1A01G218800	upstream	chr1A	387833980	387843067	N	N	TraesCS1A01G219200	upstream	0	5	T. durum<Bread wheat
chr1A	387514504	387526036	N	N	TraesCS1A01G218800	upstream	chr1A	387833980	387843067	N	N	TraesCS1A01G219200	upstream	5	0	T. durum>Bread wheat
chr1A	387514504	387526036	N	N	TraesCS1A01G218800	upstream	chr1A	387933719	387942812	N	N	NA	NA	3	0	T. durum>Bread wheat
chr1A	387514504	387526036	N	N	TraesCS1A01G218800	upstream	chr1A	387996347	388006529	N	N	TraesCS1A01G219300	downstream	3	0	T. durum>Bread wheat
chr1A	387547345	387549853	N	N	NA	NA	chr1A	387560472	387565330	N	N	NA	NA	0	5	T. durum<Bread wheat
chr1A	387996347	388006529	N	N	TraesCS1A01G219300	downstream	chr1A	388154403	388165378	N	N	TraesCS1A01G219500	downstream	0	16	T. durum<Bread wheat
chr1A	387996347	388006529	N	N	TraesCS1A01G219300	downstream	chr1A	388154468	388165378	N	N	TraesCS1A01G219500	downstream	26	0	T. durum>Bread wheat
chr1A	388154403	388165378	N	N	TraesCS1A01G219500	downstream	chr1A	388169244	388171048	N	N	NA	NA	0	5	T. durum<Bread wheat
chr1A	388154468	388165378	N	N	TraesCS1A01G219500	downstream	chr1A	388169244	388171048	N	N	NA	NA	5	0	T. durum>Bread wheat
chr1A	392460531	392463382	N	N	NA	NA	chr1A	392521147	392526521	N	N	TraesCS1A01G222800	genebody	6	1	T. durum>Bread wheat
chr1A	394847814	394855023	N	N	TraesCS1A01G224900	upstream	chr1A	395169191	395192562	N	N	TraesCS1A01G225100	upstream	18	0	T. durum>Bread wheat
chr1A	394847873	394855023	N	N	TraesCS1A01G224900	upstream	chr1A	395169191	395192562	N	N	TraesCS1A01G225100	upstream	0	18	T. durum<Bread wheat
chr1A	396421567	396435953	N	N	TraesCS1A01G226300	downstream	chr1A	396436809	396442146	N	N	TraesCS1A01G226400	genebody	8	0	T. durum>Bread wheat
chr1A	396436809	396439462	N	N	TraesCS1A01G226400	upstream	chr1A	396460401	396470235	N	N	TraesCS1A01G226500	downstream	0	8	T. durum<Bread wheat
chr1A	396436809	396442146	N	N	TraesCS1A01G226400	genebody	chr1A	396460401	396470235	N	N	TraesCS1A01G226500	downstream	9	0	T. durum>Bread wheat
chr1A	396460401	396470235	N	N	TraesCS1A01G226500	downstream	chr1A	397051549	397058410	N	Y	TraesCS1A01G226600	downstream	5	0	T. durum>Bread wheat
chr1A	402208785	402220176	N	N	NA	NA	chr1A	402252966	402260260	N	Y	TraesCS1A01G229700	downstream	3	0	T. durum>Bread wheat
chr1A	402232627	402238538	N	N	TraesCS1A01G229600	genebody	chr1A	402252966	402259421	N	N	TraesCS1A01G229700	downstream	0	7	T. durum<Bread wheat
chr1A	402232627	402238538	N	N	TraesCS1A01G229600	genebody	chr1A	402252966	402260260	N	Y	TraesCS1A01G229700	downstream	5	0	T. durum>Bread wheat
chr1A	402252966	402259421	N	N	TraesCS1A01G229700	downstream	chr1A	402797829	402809063	N	N	TraesCS1A01G229900	downstream	0	8	T. durum<Bread wheat
chr1A	402252966	402260260	N	Y	TraesCS1A01G229700	downstream	chr1A	402275924	402279871	N	N	TraesCS1A01G229800	downstream	7	0	T. durum>Bread wheat
chr1A	402252966	402260260	N	Y	TraesCS1A01G229700	downstream	chr1A	402797829	402809063	N	N	TraesCS1A01G229900	downstream	11	0	T. durum>Bread wheat
chr1A	402797829	402809063	N	N	TraesCS1A01G229900	downstream	chr1A	402821647	402823511	N	N	NA	NA	4	0	T. durum>Bread wheat
chr1A	402923550	402933513	N	Y	TraesCS1A01G230100	downstream	chr1A	402934553	402946700	N	N	TraesCS1A01G230300	genebody	57	35	T. durum>Bread wheat
chr1A	406580267	406599978	N	N	TraesCS1A01G233100	downstream	chr1A	406600759	406604159	N	N	NA	NA	8	0	T. durum>Bread wheat
chr1A	407314366	407315660	N	N	TraesCS1A01G233400	downstream	chr1A	407322144	407337831	N	N	TraesCS1A01G233500	downstream	9	2	T. durum>Bread wheat
chr1A	409822824	409842952	N	N	TraesCS1A01G234200	genebody	chr1A	409851206	409859283	N	N	TraesCS1A01G234500	downstream	83	23	T. durum>Bread wheat
chr1A	409822824	409842952	N	N	TraesCS1A01G234200	genebody	chr1A	410149070	410156479	N	N	TraesCS1A01G234600	genebody	8	0	T. durum>Bread wheat
chr1A	409822824	409842952	N	N	TraesCS1A01G234200	genebody	chr1A	415633616	415641228	chr1A_414330864_417223231	N	TraesCS1A01G235300	upstream	4	0	T. durum>Bread wheat
chr1A	409956073	409963933	N	N	NA	NA	chr1A	410149070	410156479	N	N	TraesCS1A01G234600	genebody	20	0	T. durum>Bread wheat
chr1A	409956073	409963933	N	N	NA	NA	chr1A	410149070	410156491	N	N	TraesCS1A01G234600	genebody	0	17	T. durum<Bread wheat
chr1A	425710893	425725661	N	N	TraesCS1A01G238900	genebody	chr1A	426068589	426074164	N	N	NA	NA	5	0	T. durum>Bread wheat
chr1A	426068589	426074164	N	N	NA	NA	chr1A	426294599	426306710	N	N	TraesCS1A01G239000	downstream	5	0	T. durum>Bread wheat
chr1A	426515912	426526918	N	N	TraesCS1A01G239100	downstream	chr1A	426883243	426894123	N	N	TraesCS1A01G239700	upstream	6	0	T. durum>Bread wheat
chr1A	426874150	426881613	N	N	TraesCS1A01G239600	downstream	chr1A	426883243	426894123	N	N	TraesCS1A01G239700	upstream	17	0	T. durum>Bread wheat
chr1A	426874150	426881613	N	N	TraesCS1A01G239600	downstream	chr1A	426883694	426894123	N	N	TraesCS1A01G239700	upstream	0	25	T. durum<Bread wheat
chr1A	426883243	426894123	N	N	TraesCS1A01G239700	upstream	chr1A	426921647	426928543	N	N	TraesCS1A01G240000	downstream	8	0	T. durum>Bread wheat
chr1A	426883243	426894123	N	N	TraesCS1A01G239700	upstream	chr1A	426929551	426935420	N	N	TraesCS1A01G240000	upstream	5	0	T. durum>Bread wheat
chr1A	426883694	426894123	N	N	TraesCS1A01G239700	upstream	chr1A	426904338	426907336	N	N	NA	NA	0	5	T. durum<Bread wheat
chr1A	426883694	426894123	N	N	TraesCS1A01G239700	upstream	chr1A	426921647	426928543	N	N	TraesCS1A01G240000	downstream	0	10	T. durum<Bread wheat
chr1A	426883694	426894123	N	N	TraesCS1A01G239700	upstream	chr1A	426929551	426935420	N	N	TraesCS1A01G240000	upstream	0	7	T. durum<Bread wheat
chr1A	430176733	430193406	N	N	TraesCS1A01G241900	genebody	chr1A	430227642	430229378	N	N	TraesCS1A01G242100	upstream	6	1	T. durum>Bread wheat
chr1A	430176733	430193406	N	N	TraesCS1A01G241900	genebody	chr1A	430231289	430244224	N	N	TraesCS1A01G242200	downstream	40	0	T. durum>Bread wheat
chr1A	430176733	430193406	N	N	TraesCS1A01G241900	genebody	chr1A	430231381	430244224	N	N	TraesCS1A01G242200	downstream	0	51	T. durum<Bread wheat
chr1A	430198564	430204472	N	N	NA	NA	chr1A	430231289	430244224	N	N	TraesCS1A01G242200	downstream	19	0	T. durum>Bread wheat
chr1A	430198564	430204472	N	N	NA	NA	chr1A	430231381	430244224	N	N	TraesCS1A01G242200	downstream	0	16	T. durum<Bread wheat
chr1A	430231289	430244224	N	N	TraesCS1A01G242200	downstream	chr1A	430331580	430334715	N	N	TraesCS1A01G242300	genebody	5	0	T. durum>Bread wheat
chr1A	430231289	430244224	N	N	TraesCS1A01G242200	downstream	chr1A	430335673	430339650	N	N	TraesCS1A01G242400	downstream	8	0	T. durum>Bread wheat
chr1A	430231289	430244224	N	N	TraesCS1A01G242200	downstream	chr1A	430340176	430345738	N	N	TraesCS1A01G242400	downstream	6	0	T. durum>Bread wheat
chr1A	430231289	430244224	N	N	TraesCS1A01G242200	downstream	chr1A	430581463	430596368	N	Y	TraesCS1A01G242500	genebody	7	0	T. durum>Bread wheat
chr1A	430231289	430244224	N	N	TraesCS1A01G242200	downstream	chr1A	430597194	430610979	N	N	TraesCS1A01G242600	upstream	7	0	T. durum>Bread wheat
chr1A	430231289	430244224	N	N	TraesCS1A01G242200	downstream	chr1A	430616515	430628340	N	N	TraesCS1A01G242800	genebody	4	0	T. durum>Bread wheat
chr1A	430231381	430244224	N	N	TraesCS1A01G242200	downstream	chr1A	430331580	430334715	N	N	TraesCS1A01G242300	genebody	0	5	T. durum<Bread wheat
chr1A	430231381	430244224	N	N	TraesCS1A01G242200	downstream	chr1A	430340176	430345738	N	N	TraesCS1A01G242400	downstream	0	8	T. durum<Bread wheat
chr1A	430231381	430244224	N	N	TraesCS1A01G242200	downstream	chr1A	430581463	430596368	N	Y	TraesCS1A01G242500	genebody	0	5	T. durum<Bread wheat
chr1A	430231381	430244224	N	N	TraesCS1A01G242200	downstream	chr1A	430597194	430610979	N	N	TraesCS1A01G242600	upstream	0	7	T. durum<Bread wheat
chr1A	431926225	431936320	N	N	NA	NA	chr1A	431940953	431944965	N	N	NA	NA	0	5	T. durum<Bread wheat
chr1A	432194097	432203064	N	N	TraesCS1A01G243700	downstream	chr1A	432522860	432529280	N	N	TraesCS1A01G244100	upstream	4	0	T. durum>Bread wheat
chr1A	432522860	432524927	N	N	TraesCS1A01G244000	downstream	chr1A	432530515	432543044	N	N	TraesCS1A01G244200	genebody	0	4	T. durum<Bread wheat
chr1A	432522860	432529280	N	N	TraesCS1A01G244100	upstream	chr1A	432530515	432543044	N	N	TraesCS1A01G244200	genebody	15	0	T. durum>Bread wheat
chr1A	432940166	432942838	N	N	NA	NA	chr1A	432966460	432988566	N	N	TraesCS1A01G245000	genebody	4	0	T. durum>Bread wheat
chr1A	432966460	432988566	N	N	TraesCS1A01G245000	genebody	chr1A	434419508	434424924	N	N	TraesCS1A01G245300	genebody	0	4	T. durum<Bread wheat
chr1A	433515883	433541342	N	N	TraesCS1A01G245100	downstream	chr1A	481211140	481234068	N	N	NA	NA	4	0	T. durum>Bread wheat
chr1A	433730041	433741325	N	N	NA	NA	chr1A	433744183	433750718	N	N	NA	NA	12	0	T. durum>Bread wheat
chr1A	433730041	433741325	N	N	NA	NA	chr1A	433744183	433751348	N	N	NA	NA	0	23	T. durum<Bread wheat
chr1A	433744183	433751348	N	N	NA	NA	chr1A	433756871	433760282	N	N	NA	NA	0	6	T. durum<Bread wheat
chr1A	436354858	436361154	N	N	NA	NA	chr1A	436418389	436441685	N	N	TraesCS1A01G246600	genebody	8	0	T. durum>Bread wheat
chr1A	436387268	436390183	N	N	TraesCS1A01G246200	genebody	chr1A	436418389	436441685	N	N	TraesCS1A01G246600	genebody	6	0	T. durum>Bread wheat
chr1A	436392964	436399260	N	N	TraesCS1A01G246200	downstream	chr1A	436418389	436441685	N	N	TraesCS1A01G246600	genebody	18	3	T. durum>Bread wheat
chr1A	440011635	440034840	N	N	TraesCS1A01G247900	genebody	chr1A	440066882	440073999	N	N	TraesCS1A01G248100	genebody	16	0	T. durum>Bread wheat
chr1A	440011635	440034840	N	N	TraesCS1A01G247900	genebody	chr1A	440068832	440073999	N	N	TraesCS1A01G248100	genebody	0	11	T. durum<Bread wheat
chr1A	440011635	440034840	N	N	TraesCS1A01G247900	genebody	chr1A	440167459	440175430	N	N	NA	NA	11	0	T. durum>Bread wheat
chr1A	440011635	440034840	N	N	TraesCS1A01G247900	genebody	chr1A	440167459	440175549	N	N	NA	NA	0	9	T. durum<Bread wheat
chr1A	440011635	440034840	N	N	TraesCS1A01G247900	genebody	chr1A	551497033	551518090	chr1A_547592366_565563736	N	TraesCS1A01G379400	upstream	43	0	T. durum>Bread wheat
chr1A	440066882	440073999	N	N	TraesCS1A01G248100	genebody	chr1A	440181740	440187851	N	N	TraesCS1A01G248200	upstream	3	0	T. durum>Bread wheat
chr1A	440066882	440073999	N	N	TraesCS1A01G248100	genebody	chr1A	440433928	440460216	N	N	TraesCS1A01G248400	genebody	4	0	T. durum>Bread wheat
chr1A	440167459	440175430	N	N	NA	NA	chr1A	440181740	440187851	N	N	TraesCS1A01G248200	upstream	6	0	T. durum>Bread wheat
chr1A	440167459	440175430	N	N	NA	NA	chr1A	440433928	440460216	N	N	TraesCS1A01G248400	genebody	9	0	T. durum>Bread wheat
chr1A	440167459	440175549	N	N	NA	NA	chr1A	440181740	440187851	N	N	TraesCS1A01G248200	upstream	0	11	T. durum<Bread wheat
chr1A	440167459	440175549	N	N	NA	NA	chr1A	440433928	440460216	N	N	TraesCS1A01G248400	genebody	0	11	T. durum<Bread wheat
chr1A	440430451	440431974	N	N	NA	NA	chr1A	440433928	440460216	N	N	TraesCS1A01G248400	genebody	0	7	T. durum<Bread wheat
chr1A	441019977	441024276	N	N	TraesCS1A01G248900	downstream	chr1A	441031277	441035046	N	N	TraesCS1A01G249000	downstream	0	5	T. durum<Bread wheat
chr1A	442553062	442569364	N	N	TraesCS1A01G251000	genebody	chr1A	442572522	442574376	N	N	NA	NA	1	8	T. durum<Bread wheat
chr1A	443078386	443082417	N	N	NA	NA	chr1A	443119580	443128390	N	N	TraesCS1A01G251500	downstream	6	0	T. durum>Bread wheat
chr1A	443078613	443082474	N	N	NA	NA	chr1A	443119580	443128390	N	N	TraesCS1A01G251500	downstream	0	7	T. durum<Bread wheat
chr1A	446542568	446556649	N	N	TraesCS1A01G255000	genebody	chr1A	447103448	447122592	N	N	TraesCS1A01G255200	genebody	30	17	T. durum>Bread wheat
chr1A	447103448	447122592	N	N	TraesCS1A01G255200	genebody	chr1A	447621067	447645505	N	N	TraesCS1A01G255400	genebody	43	30	T. durum>Bread wheat
chr1A	449459697	449473583	N	N	TraesCS1A01G256900	downstream	chr1A	449508832	449519009	N	Y	TraesCS1A01G257100	downstream	4	17	T. durum<Bread wheat
chr1A	449557710	449563724	N	N	TraesCS1A01G257300	downstream	chr1A	449570904	449572938	N	N	NA	NA	4	0	T. durum>Bread wheat
chr1A	449577646	449584284	N	N	NA	NA	chr1A	449603111	449613387	N	N	NA	NA	0	11	T. durum<Bread wheat
chr1A	449577646	449584284	N	N	NA	NA	chr1A	449606073	449613387	N	N	NA	NA	8	0	T. durum>Bread wheat
chr1A	449603111	449613387	N	N	NA	NA	chr1A	449830169	449861465	N	N	TraesCS1A01G258100	genebody	0	10	T. durum<Bread wheat
chr1A	449606073	449613387	N	N	NA	NA	chr1A	449830169	449861465	N	N	TraesCS1A01G258100	genebody	8	0	T. durum>Bread wheat
chr1A	449830169	449861465	N	N	TraesCS1A01G258100	genebody	chr1A	451536691	451547225	N	N	NA	NA	0	4	T. durum<Bread wheat
chr1A	451526473	451533339	N	N	NA	NA	chr1A	451536691	451547225	N	N	NA	NA	0	20	T. durum<Bread wheat
chr1A	451526473	451533339	N	N	NA	NA	chr1A	451536991	451547225	N	N	NA	NA	21	0	T. durum>Bread wheat
chr1A	451851045	451854898	N	N	TraesCS1A01G258700	downstream	chr1A	452016934	452029398	N	N	TraesCS1A01G258800	upstream	4	0	T. durum>Bread wheat
chr1A	451851045	451854898	N	N	TraesCS1A01G258700	downstream	chr1A	452016934	452029601	N	N	TraesCS1A01G258800	upstream	0	4	T. durum<Bread wheat
chr1A	452016934	452029398	N	N	TraesCS1A01G258800	upstream	chr1A	452040513	452049735	N	N	TraesCS1A01G259100	upstream	15	0	T. durum>Bread wheat
chr1A	452016934	452029398	N	N	TraesCS1A01G258800	upstream	chr1A	452277880	452286065	N	N	TraesCS1A01G259200	downstream	8	0	T. durum>Bread wheat
chr1A	452016934	452029601	N	N	TraesCS1A01G258800	upstream	chr1A	452040513	452049735	N	N	TraesCS1A01G259100	upstream	0	20	T. durum<Bread wheat
chr1A	452016934	452029601	N	N	TraesCS1A01G258800	upstream	chr1A	452277880	452286065	N	N	TraesCS1A01G259200	downstream	0	6	T. durum<Bread wheat
chr1A	452016934	452029601	N	N	TraesCS1A01G258800	upstream	chr1A	452752294	452764647	N	N	TraesCS1A01G259500	genebody	0	4	T. durum<Bread wheat
chr1A	452040513	452049735	N	N	TraesCS1A01G259100	upstream	chr1A	452752674	452764647	N	N	TraesCS1A01G259500	genebody	4	0	T. durum>Bread wheat
chr1A	452277880	452286065	N	N	TraesCS1A01G259200	downstream	chr1A	452752294	452764647	N	N	TraesCS1A01G259500	genebody	0	7	T. durum<Bread wheat
chr1A	452277880	452286065	N	N	TraesCS1A01G259200	downstream	chr1A	452752674	452764647	N	N	TraesCS1A01G259500	genebody	6	0	T. durum>Bread wheat
chr1A	452290712	452297251	N	N	TraesCS1A01G259300	upstream	chr1A	452752674	452764647	N	N	TraesCS1A01G259500	genebody	6	0	T. durum>Bread wheat
chr1A	452450400	452457723	N	N	TraesCS1A01G259400	downstream	chr1A	452752294	452764647	N	N	TraesCS1A01G259500	genebody	0	6	T. durum<Bread wheat
chr1A	452450400	452457723	N	N	TraesCS1A01G259400	downstream	chr1A	452752674	452764647	N	N	TraesCS1A01G259500	genebody	9	0	T. durum>Bread wheat
chr1A	452752294	452764647	N	N	TraesCS1A01G259500	genebody	chr1A	452774985	452788449	N	N	TraesCS1A01G259700	upstream	0	53	T. durum<Bread wheat
chr1A	452752294	452764647	N	N	TraesCS1A01G259500	genebody	chr1A	452855094	452865814	N	N	TraesCS1A01G259800	downstream	0	10	T. durum<Bread wheat
chr1A	452752674	452764647	N	N	TraesCS1A01G259500	genebody	chr1A	452774985	452788449	N	N	TraesCS1A01G259700	upstream	53	0	T. durum>Bread wheat
chr1A	452752674	452764647	N	N	TraesCS1A01G259500	genebody	chr1A	452855094	452865814	N	N	TraesCS1A01G259800	downstream	11	0	T. durum>Bread wheat
chr1A	459080859	459088376	N	N	NA	NA	chr1A	459089763	459101122	N	N	TraesCS1A01G263600	upstream	5	0	T. durum>Bread wheat
chr1A	459081276	459088376	N	N	NA	NA	chr1A	459089763	459101122	N	N	TraesCS1A01G263600	upstream	0	8	T. durum<Bread wheat
chr1A	459148499	459157259	N	N	NA	NA	chr1A	459308011	459319996	N	N	TraesCS1A01G264000	genebody	0	5	T. durum<Bread wheat
chr1A	459148499	459157259	N	N	NA	NA	chr1A	459308011	459320549	N	N	TraesCS1A01G264000	genebody	7	0	T. durum>Bread wheat
chr1A	459185072	459193418	N	N	TraesCS1A01G263700	downstream	chr1A	459308011	459320549	N	N	TraesCS1A01G264000	genebody	7	0	T. durum>Bread wheat
chr1A	459263912	459274853	N	N	TraesCS1A01G263800	downstream	chr1A	459308011	459319996	N	N	TraesCS1A01G264000	genebody	0	12	T. durum<Bread wheat
chr1A	459263912	459274853	N	N	TraesCS1A01G263800	downstream	chr1A	459308011	459320549	N	N	TraesCS1A01G264000	genebody	12	0	T. durum>Bread wheat
chr1A	459299986	459304848	N	N	TraesCS1A01G264000	downstream	chr1A	459308011	459319996	N	N	TraesCS1A01G264000	genebody	0	16	T. durum<Bread wheat
chr1A	459299986	459304848	N	N	TraesCS1A01G264000	downstream	chr1A	459308011	459320549	N	N	TraesCS1A01G264000	genebody	18	0	T. durum>Bread wheat
chr1A	459308011	459319996	N	N	TraesCS1A01G264000	genebody	chr1A	459511488	459527008	N	N	TraesCS1A01G264200	upstream	0	18	T. durum<Bread wheat
chr1A	459308011	459320549	N	N	TraesCS1A01G264000	genebody	chr1A	459511488	459527008	N	N	TraesCS1A01G264200	upstream	10	0	T. durum>Bread wheat
chr1A	459511488	459527008	N	N	TraesCS1A01G264200	upstream	chr1A	460003376	460006767	N	N	NA	NA	5	0	T. durum>Bread wheat
chr1A	460632670	460645232	N	N	TraesCS1A01G264900	upstream	chr1A	460648631	460650039	N	N	NA	NA	0	10	T. durum<Bread wheat
chr1A	460850142	460857121	N	N	TraesCS1A01G265200	downstream	chr1A	460867339	460870588	N	N	NA	NA	0	5	T. durum<Bread wheat
chr1A	462255487	462260050	N	N	NA	NA	chr1A	462265696	462274046	N	N	NA	NA	9	0	T. durum>Bread wheat
chr1A	463392517	463396973	N	N	NA	NA	chr1A	463401192	463411643	N	N	TraesCS1A01G268700	upstream	1	9	T. durum<Bread wheat
chr1A	463807468	463831118	N	N	TraesCS1A01G269200	upstream	chr1A	463944795	463948719	N	N	NA	NA	6	0	T. durum>Bread wheat
chr1A	469392222	469398516	N	N	NA	NA	chr1A	469434418	469439484	N	N	NA	NA	7	0	T. durum>Bread wheat
chr1A	474178235	474181549	N	N	NA	NA	chr1A	474186224	474206176	N	N	TraesCS1A01G278200	upstream	11	2	T. durum>Bread wheat
chr1A	474225713	474234251	N	N	TraesCS1A01G278400	genebody	chr1A	474256635	474261680	N	N	TraesCS1A01G278500	downstream	15	3	T. durum>Bread wheat
chr1A	474225713	474234251	N	N	TraesCS1A01G278400	genebody	chr1A	474285954	474301635	N	N	TraesCS1A01G278600	downstream	14	6	T. durum>Bread wheat
chr1A	474561438	474585521	N	N	NA	NA	chr1A	474698332	474705740	N	N	TraesCS1A01G279100	downstream	4	0	T. durum>Bread wheat
chr1A	474561438	474585521	N	N	NA	NA	chr1A	474698332	474706013	N	N	TraesCS1A01G279100	downstream	0	8	T. durum<Bread wheat
chr1A	474637342	474646601	N	N	TraesCS1A01G279000	upstream	chr1A	474698332	474705740	N	N	TraesCS1A01G279100	downstream	12	0	T. durum>Bread wheat
chr1A	474637342	474646601	N	N	TraesCS1A01G279000	upstream	chr1A	474698332	474706013	N	N	TraesCS1A01G279100	downstream	0	12	T. durum<Bread wheat
chr1A	474698332	474705740	N	N	TraesCS1A01G279100	downstream	chr1A	474768558	474774242	N	N	NA	NA	15	0	T. durum>Bread wheat
chr1A	474698332	474706013	N	N	TraesCS1A01G279100	downstream	chr1A	474768558	474774242	N	N	NA	NA	0	13	T. durum<Bread wheat
chr1A	476900983	476916403	N	N	TraesCS1A01G279400	downstream	chr1A	477028803	477035256	N	N	NA	NA	0	6	T. durum<Bread wheat
chr1A	476971912	476989423	N	N	TraesCS1A01G279600	upstream	chr1A	476993326	476999894	N	N	NA	NA	0	6	T. durum<Bread wheat
chr1A	476971912	476989423	N	N	TraesCS1A01G279600	upstream	chr1A	477028803	477035205	N	N	NA	NA	10	0	T. durum>Bread wheat
chr1A	476971912	476989423	N	N	TraesCS1A01G279600	upstream	chr1A	477028803	477035256	N	N	NA	NA	0	10	T. durum<Bread wheat
chr1A	477014535	477024628	N	N	TraesCS1A01G279900	upstream	chr1A	477028803	477035205	N	N	NA	NA	21	0	T. durum>Bread wheat
chr1A	477014535	477024628	N	N	TraesCS1A01G279900	upstream	chr1A	477028803	477035256	N	N	NA	NA	0	30	T. durum<Bread wheat
chr1A	477028803	477035205	N	N	NA	NA	chr1A	477043524	477051972	N	N	NA	NA	8	0	T. durum>Bread wheat
chr1A	477028803	477035256	N	N	NA	NA	chr1A	477043524	477051972	N	N	NA	NA	0	9	T. durum<Bread wheat
chr1A	477728902	477742764	N	N	TraesCS1A01G280400	upstream	chr1A	477858766	477862473	N	N	NA	NA	0	5	T. durum<Bread wheat
chr1A	477728902	477742764	N	N	TraesCS1A01G280400	upstream	chr1A	477929139	477939128	N	N	NA	NA	0	20	T. durum<Bread wheat
chr1A	477728902	477742764	N	N	TraesCS1A01G280400	upstream	chr1A	477929143	477939128	N	N	NA	NA	15	0	T. durum>Bread wheat
chr1A	477728902	477742764	N	N	TraesCS1A01G280400	upstream	chr1A	478416292	478436495	N	N	NA	NA	4	0	T. durum>Bread wheat
chr1A	477758651	477761329	N	N	NA	NA	chr1A	477767909	477773917	N	N	NA	NA	0	7	T. durum<Bread wheat
chr1A	477767909	477773917	N	N	NA	NA	chr1A	477929139	477939128	N	N	NA	NA	0	6	T. durum<Bread wheat
chr1A	477767909	477773917	N	N	NA	NA	chr1A	477929143	477939128	N	N	NA	NA	4	0	T. durum>Bread wheat
chr1A	477929139	477939128	N	N	NA	NA	chr1A	478255033	478262824	N	N	TraesCS1A01G280500	downstream	0	16	T. durum<Bread wheat
chr1A	477929139	477939128	N	N	NA	NA	chr1A	478349011	478360859	N	N	TraesCS1A01G280600	downstream	0	20	T. durum<Bread wheat
chr1A	477929139	477939128	N	N	NA	NA	chr1A	478417192	478436495	N	N	NA	NA	0	11	T. durum<Bread wheat
chr1A	477929143	477939128	N	N	NA	NA	chr1A	478255033	478262824	N	N	TraesCS1A01G280500	downstream	10	0	T. durum>Bread wheat
chr1A	477929143	477939128	N	N	NA	NA	chr1A	478349011	478360859	N	N	TraesCS1A01G280600	downstream	18	0	T. durum>Bread wheat
chr1A	478255033	478262824	N	N	TraesCS1A01G280500	downstream	chr1A	478416292	478436495	N	N	NA	NA	4	0	T. durum>Bread wheat
chr1A	478349011	478360859	N	N	TraesCS1A01G280600	downstream	chr1A	478416292	478436495	N	N	NA	NA	13	0	T. durum>Bread wheat
chr1A	478349011	478360859	N	N	TraesCS1A01G280600	downstream	chr1A	478417192	478436495	N	N	NA	NA	0	20	T. durum<Bread wheat
chr1A	478362908	478366684	N	N	NA	NA	chr1A	478417192	478436495	N	N	NA	NA	0	8	T. durum<Bread wheat
chr1A	478412242	478414650	N	N	NA	NA	chr1A	478416292	478436495	N	N	NA	NA	4	0	T. durum>Bread wheat
chr1A	478412242	478414650	N	N	NA	NA	chr1A	478417192	478436495	N	N	NA	NA	0	7	T. durum<Bread wheat
chr1A	478416292	478436495	N	N	NA	NA	chr1A	478440876	478445561	N	N	NA	NA	3	0	T. durum>Bread wheat
chr1A	478416292	478436495	N	N	NA	NA	chr1A	478462228	478466682	N	N	NA	NA	3	0	T. durum>Bread wheat
chr1A	478417192	478436495	N	N	NA	NA	chr1A	478462228	478466682	N	N	NA	NA	0	4	T. durum<Bread wheat
chr1A	478417192	478436495	N	N	NA	NA	chr1A	478534610	478539283	N	N	TraesCS1A01G280800	downstream	0	5	T. durum<Bread wheat
chr1A	478981034	478987100	N	N	NA	NA	chr1A	479027668	479034932	N	N	NA	NA	4	0	T. durum>Bread wheat
chr1A	478981034	478987100	N	N	NA	NA	chr1A	479211475	479219095	N	N	NA	NA	4	0	T. durum>Bread wheat
chr1A	478981034	478987100	N	N	NA	NA	chr1A	479540905	479549984	N	N	TraesCS1A01G281100	genebody	7	0	T. durum>Bread wheat
chr1A	478981551	478987100	N	N	NA	NA	chr1A	479027668	479034932	N	N	NA	NA	0	4	T. durum<Bread wheat
chr1A	478981551	478987100	N	N	NA	NA	chr1A	479211475	479219095	N	N	NA	NA	0	5	T. durum<Bread wheat
chr1A	478981551	478987100	N	N	NA	NA	chr1A	479540905	479549984	N	N	TraesCS1A01G281100	genebody	0	14	T. durum<Bread wheat
chr1A	479717490	479720338	N	N	NA	NA	chr1A	479784091	479790342	N	N	NA	NA	4	0	T. durum>Bread wheat
chr1A	479783937	479790342	N	N	NA	NA	chr1A	479801297	479823958	N	N	TraesCS1A01G281300	downstream	0	10	T. durum<Bread wheat
chr1A	479783937	479790342	N	N	NA	NA	chr1A	479826458	479831885	N	N	TraesCS1A01G281400	genebody	0	4	T. durum<Bread wheat
chr1A	479784091	479790342	N	N	NA	NA	chr1A	479801297	479823958	N	N	TraesCS1A01G281300	downstream	15	0	T. durum>Bread wheat
chr1A	479784091	479790342	N	N	NA	NA	chr1A	479826458	479831885	N	N	TraesCS1A01G281400	genebody	5	0	T. durum>Bread wheat
chr1A	481205500	481207192	N	N	NA	NA	chr1A	481211140	481234068	N	N	NA	NA	0	4	T. durum<Bread wheat
chr1A	481208112	481210037	N	N	NA	NA	chr1A	481211140	481234068	N	N	NA	NA	0	5	T. durum<Bread wheat
chr1A	481211140	481234068	N	N	NA	NA	chr1A	481238201	481243769	N	N	NA	NA	9	0	T. durum>Bread wheat
chr1A	481211140	481234068	N	N	NA	NA	chr1A	481238201	481244296	N	N	NA	NA	0	31	T. durum<Bread wheat
chr1A	481211140	481234068	N	N	NA	NA	chr1A	481625382	481633214	N	N	TraesCS1A01G283700	downstream	0	12	T. durum<Bread wheat
chr1A	481211140	481234068	N	N	NA	NA	chr1A	481642392	481658647	N	N	TraesCS1A01G283800	downstream	9	0	T. durum>Bread wheat
chr1A	481211140	481234068	N	N	NA	NA	chr1A	481642572	481658647	N	N	TraesCS1A01G283800	downstream	0	19	T. durum<Bread wheat
chr1A	481238201	481244296	N	N	NA	NA	chr1A	481642572	481658647	N	N	TraesCS1A01G283800	downstream	0	7	T. durum<Bread wheat
chr1A	481621155	481623974	N	N	NA	NA	chr1A	481642572	481658647	N	N	TraesCS1A01G283800	downstream	0	5	T. durum<Bread wheat
chr1A	481625382	481633214	N	N	TraesCS1A01G283700	downstream	chr1A	481642572	481658647	N	N	TraesCS1A01G283800	downstream	0	19	T. durum<Bread wheat
chr1A	481625563	481633214	N	N	TraesCS1A01G283700	downstream	chr1A	481642392	481658647	N	N	TraesCS1A01G283800	downstream	15	0	T. durum>Bread wheat
chr1A	481642392	481658647	N	N	TraesCS1A01G283800	downstream	chr1A	481670581	481673909	N	N	TraesCS1A01G283900	upstream	5	0	T. durum>Bread wheat
chr1A	481642392	481658647	N	N	TraesCS1A01G283800	downstream	chr1A	481689986	481706328	N	N	TraesCS1A01G284000	downstream	16	0	T. durum>Bread wheat
chr1A	481642392	481658647	N	N	TraesCS1A01G283800	downstream	chr1A	481752135	481757766	N	N	TraesCS1A01G284200	downstream	4	0	T. durum>Bread wheat
chr1A	481642392	481658647	N	N	TraesCS1A01G283800	downstream	chr1A	481918461	481935176	N	N	TraesCS1A01G284500	downstream	5	0	T. durum>Bread wheat
chr1A	481642572	481658647	N	N	TraesCS1A01G283800	downstream	chr1A	481670598	481673909	N	N	TraesCS1A01G283900	upstream	0	5	T. durum<Bread wheat
chr1A	481642572	481658647	N	N	TraesCS1A01G283800	downstream	chr1A	481674870	481677053	N	N	TraesCS1A01G283900	downstream	0	4	T. durum<Bread wheat
chr1A	481642572	481658647	N	N	TraesCS1A01G283800	downstream	chr1A	481689986	481706328	N	N	TraesCS1A01G284000	downstream	0	16	T. durum<Bread wheat
chr1A	481642572	481658647	N	N	TraesCS1A01G283800	downstream	chr1A	481752135	481757766	N	N	TraesCS1A01G284200	downstream	0	5	T. durum<Bread wheat
chr1A	481642572	481658647	N	N	TraesCS1A01G283800	downstream	chr1A	481764242	481770598	N	N	NA	NA	0	5	T. durum<Bread wheat
chr1A	481642572	481658647	N	N	TraesCS1A01G283800	downstream	chr1A	481918461	481935176	N	N	TraesCS1A01G284500	downstream	0	7	T. durum<Bread wheat
chr1A	481670598	481673909	N	N	TraesCS1A01G283900	upstream	chr1A	481689986	481706328	N	N	TraesCS1A01G284000	downstream	0	5	T. durum<Bread wheat
chr1A	482224526	482234291	N	N	NA	NA	chr1A	551147153	551150835	chr1A_547592366_565563736	N	NA	NA	4	0	T. durum>Bread wheat
chr1A	482373274	482376508	N	N	TraesCS1A01G285100	downstream	chr1A	482757817	482775136	N	N	TraesCS1A01G285300	downstream	3	0	T. durum>Bread wheat
chr1A	482757817	482775136	N	N	TraesCS1A01G285300	downstream	chr1A	482777194	482786178	N	N	TraesCS1A01G285600	downstream	70	53	T. durum>Bread wheat
chr1A	483652918	483655663	N	N	NA	NA	chr1A	483669624	483682262	N	N	TraesCS1A01G286900	downstream	12	4	T. durum>Bread wheat
chr1A	484996116	485014434	N	N	TraesCS1A01G287800	upstream	chr1A	485174475	485178969	N	N	NA	NA	6	0	T. durum>Bread wheat
chr1A	484996116	485014434	N	N	TraesCS1A01G287800	upstream	chr1A	485339759	485348606	N	N	TraesCS1A01G288300	downstream	11	1	T. durum>Bread wheat
chr1A	486742747	486752616	N	N	TraesCS1A01G289800	downstream	chr1A	486815192	486821823	N	N	TraesCS1A01G290000	upstream	8	0	T. durum>Bread wheat
chr1A	486742747	486752616	N	N	TraesCS1A01G289800	downstream	chr1A	486815433	486821823	N	N	TraesCS1A01G290000	upstream	0	9	T. durum<Bread wheat
chr1A	486742747	486752616	N	N	TraesCS1A01G289800	downstream	chr1A	486937624	486942247	N	N	NA	NA	4	0	T. durum>Bread wheat
chr1A	486781865	486787131	N	N	NA	NA	chr1A	486815192	486821823	N	N	TraesCS1A01G290000	upstream	4	0	T. durum>Bread wheat
chr1A	486781865	486787131	N	N	NA	NA	chr1A	486815433	486821823	N	N	TraesCS1A01G290000	upstream	0	7	T. durum<Bread wheat
chr1A	486781865	486787131	N	N	NA	NA	chr1A	486889529	486898150	N	N	TraesCS1A01G290100	downstream	0	5	T. durum<Bread wheat
chr1A	486807427	486808868	N	N	NA	NA	chr1A	486815192	486821823	N	N	TraesCS1A01G290000	upstream	4	0	T. durum>Bread wheat
chr1A	486815192	486821823	N	N	TraesCS1A01G290000	upstream	chr1A	486839143	486847272	N	N	NA	NA	6	0	T. durum>Bread wheat
chr1A	486815192	486821823	N	N	TraesCS1A01G290000	upstream	chr1A	486889529	486898150	N	N	TraesCS1A01G290100	downstream	6	0	T. durum>Bread wheat
chr1A	486815192	486821823	N	N	TraesCS1A01G290000	upstream	chr1A	486946350	486962473	N	N	TraesCS1A01G290300	downstream	9	0	T. durum>Bread wheat
chr1A	486815433	486821823	N	N	TraesCS1A01G290000	upstream	chr1A	486839143	486847272	N	N	NA	NA	0	5	T. durum<Bread wheat
chr1A	486815433	486821823	N	N	TraesCS1A01G290000	upstream	chr1A	486889529	486898150	N	N	TraesCS1A01G290100	downstream	0	10	T. durum<Bread wheat
chr1A	486815433	486821823	N	N	TraesCS1A01G290000	upstream	chr1A	486937624	486942085	N	N	NA	NA	0	5	T. durum<Bread wheat
chr1A	486815433	486821823	N	N	TraesCS1A01G290000	upstream	chr1A	486946350	486962473	N	N	TraesCS1A01G290300	downstream	0	18	T. durum<Bread wheat
chr1A	486889529	486898150	N	N	TraesCS1A01G290100	downstream	chr1A	486937624	486942085	N	N	NA	NA	0	9	T. durum<Bread wheat
chr1A	486937624	486942085	N	N	NA	NA	chr1A	486946350	486962473	N	N	TraesCS1A01G290300	downstream	0	11	T. durum<Bread wheat
chr1A	486946350	486962473	N	N	TraesCS1A01G290300	downstream	chr1A	486964449	486965946	N	N	NA	NA	0	4	T. durum<Bread wheat
chr1A	487480607	487489119	N	N	TraesCS1A01G291400	genebody	chr1A	487724162	487744141	N	N	TraesCS1A01G292200	downstream	0	7	T. durum<Bread wheat
chr1A	487480607	487489119	N	N	TraesCS1A01G291400	genebody	chr1A	487724362	487744141	N	N	TraesCS1A01G292200	downstream	6	0	T. durum>Bread wheat
chr1A	487559138	487566435	N	N	TraesCS1A01G291500	upstream	chr1A	487724162	487744141	N	N	TraesCS1A01G292200	downstream	0	8	T. durum<Bread wheat
chr1A	487567865	487572445	N	N	TraesCS1A01G291600	genebody	chr1A	487724162	487744141	N	N	TraesCS1A01G292200	downstream	0	7	T. durum<Bread wheat
chr1A	487567865	487572445	N	N	TraesCS1A01G291600	genebody	chr1A	487724362	487744141	N	N	TraesCS1A01G292200	downstream	6	0	T. durum>Bread wheat
chr1A	487602933	487605383	N	N	TraesCS1A01G291700	upstream	chr1A	487724362	487744141	N	N	TraesCS1A01G292200	downstream	4	0	T. durum>Bread wheat
chr1A	487602988	487605383	N	N	TraesCS1A01G291700	upstream	chr1A	487724162	487744141	N	N	TraesCS1A01G292200	downstream	0	7	T. durum<Bread wheat
chr1A	487606787	487615508	N	N	TraesCS1A01G291800	downstream	chr1A	487724162	487744141	N	N	TraesCS1A01G292200	downstream	0	16	T. durum<Bread wheat
chr1A	487606787	487615508	N	N	TraesCS1A01G291800	downstream	chr1A	487724362	487744141	N	N	TraesCS1A01G292200	downstream	8	0	T. durum>Bread wheat
chr1A	487724162	487744141	N	N	TraesCS1A01G292200	downstream	chr1A	488064465	488074940	N	N	TraesCS1A01G292300	upstream	0	24	T. durum<Bread wheat
chr1A	487724362	487744141	N	N	TraesCS1A01G292200	downstream	chr1A	488064465	488074940	N	N	TraesCS1A01G292300	upstream	36	0	T. durum>Bread wheat
chr1A	490411025	490423700	N	N	TraesCS1A01G295400	downstream	chr1A	490469012	490472688	N	N	TraesCS1A01G295500	upstream	0	5	T. durum<Bread wheat
chr1A	490474844	490476827	N	N	NA	NA	chr1A	490509546	490533875	N	N	TraesCS1A01G295600	genebody	0	5	T. durum<Bread wheat
chr1A	490501299	490502739	N	N	NA	NA	chr1A	490509546	490533875	N	N	TraesCS1A01G295600	genebody	0	7	T. durum<Bread wheat
chr1A	493197159	493216785	N	N	TraesCS1A01G298000	genebody	chr1A	493217849	493221549	N	N	TraesCS1A01G298200	downstream	50	31	T. durum>Bread wheat
chr1A	493197159	493216785	N	N	TraesCS1A01G298000	genebody	chr1A	493498362	493506741	N	N	TraesCS1A01G298600	genebody	8	2	T. durum>Bread wheat
chr1A	493280164	493294449	N	Y	TraesCS1A01G298500	downstream	chr1A	493525624	493531288	N	N	NA	NA	7	0	T. durum>Bread wheat
chr1A	493508958	493515719	N	N	TraesCS1A01G298700	downstream	chr1A	493525624	493531288	N	N	NA	NA	12	2	T. durum>Bread wheat
chr1A	494720719	494725699	N	N	TraesCS1A01G299900	upstream	chr1A	494885068	494894112	N	N	NA	NA	8	2	T. durum>Bread wheat
chr1A	494791002	494808188	N	N	TraesCS1A01G300000	upstream	chr1A	494885068	494894112	N	N	NA	NA	11	2	T. durum>Bread wheat
chr1A	495190049	495197255	N	N	TraesCS1A01G300200	downstream	chr1A	495272365	495285769	N	Y	TraesCS1A01G300300	downstream	23	10	T. durum>Bread wheat
chr1A	495272365	495285769	N	Y	TraesCS1A01G300300	downstream	chr1A	495303602	495306012	N	N	TraesCS1A01G300400	upstream	10	2	T. durum>Bread wheat
chr1A	495662399	495668632	N	N	NA	NA	chr1A	495702925	495721277	N	N	TraesCS1A01G301600	downstream	8	1	T. durum>Bread wheat
chr1A	495691549	495700502	N	N	TraesCS1A01G301400	upstream	chr1A	495702925	495721277	N	N	TraesCS1A01G301600	downstream	28	16	T. durum>Bread wheat
chr1A	496042090	496054533	N	Y	TraesCS1A01G301800	downstream	chr1A	496068784	496085479	N	N	TraesCS1A01G302000	genebody	28	15	T. durum>Bread wheat
chr1A	496065656	496067239	N	N	NA	NA	chr1A	496068784	496085479	N	N	TraesCS1A01G302000	genebody	20	7	T. durum>Bread wheat
chr1A	496068784	496085479	N	N	TraesCS1A01G302000	genebody	chr1A	496290109	496317180	N	N	TraesCS1A01G302600	genebody	34	18	T. durum>Bread wheat
chr1A	496088316	496094809	N	N	TraesCS1A01G302100	upstream	chr1A	496290109	496317180	N	N	TraesCS1A01G302600	genebody	12	3	T. durum>Bread wheat
chr1A	496155777	496163420	N	N	NA	NA	chr1A	496290109	496317180	N	N	TraesCS1A01G302600	genebody	5	19	T. durum<Bread wheat
chr1A	496290109	496317180	N	N	TraesCS1A01G302600	genebody	chr1A	496470313	496471662	N	N	NA	NA	7	0	T. durum>Bread wheat
chr1A	497181791	497210083	N	Y	TraesCS1A01G303600	downstream	chr1A	497269721	497282238	N	N	TraesCS1A01G303900	genebody	19	0	T. durum>Bread wheat
chr1A	497181791	497210083	N	Y	TraesCS1A01G303600	downstream	chr1A	497270306	497282238	N	N	TraesCS1A01G303900	genebody	0	11	T. durum<Bread wheat
chr1A	497214504	497232085	N	N	TraesCS1A01G303700	downstream	chr1A	497269721	497282238	N	N	TraesCS1A01G303900	genebody	25	0	T. durum>Bread wheat
chr1A	497214504	497232085	N	N	TraesCS1A01G303700	downstream	chr1A	497270306	497282238	N	N	TraesCS1A01G303900	genebody	0	18	T. durum<Bread wheat
chr1A	497233980	497236533	N	N	NA	NA	chr1A	497269721	497282238	N	N	TraesCS1A01G303900	genebody	4	0	T. durum>Bread wheat
chr1A	497240981	497247301	N	N	TraesCS1A01G303800	genebody	chr1A	497269721	497282238	N	N	TraesCS1A01G303900	genebody	13	0	T. durum>Bread wheat
chr1A	497240981	497247301	N	N	TraesCS1A01G303800	genebody	chr1A	497270306	497282238	N	N	TraesCS1A01G303900	genebody	0	9	T. durum<Bread wheat
chr1A	497258803	497264987	N	N	NA	NA	chr1A	497269721	497282238	N	N	TraesCS1A01G303900	genebody	9	0	T. durum>Bread wheat
chr1A	497258803	497264987	N	N	NA	NA	chr1A	497270306	497282238	N	N	TraesCS1A01G303900	genebody	0	10	T. durum<Bread wheat
chr1A	497269721	497282238	N	N	TraesCS1A01G303900	genebody	chr1A	497339694	497343008	N	N	TraesCS1A01G304000	upstream	4	0	T. durum>Bread wheat
chr1A	497269721	497282238	N	N	TraesCS1A01G303900	genebody	chr1A	497500904	497504128	N	N	TraesCS1A01G304100	upstream	4	0	T. durum>Bread wheat
chr1A	497269721	497282238	N	N	TraesCS1A01G303900	genebody	chr1A	497504641	497524071	N	N	TraesCS1A01G304400	genebody	17	0	T. durum>Bread wheat
chr1A	497270306	497282238	N	N	TraesCS1A01G303900	genebody	chr1A	497504641	497524071	N	N	TraesCS1A01G304400	genebody	0	16	T. durum<Bread wheat
chr1A	497504641	497524071	N	N	TraesCS1A01G304400	genebody	chr1A	498058842	498075951	N	N	NA	NA	4	0	T. durum>Bread wheat
chr1A	497504641	497524071	N	N	TraesCS1A01G304400	genebody	chr1A	498059040	498075951	N	N	NA	NA	0	10	T. durum<Bread wheat
chr1A	497899139	497911717	N	N	TraesCS1A01G305300	downstream	chr1A	498058842	498075951	N	N	NA	NA	15	0	T. durum>Bread wheat
chr1A	497899139	497911717	N	N	TraesCS1A01G305300	downstream	chr1A	498059040	498075951	N	N	NA	NA	0	16	T. durum<Bread wheat
chr1A	498006606	498014934	N	N	NA	NA	chr1A	498058842	498075951	N	N	NA	NA	15	0	T. durum>Bread wheat
chr1A	498006606	498014934	N	N	NA	NA	chr1A	498059040	498075951	N	N	NA	NA	0	11	T. durum<Bread wheat
chr1A	498045880	498056346	N	N	TraesCS1A01G305600	downstream	chr1A	498058842	498075951	N	N	NA	NA	51	0	T. durum>Bread wheat
chr1A	498045880	498056346	N	N	TraesCS1A01G305600	downstream	chr1A	498059040	498075951	N	N	NA	NA	0	46	T. durum<Bread wheat
chr1A	498058842	498075951	N	N	NA	NA	chr1A	498115734	498121698	N	N	NA	NA	4	0	T. durum>Bread wheat
chr1A	498058842	498075951	N	N	NA	NA	chr1A	498138693	498147197	N	Y	TraesCS1A01G305700	genebody	17	0	T. durum>Bread wheat
chr1A	498058842	498075951	N	N	NA	NA	chr1A	498157617	498174500	N	N	TraesCS1A01G306000	downstream	45	0	T. durum>Bread wheat
chr1A	498058842	498075951	N	N	NA	NA	chr1A	498449696	498456398	N	N	TraesCS1A01G306200	downstream	5	0	T. durum>Bread wheat
chr1A	498058842	498075951	N	N	NA	NA	chr1A	498531767	498540219	N	N	TraesCS1A01G306300	upstream	4	0	T. durum>Bread wheat
chr1A	498059040	498075951	N	N	NA	NA	chr1A	498138693	498147197	N	Y	TraesCS1A01G305700	genebody	0	13	T. durum<Bread wheat
chr1A	498059040	498075951	N	N	NA	NA	chr1A	498157617	498174500	N	N	TraesCS1A01G306000	downstream	0	44	T. durum<Bread wheat
chr1A	498138693	498147197	N	Y	TraesCS1A01G305700	genebody	chr1A	498151059	498156733	N	N	NA	NA	8	1	T. durum>Bread wheat
chr1A	498803452	498806883	N	N	TraesCS1A01G307400	upstream	chr1A	499779562	499809491	N	N	TraesCS1A01G309000	upstream	3	0	T. durum>Bread wheat
chr1A	498807858	498810939	N	N	TraesCS1A01G307400	genebody	chr1A	499182850	499201865	N	N	TraesCS1A01G307700	genebody	12	2	T. durum>Bread wheat
chr1A	499182850	499201865	N	N	TraesCS1A01G307700	genebody	chr1A	499431389	499434413	N	N	NA	NA	0	7	T. durum<Bread wheat
chr1A	499182850	499201865	N	N	TraesCS1A01G307700	genebody	chr1A	499436697	499450696	N	Y	TraesCS1A01G308100	genebody	100	66	T. durum>Bread wheat
chr1A	499431389	499434413	N	N	NA	NA	chr1A	499436697	499450696	N	Y	TraesCS1A01G308100	genebody	0	6	T. durum<Bread wheat
chr1A	499431407	499434413	N	N	NA	NA	chr1A	499436697	499450696	N	Y	TraesCS1A01G308100	genebody	8	0	T. durum>Bread wheat
chr1A	501019045	501021721	N	N	NA	NA	chr1A	501023272	501040006	N	N	TraesCS1A01G310600	genebody	0	8	T. durum<Bread wheat
chr1A	501019355	501021633	N	N	NA	NA	chr1A	501023272	501040006	N	N	TraesCS1A01G310600	genebody	4	0	T. durum>Bread wheat
chr1A	503306635	503318245	N	N	TraesCS1A01G311500	upstream	chr1A	503322461	503324425	N	N	TraesCS1A01G311600	upstream	22	9	T. durum>Bread wheat
chr1A	503306635	503318245	N	N	TraesCS1A01G311500	upstream	chr1A	503455409	503464858	N	N	NA	NA	0	5	T. durum<Bread wheat
chr1A	503367900	503382372	N	N	TraesCS1A01G312000	upstream	chr1A	503455409	503464858	N	N	NA	NA	0	11	T. durum<Bread wheat
chr1A	503367900	503382372	N	N	TraesCS1A01G312000	upstream	chr1A	503549347	503550925	N	N	NA	NA	4	0	T. durum>Bread wheat
chr1A	504237365	504255522	N	N	NA	NA	chr1A	504608398	504629040	N	N	TraesCS1A01G312700	upstream	5	0	T. durum>Bread wheat
chr1A	504237365	504255522	N	N	NA	NA	chr1A	504609302	504629040	N	N	TraesCS1A01G312700	upstream	0	5	T. durum<Bread wheat
chr1A	504256563	504263003	N	N	NA	NA	chr1A	534949949	534954718	N	N	NA	NA	5	0	T. durum>Bread wheat
chr1A	504276580	504286623	N	N	TraesCS1A01G312300	genebody	chr1A	504608398	504629040	N	N	TraesCS1A01G312700	upstream	5	0	T. durum>Bread wheat
chr1A	504398655	504408316	N	N	TraesCS1A01G312500	genebody	chr1A	504608398	504629040	N	N	TraesCS1A01G312700	upstream	5	0	T. durum>Bread wheat
chr1A	504398655	504408316	N	N	TraesCS1A01G312500	genebody	chr1A	504609302	504629040	N	N	TraesCS1A01G312700	upstream	0	8	T. durum<Bread wheat
chr1A	504566795	504579096	N	N	TraesCS1A01G312600	upstream	chr1A	504608398	504629040	N	N	TraesCS1A01G312700	upstream	37	0	T. durum>Bread wheat
chr1A	504566795	504579096	N	N	TraesCS1A01G312600	upstream	chr1A	505266816	505288956	N	N	TraesCS1A01G313500	genebody	6	0	T. durum>Bread wheat
chr1A	504571185	504579096	N	N	TraesCS1A01G312600	upstream	chr1A	504609302	504629040	N	N	TraesCS1A01G312700	upstream	0	18	T. durum<Bread wheat
chr1A	504571185	504579096	N	N	TraesCS1A01G312600	upstream	chr1A	504630506	504634755	N	N	TraesCS1A01G312800	downstream	0	6	T. durum<Bread wheat
chr1A	504608398	504629040	N	N	TraesCS1A01G312700	upstream	chr1A	504630506	504634755	N	N	TraesCS1A01G312800	downstream	16	0	T. durum>Bread wheat
chr1A	504608398	504629040	N	N	TraesCS1A01G312700	upstream	chr1A	504641049	504645234	N	N	NA	NA	6	0	T. durum>Bread wheat
chr1A	504608398	504629040	N	N	TraesCS1A01G312700	upstream	chr1A	505266816	505288956	N	N	TraesCS1A01G313500	genebody	14	0	T. durum>Bread wheat
chr1A	504609302	504629040	N	N	TraesCS1A01G312700	upstream	chr1A	504630506	504634755	N	N	TraesCS1A01G312800	downstream	0	11	T. durum<Bread wheat
chr1A	504609302	504629040	N	N	TraesCS1A01G312700	upstream	chr1A	505266816	505288956	N	N	TraesCS1A01G313500	genebody	0	14	T. durum<Bread wheat
chr1A	504630506	504634755	N	N	TraesCS1A01G312800	downstream	chr1A	504641194	504645234	N	N	NA	NA	0	5	T. durum<Bread wheat
chr1A	504630506	504634755	N	N	TraesCS1A01G312800	downstream	chr1A	505266816	505288956	N	N	TraesCS1A01G313500	genebody	1	12	T. durum<Bread wheat
chr1A	505266816	505288956	N	N	TraesCS1A01G313500	genebody	chr1A	508625967	508647147	N	Y	TraesCS1A01G317200	genebody	0	4	T. durum<Bread wheat
chr1A	505468629	505478071	N	Y	TraesCS1A01G313800	downstream	chr1A	505522431	505541232	N	N	TraesCS1A01G314000	downstream	12	4	T. durum>Bread wheat
chr1A	505518621	505520310	N	N	NA	NA	chr1A	505522431	505541232	N	N	TraesCS1A01G314000	downstream	0	7	T. durum<Bread wheat
chr1A	506265081	506290322	N	N	TraesCS1A01G314400	genebody	chr1A	506293857	506298763	N	N	TraesCS1A01G314500	genebody	36	20	T. durum>Bread wheat
chr1A	506265081	506290322	N	N	TraesCS1A01G314400	genebody	chr1A	506305501	506309548	N	N	TraesCS1A01G314700	downstream	12	3	T. durum>Bread wheat
chr1A	506293857	506298763	N	N	TraesCS1A01G314500	genebody	chr1A	506305501	506309548	N	N	TraesCS1A01G314700	downstream	30	7	T. durum>Bread wheat
chr1A	507946532	507957872	N	N	TraesCS1A01G315800	downstream	chr1A	508120534	508159528	N	N	TraesCS1A01G315900	genebody	9	34	T. durum<Bread wheat
chr1A	508106037	508107923	N	N	NA	NA	chr1A	508120534	508159528	N	N	TraesCS1A01G315900	genebody	0	6	T. durum<Bread wheat
chr1A	508112297	508114021	N	N	NA	NA	chr1A	508120534	508159528	N	N	TraesCS1A01G315900	genebody	4	0	T. durum>Bread wheat
chr1A	508120534	508159528	N	N	TraesCS1A01G315900	genebody	chr1A	508349523	508360153	N	N	NA	NA	13	5	T. durum>Bread wheat
chr1A	508120534	508159528	N	N	TraesCS1A01G315900	genebody	chr1A	508625967	508647147	N	Y	TraesCS1A01G317200	genebody	0	11	T. durum<Bread wheat
chr1A	508120534	508159528	N	N	TraesCS1A01G315900	genebody	chr1A	508625967	508649022	N	Y	TraesCS1A01G317200	genebody	11	0	T. durum>Bread wheat
chr1A	508182672	508203979	N	N	TraesCS1A01G316100	genebody	chr1A	508625967	508647147	N	Y	TraesCS1A01G317200	genebody	0	11	T. durum<Bread wheat
chr1A	508182672	508203979	N	N	TraesCS1A01G316100	genebody	chr1A	508625967	508649022	N	Y	TraesCS1A01G317200	genebody	5	0	T. durum>Bread wheat
chr1A	508349523	508360153	N	N	NA	NA	chr1A	508625967	508647147	N	Y	TraesCS1A01G317200	genebody	0	5	T. durum<Bread wheat
chr1A	508349523	508360153	N	N	NA	NA	chr1A	508625967	508649022	N	Y	TraesCS1A01G317200	genebody	10	0	T. durum>Bread wheat
chr1A	508525118	508526829	N	N	TraesCS1A01G316900	genebody	chr1A	508625967	508649022	N	Y	TraesCS1A01G317200	genebody	4	0	T. durum>Bread wheat
chr1A	508527372	508541102	N	N	TraesCS1A01G316900	genebody	chr1A	508625967	508647147	N	Y	TraesCS1A01G317200	genebody	0	11	T. durum<Bread wheat
chr1A	508527372	508541102	N	N	TraesCS1A01G316900	genebody	chr1A	508625967	508649022	N	Y	TraesCS1A01G317200	genebody	9	0	T. durum>Bread wheat
chr1A	508552924	508558154	N	N	TraesCS1A01G317000	downstream	chr1A	508625967	508647147	N	Y	TraesCS1A01G317200	genebody	0	8	T. durum<Bread wheat
chr1A	508552924	508558154	N	N	TraesCS1A01G317000	downstream	chr1A	508625967	508649022	N	Y	TraesCS1A01G317200	genebody	11	0	T. durum>Bread wheat
chr1A	508562361	508567133	N	N	NA	NA	chr1A	508625967	508649022	N	Y	TraesCS1A01G317200	genebody	6	0	T. durum>Bread wheat
chr1A	508570201	508579194	N	N	NA	NA	chr1A	508625967	508649022	N	Y	TraesCS1A01G317200	genebody	7	0	T. durum>Bread wheat
chr1A	508613932	508615958	N	N	NA	NA	chr1A	508625967	508649022	N	Y	TraesCS1A01G317200	genebody	6	0	T. durum>Bread wheat
chr1A	508624032	508625365	N	N	TraesCS1A01G317100	upstream	chr1A	508625967	508647147	N	Y	TraesCS1A01G317200	genebody	0	7	T. durum<Bread wheat
chr1A	508624032	508625365	N	N	TraesCS1A01G317100	upstream	chr1A	508625967	508649022	N	Y	TraesCS1A01G317200	genebody	5	0	T. durum>Bread wheat
chr1A	508625967	508647147	N	Y	TraesCS1A01G317200	genebody	chr1A	508647658	508649022	N	N	NA	NA	0	11	T. durum<Bread wheat
chr1A	508625967	508647147	N	Y	TraesCS1A01G317200	genebody	chr1A	508714893	508721313	N	N	TraesCS1A01G317300	genebody	0	22	T. durum<Bread wheat
chr1A	508625967	508647147	N	Y	TraesCS1A01G317200	genebody	chr1A	508929980	508935877	N	N	TraesCS1A01G317500	genebody	0	5	T. durum<Bread wheat
chr1A	508625967	508647147	N	Y	TraesCS1A01G317200	genebody	chr1A	508954757	508969061	N	N	TraesCS1A01G317700	downstream	0	15	T. durum<Bread wheat
chr1A	508625967	508649022	N	Y	TraesCS1A01G317200	genebody	chr1A	508689626	508703886	N	N	NA	NA	4	0	T. durum>Bread wheat
chr1A	508625967	508649022	N	Y	TraesCS1A01G317200	genebody	chr1A	508714893	508721313	N	N	TraesCS1A01G317300	genebody	28	0	T. durum>Bread wheat
chr1A	508625967	508649022	N	Y	TraesCS1A01G317200	genebody	chr1A	508929980	508935877	N	N	TraesCS1A01G317500	genebody	5	0	T. durum>Bread wheat
chr1A	508625967	508649022	N	Y	TraesCS1A01G317200	genebody	chr1A	508954757	508969061	N	N	TraesCS1A01G317700	downstream	5	0	T. durum>Bread wheat
chr1A	510982518	510989223	N	N	NA	NA	chr1A	511107485	511113174	N	N	NA	NA	5	0	T. durum>Bread wheat
chr1A	513647427	513665757	N	N	TraesCS1A01G323000	downstream	chr1A	513670868	513674844	N	N	NA	NA	0	12	T. durum<Bread wheat
chr1A	513647427	513665757	N	N	TraesCS1A01G323000	downstream	chr1A	513670969	513674844	N	N	NA	NA	4	0	T. durum>Bread wheat
chr1A	513670868	513674844	N	N	NA	NA	chr1A	513721952	513745283	N	Y	TraesCS1A01G323400	genebody	0	6	T. durum<Bread wheat
chr1A	514671101	514680921	N	Y	NA	NA	chr1A	514683916	514691467	N	N	TraesCS1A01G324000	genebody	13	0	T. durum>Bread wheat
chr1A	514671101	514680921	N	Y	NA	NA	chr1A	514683916	514691495	N	N	TraesCS1A01G324000	genebody	0	11	T. durum<Bread wheat
chr1A	515541769	515556698	N	N	TraesCS1A01G324800	downstream	chr1A	515581058	515583274	N	N	NA	NA	4	0	T. durum>Bread wheat
chr1A	516559767	516574943	N	N	TraesCS1A01G325900	genebody	chr1A	517089094	517098613	N	N	TraesCS1A01G327600	upstream	4	0	T. durum>Bread wheat
chr1A	516768410	516792892	N	N	TraesCS1A01G327200	downstream	chr1A	517089094	517098613	N	N	TraesCS1A01G327600	upstream	11	0	T. durum>Bread wheat
chr1A	516768410	516792892	N	N	TraesCS1A01G327200	downstream	chr1A	517089094	517098625	N	N	TraesCS1A01G327600	upstream	0	15	T. durum<Bread wheat
chr1A	516768410	516792892	N	N	TraesCS1A01G327200	downstream	chr1A	517177239	517184273	N	N	TraesCS1A01G327900	downstream	0	7	T. durum<Bread wheat
chr1A	517100797	517106557	N	Y	TraesCS1A01G327800	downstream	chr1A	517177239	517184273	N	N	TraesCS1A01G327900	downstream	0	7	T. durum<Bread wheat
chr1A	517390742	517394885	N	N	NA	NA	chr1A	517476960	517498182	N	N	TraesCS1A01G328500	downstream	4	0	T. durum>Bread wheat
chr1A	517391836	517394885	N	N	NA	NA	chr1A	517476960	517498182	N	N	TraesCS1A01G328500	downstream	0	7	T. durum<Bread wheat
chr1A	517476960	517498182	N	N	TraesCS1A01G328500	downstream	chr1A	518658169	518676538	N	N	TraesCS1A01G329600	downstream	5	0	T. durum>Bread wheat
chr1A	517476960	517498182	N	N	TraesCS1A01G328500	downstream	chr1A	518658169	518680566	N	N	TraesCS1A01G329600	downstream	0	4	T. durum<Bread wheat
chr1A	518013054	518029307	N	N	TraesCS1A01G329200	upstream	chr1A	518038882	518043276	N	N	TraesCS1A01G329300	upstream	0	13	T. durum<Bread wheat
chr1A	518013054	518029307	N	N	TraesCS1A01G329200	upstream	chr1A	518658169	518676538	N	N	TraesCS1A01G329600	downstream	7	0	T. durum>Bread wheat
chr1A	518046175	518055504	N	N	TraesCS1A01G329300	upstream	chr1A	518056248	518072516	N	N	TraesCS1A01G329400	genebody	26	57	T. durum<Bread wheat
chr1A	518046175	518055504	N	N	TraesCS1A01G329300	upstream	chr1A	518658169	518676538	N	N	TraesCS1A01G329600	downstream	8	0	T. durum>Bread wheat
chr1A	518046175	518055504	N	N	TraesCS1A01G329300	upstream	chr1A	518658169	518680566	N	N	TraesCS1A01G329600	downstream	0	12	T. durum<Bread wheat
chr1A	518056248	518072516	N	N	TraesCS1A01G329400	genebody	chr1A	518658169	518676538	N	N	TraesCS1A01G329600	downstream	19	0	T. durum>Bread wheat
chr1A	518056248	518072516	N	N	TraesCS1A01G329400	genebody	chr1A	518658169	518680566	N	N	TraesCS1A01G329600	downstream	0	19	T. durum<Bread wheat
chr1A	518073535	518085674	N	Y	TraesCS1A01G329400	genebody	chr1A	518658169	518676538	N	N	TraesCS1A01G329600	downstream	27	0	T. durum>Bread wheat
chr1A	518073535	518085674	N	Y	TraesCS1A01G329400	genebody	chr1A	518658169	518680566	N	N	TraesCS1A01G329600	downstream	0	26	T. durum<Bread wheat
chr1A	518469141	518473634	N	N	TraesCS1A01G329500	upstream	chr1A	518658169	518676538	N	N	TraesCS1A01G329600	downstream	8	0	T. durum>Bread wheat
chr1A	518469141	518473634	N	N	TraesCS1A01G329500	upstream	chr1A	518658169	518680566	N	N	TraesCS1A01G329600	downstream	0	4	T. durum<Bread wheat
chr1A	518658169	518676538	N	N	TraesCS1A01G329600	downstream	chr1A	518677092	518680566	N	N	TraesCS1A01G329700	downstream	15	0	T. durum>Bread wheat
chr1A	518658169	518676538	N	N	TraesCS1A01G329600	downstream	chr1A	518683789	518686343	N	N	TraesCS1A01G329700	upstream	6	0	T. durum>Bread wheat
chr1A	518658169	518676538	N	N	TraesCS1A01G329600	downstream	chr1A	518693185	518699356	N	N	NA	NA	12	0	T. durum>Bread wheat
chr1A	518658169	518676538	N	N	TraesCS1A01G329600	downstream	chr1A	518730978	518739416	N	N	NA	NA	7	0	T. durum>Bread wheat
chr1A	518658169	518676538	N	N	TraesCS1A01G329600	downstream	chr1A	518798522	518808745	N	N	TraesCS1A01G329800	upstream	7	0	T. durum>Bread wheat
chr1A	518658169	518676538	N	N	TraesCS1A01G329600	downstream	chr1A	518946671	518958686	N	N	TraesCS1A01G330100	downstream	6	0	T. durum>Bread wheat
chr1A	518658169	518680566	N	N	TraesCS1A01G329600	downstream	chr1A	518693185	518699356	N	N	NA	NA	0	9	T. durum<Bread wheat
chr1A	518658169	518680566	N	N	TraesCS1A01G329600	downstream	chr1A	518767036	518770337	N	N	NA	NA	0	6	T. durum<Bread wheat
chr1A	518658169	518680566	N	N	TraesCS1A01G329600	downstream	chr1A	518772786	518776971	N	N	NA	NA	0	6	T. durum<Bread wheat
chr1A	518658169	518680566	N	N	TraesCS1A01G329600	downstream	chr1A	518798522	518808745	N	N	TraesCS1A01G329800	upstream	0	4	T. durum<Bread wheat
chr1A	518658169	518680566	N	N	TraesCS1A01G329600	downstream	chr1A	518946671	518958686	N	N	TraesCS1A01G330100	downstream	0	7	T. durum<Bread wheat
chr1A	518683789	518686343	N	N	TraesCS1A01G329700	upstream	chr1A	518693185	518699356	N	N	NA	NA	22	1	T. durum>Bread wheat
chr1A	518970960	518986701	N	Y	TraesCS1A01G330300	genebody	chr1A	519249390	519273243	N	N	TraesCS1A01G330600	downstream	90	54	T. durum>Bread wheat
chr1A	519135763	519140200	N	N	NA	NA	chr1A	519249390	519273243	N	N	TraesCS1A01G330600	downstream	0	5	T. durum<Bread wheat
chr1A	519142851	519148144	N	N	NA	NA	chr1A	519249390	519273243	N	N	TraesCS1A01G330600	downstream	0	9	T. durum<Bread wheat
chr1A	519601772	519604809	N	N	NA	NA	chr1A	519617581	519632998	N	N	TraesCS1A01G330700	upstream	4	0	T. durum>Bread wheat
chr1A	519617581	519632998	N	N	TraesCS1A01G330700	upstream	chr1A	519679660	519684434	N	N	NA	NA	3	0	T. durum>Bread wheat
chr1A	519617581	519632998	N	N	TraesCS1A01G330700	upstream	chr1A	519679782	519684434	N	N	NA	NA	0	5	T. durum<Bread wheat
chr1A	519848054	519859854	N	N	TraesCS1A01G330800	upstream	chr1A	519871448	519874616	N	N	TraesCS1A01G330900	downstream	0	5	T. durum<Bread wheat
chr1A	519848054	519859854	N	N	TraesCS1A01G330800	upstream	chr1A	519871453	519874616	N	N	TraesCS1A01G330900	downstream	6	0	T. durum>Bread wheat
chr1A	519871453	519874616	N	N	TraesCS1A01G330900	downstream	chr1A	519890033	519896548	N	N	TraesCS1A01G331000	downstream	3	0	T. durum>Bread wheat
chr1A	520008677	520016493	N	N	NA	NA	chr1A	520409261	520420661	N	N	TraesCS1A01G331700	downstream	0	9	T. durum<Bread wheat
chr1A	520335680	520345267	N	N	TraesCS1A01G331200	genebody	chr1A	520409261	520420534	N	N	TraesCS1A01G331700	downstream	9	0	T. durum>Bread wheat
chr1A	520335680	520345267	N	N	TraesCS1A01G331200	genebody	chr1A	520409261	520420661	N	N	TraesCS1A01G331700	downstream	0	11	T. durum<Bread wheat
chr1A	520349638	520358885	N	N	TraesCS1A01G331300	upstream	chr1A	520409261	520420534	N	N	TraesCS1A01G331700	downstream	25	0	T. durum>Bread wheat
chr1A	520349638	520358885	N	N	TraesCS1A01G331300	upstream	chr1A	520409261	520420661	N	N	TraesCS1A01G331700	downstream	0	21	T. durum<Bread wheat
chr1A	520393654	520397985	N	N	TraesCS1A01G331400	downstream	chr1A	520409261	520420534	N	N	TraesCS1A01G331700	downstream	10	0	T. durum>Bread wheat
chr1A	520398536	520402828	N	N	TraesCS1A01G331600	downstream	chr1A	520409261	520420534	N	N	TraesCS1A01G331700	downstream	10	0	T. durum>Bread wheat
chr1A	520398536	520402828	N	N	TraesCS1A01G331600	downstream	chr1A	520409261	520420661	N	N	TraesCS1A01G331700	downstream	0	9	T. durum<Bread wheat
chr1A	520409261	520420534	N	N	TraesCS1A01G331700	downstream	chr1A	520421880	520429410	N	N	NA	NA	18	0	T. durum>Bread wheat
chr1A	520409261	520420534	N	N	TraesCS1A01G331700	downstream	chr1A	520802873	520816459	N	N	TraesCS1A01G332400	upstream	6	0	T. durum>Bread wheat
chr1A	520409261	520420661	N	N	TraesCS1A01G331700	downstream	chr1A	520421880	520429410	N	N	NA	NA	0	28	T. durum<Bread wheat
chr1A	520409261	520420661	N	N	TraesCS1A01G331700	downstream	chr1A	520802873	520816459	N	N	TraesCS1A01G332400	upstream	0	7	T. durum<Bread wheat
chr1A	520409261	520420661	N	N	TraesCS1A01G331700	downstream	chr1A	520850470	520865609	N	Y	NA	NA	0	5	T. durum<Bread wheat
chr1A	520817508	520824813	N	N	TraesCS1A01G332400	upstream	chr1A	520834522	520838751	N	N	NA	NA	0	6	T. durum<Bread wheat
chr1A	520834522	520838751	N	N	NA	NA	chr1A	520850470	520865609	N	Y	NA	NA	0	6	T. durum<Bread wheat
chr1A	526828297	526833572	N	N	TraesCS1A01G337500	downstream	chr1A	554442867	554494887	chr1A_547592366_565563736	N	TraesCS1A01G385100	upstream	11	1	T. durum>Bread wheat
chr1A	528057143	528103559	N	N	TraesCS1A01G338700	upstream	chr1A	528639334	528641874	N	N	NA	NA	13	2	T. durum>Bread wheat
chr1A	528639334	528641874	N	N	NA	NA	chr1A	528662114	528676917	N	N	TraesCS1A01G338900	downstream	17	5	T. durum>Bread wheat
chr1A	529645364	529652363	N	N	NA	NA	chr1A	529657894	529661653	N	N	TraesCS1A01G339400	upstream	0	5	T. durum<Bread wheat
chr1A	530201814	530217666	N	N	TraesCS1A01G339800	downstream	chr1A	530219888	530225183	N	N	TraesCS1A01G339900	upstream	2	11	T. durum<Bread wheat
chr1A	530573094	530583502	N	N	NA	NA	chr1A	530591624	530605485	N	N	TraesCS1A01G340400	genebody	56	18	T. durum>Bread wheat
chr1A	532108503	532158449	N	N	NA	NA	chr1A	532160526	532162125	N	N	NA	NA	5	0	T. durum>Bread wheat
chr1A	532108503	532158449	N	N	NA	NA	chr1A	532160572	532162125	N	N	NA	NA	0	9	T. durum<Bread wheat
chr1A	533134511	533155439	N	N	TraesCS1A01G346800	upstream	chr1A	533444827	533459090	N	N	TraesCS1A01G347700	downstream	6	0	T. durum>Bread wheat
chr1A	533134511	533155439	N	N	TraesCS1A01G346800	upstream	chr1A	533444865	533459090	N	N	TraesCS1A01G347700	downstream	0	13	T. durum<Bread wheat
chr1A	533156192	533168554	N	N	TraesCS1A01G346900	downstream	chr1A	533444827	533459090	N	N	TraesCS1A01G347700	downstream	8	0	T. durum>Bread wheat
chr1A	533156192	533168554	N	N	TraesCS1A01G346900	downstream	chr1A	533444865	533459090	N	N	TraesCS1A01G347700	downstream	0	8	T. durum<Bread wheat
chr1A	533252331	533258536	N	N	TraesCS1A01G347100	upstream	chr1A	533444827	533459090	N	N	TraesCS1A01G347700	downstream	10	0	T. durum>Bread wheat
chr1A	533252331	533258536	N	N	TraesCS1A01G347100	upstream	chr1A	533444865	533459090	N	N	TraesCS1A01G347700	downstream	0	13	T. durum<Bread wheat
chr1A	533260909	533262810	N	N	TraesCS1A01G347200	upstream	chr1A	533444827	533459090	N	N	TraesCS1A01G347700	downstream	4	0	T. durum>Bread wheat
chr1A	533322222	533327168	N	N	TraesCS1A01G347400	downstream	chr1A	533444827	533459090	N	N	TraesCS1A01G347700	downstream	7	0	T. durum>Bread wheat
chr1A	533322222	533327168	N	N	TraesCS1A01G347400	downstream	chr1A	533444865	533459090	N	N	TraesCS1A01G347700	downstream	0	9	T. durum<Bread wheat
chr1A	533440474	533442346	N	N	NA	NA	chr1A	533444865	533459090	N	N	TraesCS1A01G347700	downstream	0	6	T. durum<Bread wheat
chr1A	533444827	533459090	N	N	TraesCS1A01G347700	downstream	chr1A	533459971	533465892	N	N	TraesCS1A01G347900	genebody	40	0	T. durum>Bread wheat
chr1A	533444827	533459090	N	N	TraesCS1A01G347700	downstream	chr1A	533467298	533469275	N	N	TraesCS1A01G347900	genebody	5	0	T. durum>Bread wheat
chr1A	533444827	533459090	N	N	TraesCS1A01G347700	downstream	chr1A	533690561	533705292	N	N	TraesCS1A01G348300	downstream	10	0	T. durum>Bread wheat
chr1A	533444865	533459090	N	N	TraesCS1A01G347700	downstream	chr1A	533459971	533465892	N	N	TraesCS1A01G347900	genebody	0	30	T. durum<Bread wheat
chr1A	533444865	533459090	N	N	TraesCS1A01G347700	downstream	chr1A	533690561	533705292	N	N	TraesCS1A01G348300	downstream	0	13	T. durum<Bread wheat
chr1A	533690561	533705292	N	N	TraesCS1A01G348300	downstream	chr1A	533754479	533762806	N	N	NA	NA	6	0	T. durum>Bread wheat
chr1A	533690561	533705292	N	N	TraesCS1A01G348300	downstream	chr1A	533757192	533762806	N	N	NA	NA	0	10	T. durum<Bread wheat
chr1A	533757192	533762806	N	N	NA	NA	chr1A	533768749	533771809	N	N	NA	NA	0	5	T. durum<Bread wheat
chr1A	535281433	535287441	N	N	NA	NA	chr1A	535306646	535308630	N	N	NA	NA	0	6	T. durum<Bread wheat
chr1A	536422558	536441788	N	N	TraesCS1A01G352000	genebody	chr1A	536600818	536609003	N	N	NA	NA	5	0	T. durum>Bread wheat
chr1A	536600818	536609003	N	N	NA	NA	chr1A	536614754	536622029	N	N	TraesCS1A01G352300	downstream	9	0	T. durum>Bread wheat
chr1A	536600818	536609003	N	N	NA	NA	chr1A	536625905	536633798	N	N	TraesCS1A01G352300	upstream	6	0	T. durum>Bread wheat
chr1A	536600818	536609273	N	N	NA	NA	chr1A	536614754	536622029	N	N	TraesCS1A01G352300	downstream	0	4	T. durum<Bread wheat
chr1A	536614754	536622029	N	N	TraesCS1A01G352300	downstream	chr1A	536625905	536633798	N	N	TraesCS1A01G352300	upstream	23	12	T. durum>Bread wheat
chr1A	537348987	537362231	N	N	TraesCS1A01G354400	downstream	chr1A	537365633	537367420	N	N	NA	NA	0	7	T. durum<Bread wheat
chr1A	537348987	537362231	N	N	TraesCS1A01G354400	downstream	chr1A	537530260	537550080	N	N	TraesCS1A01G354700	downstream	5	0	T. durum>Bread wheat
chr1A	537348987	537362231	N	N	TraesCS1A01G354400	downstream	chr1A	537530260	537550171	N	N	TraesCS1A01G354700	downstream	0	16	T. durum<Bread wheat
chr1A	537530260	537550080	N	N	TraesCS1A01G354700	downstream	chr1A	537815840	537834059	N	N	TraesCS1A01G355000	upstream	33	0	T. durum>Bread wheat
chr1A	537530260	537550080	N	N	TraesCS1A01G354700	downstream	chr1A	537886578	537895451	N	N	NA	NA	4	0	T. durum>Bread wheat
chr1A	537530260	537550080	N	N	TraesCS1A01G354700	downstream	chr1A	537957307	537982243	N	N	TraesCS1A01G355400	upstream	21	0	T. durum>Bread wheat
chr1A	537530260	537550080	N	N	TraesCS1A01G354700	downstream	chr1A	538666643	538680838	N	N	TraesCS1A01G355600	genebody	3	0	T. durum>Bread wheat
chr1A	537530260	537550171	N	N	TraesCS1A01G354700	downstream	chr1A	537815840	537834059	N	N	TraesCS1A01G355000	upstream	0	28	T. durum<Bread wheat
chr1A	537530260	537550171	N	N	TraesCS1A01G354700	downstream	chr1A	537886578	537895451	N	N	NA	NA	0	5	T. durum<Bread wheat
chr1A	537530260	537550171	N	N	TraesCS1A01G354700	downstream	chr1A	537957307	537982243	N	N	TraesCS1A01G355400	upstream	0	22	T. durum<Bread wheat
chr1A	538666643	538680838	N	N	TraesCS1A01G355600	genebody	chr1A	538682373	538688021	N	N	NA	NA	0	26	T. durum<Bread wheat
chr1A	538666643	538680838	N	N	TraesCS1A01G355600	genebody	chr1A	538685133	538688021	N	N	NA	NA	5	0	T. durum>Bread wheat
chr1A	539311324	539315129	N	N	TraesCS1A01G356000	downstream	chr1A	539327207	539335790	N	N	TraesCS1A01G356200	downstream	0	5	T. durum<Bread wheat
chr1A	539958385	539982865	N	N	TraesCS1A01G357300	genebody	chr1A	539998834	540001297	N	N	NA	NA	0	4	T. durum<Bread wheat
chr1A	540134471	540156409	N	N	TraesCS1A01G357900	genebody	chr1A	540158130	540163062	N	N	NA	NA	0	10	T. durum<Bread wheat
chr1A	540134471	540156409	N	N	TraesCS1A01G357900	genebody	chr1A	540171968	540183192	N	N	NA	NA	69	31	T. durum>Bread wheat
chr1A	540134471	540156409	N	N	TraesCS1A01G357900	genebody	chr1A	540186126	540207119	N	N	TraesCS1A01G358200	genebody	71	39	T. durum>Bread wheat
chr1A	540134471	540156409	N	N	TraesCS1A01G357900	genebody	chr1A	540282895	540307030	N	N	TraesCS1A01G358400	downstream	42	28	T. durum>Bread wheat
chr1A	540158130	540163062	N	N	NA	NA	chr1A	540171968	540183192	N	N	NA	NA	0	6	T. durum<Bread wheat
chr1A	540186126	540207119	N	N	TraesCS1A01G358200	genebody	chr1A	540256538	540260699	N	N	NA	NA	6	0	T. durum>Bread wheat
chr1A	540186126	540207119	N	N	TraesCS1A01G358200	genebody	chr1A	540256538	540261899	N	N	NA	NA	0	8	T. durum<Bread wheat
chr1A	540247685	540255858	N	N	NA	NA	chr1A	540282895	540307030	N	N	TraesCS1A01G358400	downstream	0	10	T. durum<Bread wheat
chr1A	540256538	540260699	N	N	NA	NA	chr1A	540282895	540307030	N	N	TraesCS1A01G358400	downstream	15	0	T. durum>Bread wheat
chr1A	540256538	540261899	N	N	NA	NA	chr1A	540282895	540307030	N	N	TraesCS1A01G358400	downstream	0	11	T. durum<Bread wheat
chr1A	540310494	540344648	N	Y	TraesCS1A01G358500	genebody	chr1A	540366376	540368969	N	N	NA	NA	0	8	T. durum<Bread wheat
chr1A	540366376	540368541	N	N	NA	NA	chr1A	540375916	540385289	N	N	NA	NA	4	0	T. durum>Bread wheat
chr1A	540366376	540368969	N	N	NA	NA	chr1A	540375916	540385289	N	N	NA	NA	0	7	T. durum<Bread wheat
chr1A	540637837	540650250	N	N	TraesCS1A01G359300	genebody	chr1A	540653167	540667090	N	N	TraesCS1A01G359300	genebody	12	34	T. durum<Bread wheat
chr1A	544042982	544063721	N	N	TraesCS1A01G363700	genebody	chr1A	544196445	544208958	N	N	TraesCS1A01G364100	genebody	9	2	T. durum>Bread wheat
chr1A	544122748	544149762	N	N	TraesCS1A01G363900	downstream	chr1A	544164820	544168937	N	N	NA	NA	0	7	T. durum<Bread wheat
chr1A	544122748	544149762	N	N	TraesCS1A01G363900	downstream	chr1A	544170092	544176094	N	N	TraesCS1A01G364000	upstream	16	7	T. durum>Bread wheat
chr1A	544460511	544476733	N	N	TraesCS1A01G365100	genebody	chr1A	544491447	544496245	N	N	TraesCS1A01G365200	downstream	12	0	T. durum>Bread wheat
chr1A	544460511	544476733	N	N	TraesCS1A01G365100	genebody	chr1A	544491568	544496245	N	N	TraesCS1A01G365200	downstream	0	14	T. durum<Bread wheat
chr1A	544491447	544496245	N	N	TraesCS1A01G365200	downstream	chr1A	544591528	544607898	N	N	TraesCS1A01G365800	genebody	5	0	T. durum>Bread wheat
chr1A	544491568	544496245	N	N	TraesCS1A01G365200	downstream	chr1A	544591528	544607898	N	N	TraesCS1A01G365800	genebody	0	6	T. durum<Bread wheat
chr1A	544580669	544583588	N	N	TraesCS1A01G365600	downstream	chr1A	544591528	544607898	N	N	TraesCS1A01G365800	genebody	7	1	T. durum>Bread wheat
chr1A	544928241	544935659	N	N	TraesCS1A01G366000	downstream	chr1A	545092569	545097791	N	N	NA	NA	3	0	T. durum>Bread wheat
chr1A	544928241	544935659	N	N	TraesCS1A01G366000	downstream	chr1A	545092569	545101220	N	N	NA	NA	0	5	T. durum<Bread wheat
chr1A	545092569	545097791	N	N	NA	NA	chr1A	545515610	545540272	N	N	TraesCS1A01G366700	genebody	3	0	T. durum>Bread wheat
chr1A	545092569	545101220	N	N	NA	NA	chr1A	545328332	545339799	N	N	TraesCS1A01G366400	downstream	0	8	T. durum<Bread wheat
chr1A	545092569	545101220	N	N	NA	NA	chr1A	545515610	545540272	N	N	TraesCS1A01G366700	genebody	0	8	T. durum<Bread wheat
chr1A	545515610	545540272	N	N	TraesCS1A01G366700	genebody	chr1A	545869231	545875946	N	N	NA	NA	5	0	T. durum>Bread wheat
chr1A	545515610	545540272	N	N	TraesCS1A01G366700	genebody	chr1A	545869231	545876023	N	N	NA	NA	0	11	T. durum<Bread wheat
chr1A	545646028	545647786	N	N	TraesCS1A01G366900	downstream	chr1A	545654442	545661311	N	N	NA	NA	6	1	T. durum>Bread wheat
chr1A	545742866	545753652	N	N	TraesCS1A01G367000	upstream	chr1A	545869231	545875946	N	N	NA	NA	11	0	T. durum>Bread wheat
chr1A	545742866	545753652	N	N	TraesCS1A01G367000	upstream	chr1A	545869231	545876023	N	N	NA	NA	0	8	T. durum<Bread wheat
chr1A	545754438	545768697	N	N	TraesCS1A01G367000	downstream	chr1A	545869231	545875946	N	N	NA	NA	12	0	T. durum>Bread wheat
chr1A	545754438	545768697	N	N	TraesCS1A01G367000	downstream	chr1A	545869231	545876023	N	N	NA	NA	0	6	T. durum<Bread wheat
chr1A	545770242	545780327	N	N	TraesCS1A01G367100	downstream	chr1A	545869231	545875946	N	N	NA	NA	9	0	T. durum>Bread wheat
chr1A	545770242	545780327	N	N	TraesCS1A01G367100	downstream	chr1A	545869231	545876023	N	N	NA	NA	0	6	T. durum<Bread wheat
chr1A	545850753	545854384	N	N	TraesCS1A01G367200	genebody	chr1A	545869231	545875946	N	N	NA	NA	4	0	T. durum>Bread wheat
chr1A	545850753	545854384	N	N	TraesCS1A01G367200	genebody	chr1A	545869231	545876023	N	N	NA	NA	0	5	T. durum<Bread wheat
chr1A	545859068	545864473	N	N	NA	NA	chr1A	545869231	545875946	N	N	NA	NA	4	0	T. durum>Bread wheat
chr1A	545859068	545864473	N	N	NA	NA	chr1A	545869231	545876023	N	N	NA	NA	0	6	T. durum<Bread wheat
chr1A	545869231	545875946	N	N	NA	NA	chr1A	545881114	545893365	N	N	TraesCS1A01G367300	downstream	11	0	T. durum>Bread wheat
chr1A	545869231	545876023	N	N	NA	NA	chr1A	545881114	545893365	N	N	TraesCS1A01G367300	downstream	0	20	T. durum<Bread wheat
chr1A	545869231	545876023	N	N	NA	NA	chr1A	546027408	546046801	N	N	TraesCS1A01G367600	upstream	0	6	T. durum<Bread wheat
chr1A	545881114	545893365	N	N	TraesCS1A01G367300	downstream	chr1A	546027408	546046801	N	N	TraesCS1A01G367600	upstream	6	22	T. durum<Bread wheat
chr1A	546002755	546006665	N	N	NA	NA	chr1A	546017815	546023310	N	N	NA	NA	0	4	T. durum<Bread wheat
chr1A	546002755	546006665	N	N	NA	NA	chr1A	546027408	546046801	N	N	TraesCS1A01G367600	upstream	0	4	T. durum<Bread wheat
chr1A	546027408	546046801	N	N	TraesCS1A01G367600	upstream	chr1A	546511510	546525772	N	N	TraesCS1A01G369000	downstream	6	0	T. durum>Bread wheat
chr1A	547210423	547220736	N	N	NA	NA	chr1A	547247825	547259619	N	N	TraesCS1A01G369400	downstream	7	0	T. durum>Bread wheat
chr1A	547394701	547398590	N	N	TraesCS1A01G370100	genebody	chr1A	547852087	547866860	chr1A_547592366_565563736	N	TraesCS1A01G370400	genebody	0	5	T. durum<Bread wheat
chr1A	547897333	547918061	chr1A_547592366_565563736	N	TraesCS1A01G370700	downstream	chr1A	547931564	547934170	chr1A_547592366_565563736	N	NA	NA	0	5	T. durum<Bread wheat
chr1A	547931564	547934057	chr1A_547592366_565563736	N	NA	NA	chr1A	547939742	547946796	chr1A_547592366_565563736	N	NA	NA	4	0	T. durum>Bread wheat
chr1A	547931564	547934057	chr1A_547592366_565563736	N	NA	NA	chr1A	547948157	547968874	chr1A_547592366_565563736	N	TraesCS1A01G370800	upstream	5	0	T. durum>Bread wheat
chr1A	547931564	547934170	chr1A_547592366_565563736	N	NA	NA	chr1A	547939742	547946796	chr1A_547592366_565563736	N	NA	NA	0	6	T. durum<Bread wheat
chr1A	547931564	547934170	chr1A_547592366_565563736	N	NA	NA	chr1A	547948157	547968874	chr1A_547592366_565563736	N	TraesCS1A01G370800	upstream	0	5	T. durum<Bread wheat
chr1A	548685664	548688989	chr1A_547592366_565563736	N	NA	NA	chr1A	548700811	548710024	chr1A_547592366_565563736	N	NA	NA	8	0	T. durum>Bread wheat
chr1A	548700811	548710024	chr1A_547592366_565563736	N	NA	NA	chr1A	548913249	548920805	chr1A_547592366_565563736	N	NA	NA	6	0	T. durum>Bread wheat
chr1A	549309878	549316823	chr1A_547592366_565563736	N	TraesCS1A01G373000	downstream	chr1A	549412211	549416845	chr1A_547592366_565563736	N	TraesCS1A01G373200	upstream	1	8	T. durum<Bread wheat
chr1A	549699664	549707744	chr1A_547592366_565563736	N	TraesCS1A01G374600	upstream	chr1A	549822856	549850390	chr1A_547592366_565563736	N	TraesCS1A01G374800	genebody	10	0	T. durum>Bread wheat
chr1A	549699664	549707744	chr1A_547592366_565563736	N	TraesCS1A01G374600	upstream	chr1A	549822856	549850535	chr1A_547592366_565563736	N	TraesCS1A01G374800	genebody	0	6	T. durum<Bread wheat
chr1A	549746792	549749628	chr1A_547592366_565563736	N	NA	NA	chr1A	549822856	549850390	chr1A_547592366_565563736	N	TraesCS1A01G374800	genebody	4	0	T. durum>Bread wheat
chr1A	549752183	549758802	chr1A_547592366_565563736	N	NA	NA	chr1A	549822856	549850390	chr1A_547592366_565563736	N	TraesCS1A01G374800	genebody	8	0	T. durum>Bread wheat
chr1A	549752183	549758802	chr1A_547592366_565563736	N	NA	NA	chr1A	549822856	549850535	chr1A_547592366_565563736	N	TraesCS1A01G374800	genebody	0	9	T. durum<Bread wheat
chr1A	549768883	549774081	chr1A_547592366_565563736	N	NA	NA	chr1A	549822856	549850390	chr1A_547592366_565563736	N	TraesCS1A01G374800	genebody	4	0	T. durum>Bread wheat
chr1A	549819038	549821856	chr1A_547592366_565563736	N	NA	NA	chr1A	549822856	549850390	chr1A_547592366_565563736	N	TraesCS1A01G374800	genebody	10	0	T. durum>Bread wheat
chr1A	549819038	549821856	chr1A_547592366_565563736	N	NA	NA	chr1A	549822856	549850535	chr1A_547592366_565563736	N	TraesCS1A01G374800	genebody	0	7	T. durum<Bread wheat
chr1A	549822856	549850390	chr1A_547592366_565563736	N	TraesCS1A01G374800	genebody	chr1A	549851856	549857038	chr1A_547592366_565563736	N	TraesCS1A01G374900	downstream	29	0	T. durum>Bread wheat
chr1A	549822856	549850390	chr1A_547592366_565563736	N	TraesCS1A01G374800	genebody	chr1A	549875897	549885417	chr1A_547592366_565563736	Y	NA	NA	11	0	T. durum>Bread wheat
chr1A	549822856	549850390	chr1A_547592366_565563736	N	TraesCS1A01G374800	genebody	chr1A	549929553	549940878	chr1A_547592366_565563736	N	TraesCS1A01G375000	downstream	14	0	T. durum>Bread wheat
chr1A	549822856	549850390	chr1A_547592366_565563736	N	TraesCS1A01G374800	genebody	chr1A	550336588	550352358	chr1A_547592366_565563736	N	TraesCS1A01G375700	genebody	4	0	T. durum>Bread wheat
chr1A	549822856	549850390	chr1A_547592366_565563736	N	TraesCS1A01G374800	genebody	chr1A	550437879	550449755	chr1A_547592366_565563736	N	TraesCS1A01G376200	downstream	4	0	T. durum>Bread wheat
chr1A	549822856	549850390	chr1A_547592366_565563736	N	TraesCS1A01G374800	genebody	chr1A	550872216	550894156	chr1A_547592366_565563736	N	TraesCS1A01G377700	genebody	4	0	T. durum>Bread wheat
chr1A	549822856	549850535	chr1A_547592366_565563736	N	TraesCS1A01G374800	genebody	chr1A	549851856	549857038	chr1A_547592366_565563736	N	TraesCS1A01G374900	downstream	0	24	T. durum<Bread wheat
chr1A	549822856	549850535	chr1A_547592366_565563736	N	TraesCS1A01G374800	genebody	chr1A	549875897	549885417	chr1A_547592366_565563736	Y	NA	NA	0	7	T. durum<Bread wheat
chr1A	549822856	549850535	chr1A_547592366_565563736	N	TraesCS1A01G374800	genebody	chr1A	549929553	549940878	chr1A_547592366_565563736	N	TraesCS1A01G375000	downstream	0	8	T. durum<Bread wheat
chr1A	549822856	549850535	chr1A_547592366_565563736	N	TraesCS1A01G374800	genebody	chr1A	550336588	550352358	chr1A_547592366_565563736	N	TraesCS1A01G375700	genebody	0	5	T. durum<Bread wheat
chr1A	550872216	550894156	chr1A_547592366_565563736	N	TraesCS1A01G377700	genebody	chr1A	550990496	551002185	chr1A_547592366_565563736	N	NA	NA	7	1	T. durum>Bread wheat
chr1A	551039472	551058113	chr1A_547592366_565563736	N	TraesCS1A01G378200	downstream	chr1A	551279173	551284469	chr1A_547592366_565563736	N	TraesCS1A01G378600	genebody	1	8	T. durum<Bread wheat
chr1A	551161932	551164950	chr1A_547592366_565563736	N	NA	NA	chr1A	551174236	551181688	chr1A_547592366_565563736	N	NA	NA	4	0	T. durum>Bread wheat
chr1A	551174236	551181688	chr1A_547592366_565563736	N	NA	NA	chr1A	551189508	551190968	chr1A_547592366_565563736	N	NA	NA	5	0	T. durum>Bread wheat
chr1A	551530723	551536463	chr1A_547592366_565563736	N	TraesCS1A01G379500	downstream	chr1A	551549342	551552779	chr1A_547592366_565563736	N	NA	NA	0	4	T. durum<Bread wheat
chr1A	551530723	551536463	chr1A_547592366_565563736	N	TraesCS1A01G379500	downstream	chr1A	551575656	551578246	chr1A_547592366_565563736	N	NA	NA	0	5	T. durum<Bread wheat
chr1A	551530723	551536463	chr1A_547592366_565563736	N	TraesCS1A01G379500	downstream	chr1A	551584914	551596462	chr1A_547592366_565563736	N	TraesCS1A01G379700	downstream	4	16	T. durum<Bread wheat
chr1A	551575656	551578246	chr1A_547592366_565563736	N	NA	NA	chr1A	551584914	551596462	chr1A_547592366_565563736	N	TraesCS1A01G379700	downstream	0	7	T. durum<Bread wheat
chr1A	551575656	551578246	chr1A_547592366_565563736	N	NA	NA	chr1A	551598840	551611951	chr1A_547592366_565563736	N	TraesCS1A01G379800	upstream	0	6	T. durum<Bread wheat
chr1A	551575656	551578403	chr1A_547592366_565563736	N	NA	NA	chr1A	551584914	551596462	chr1A_547592366_565563736	N	TraesCS1A01G379700	downstream	3	0	T. durum>Bread wheat
chr1A	552119077	552125403	chr1A_547592366_565563736	N	TraesCS1A01G381400	genebody	chr1A	552132893	552137469	chr1A_547592366_565563736	N	NA	NA	16	5	T. durum>Bread wheat
chr1A	552143164	552151003	chr1A_547592366_565563736	N	NA	NA	chr1A	552165369	552170078	chr1A_547592366_565563736	N	TraesCS1A01G381500	downstream	8	2	T. durum>Bread wheat
chr1A	552152575	552157278	chr1A_547592366_565563736	N	NA	NA	chr1A	552174786	552182117	chr1A_547592366_565563736	N	TraesCS1A01G381600	downstream	6	0	T. durum>Bread wheat
chr1A	552165369	552170078	chr1A_547592366_565563736	N	TraesCS1A01G381500	downstream	chr1A	552174786	552182117	chr1A_547592366_565563736	N	TraesCS1A01G381600	downstream	11	0	T. durum>Bread wheat
chr1A	552165369	552170078	chr1A_547592366_565563736	N	TraesCS1A01G381500	downstream	chr1A	552174802	552182117	chr1A_547592366_565563736	N	TraesCS1A01G381600	downstream	0	7	T. durum<Bread wheat
chr1A	552174786	552182117	chr1A_547592366_565563736	N	TraesCS1A01G381600	downstream	chr1A	552206345	552218730	chr1A_547592366_565563736	N	TraesCS1A01G381900	downstream	6	0	T. durum>Bread wheat
chr1A	552174802	552182117	chr1A_547592366_565563736	N	TraesCS1A01G381600	downstream	chr1A	552206345	552218730	chr1A_547592366_565563736	N	TraesCS1A01G381900	downstream	0	7	T. durum<Bread wheat
chr1A	553978430	553986634	chr1A_547592366_565563736	N	TraesCS1A01G383200	downstream	chr1A	554054366	554063585	chr1A_547592366_565563736	N	TraesCS1A01G383500	downstream	0	5	T. durum<Bread wheat
chr1A	553978430	553987445	chr1A_547592366_565563736	N	TraesCS1A01G383200	downstream	chr1A	554041472	554046455	chr1A_547592366_565563736	N	TraesCS1A01G383400	upstream	3	0	T. durum>Bread wheat
chr1A	553978430	553987445	chr1A_547592366_565563736	N	TraesCS1A01G383200	downstream	chr1A	554054636	554063585	chr1A_547592366_565563736	N	TraesCS1A01G383500	downstream	4	0	T. durum>Bread wheat
chr1A	554036396	554040504	chr1A_547592366_565563736	N	TraesCS1A01G383400	upstream	chr1A	554054366	554063585	chr1A_547592366_565563736	N	TraesCS1A01G383500	downstream	0	7	T. durum<Bread wheat
chr1A	554041472	554046455	chr1A_547592366_565563736	N	TraesCS1A01G383400	upstream	chr1A	554054636	554063585	chr1A_547592366_565563736	N	TraesCS1A01G383500	downstream	7	0	T. durum>Bread wheat
chr1A	554041472	554046558	chr1A_547592366_565563736	N	TraesCS1A01G383400	upstream	chr1A	554054366	554063585	chr1A_547592366_565563736	N	TraesCS1A01G383500	downstream	0	15	T. durum<Bread wheat
chr1A	554054366	554063585	chr1A_547592366_565563736	N	TraesCS1A01G383500	downstream	chr1A	554072188	554076199	chr1A_547592366_565563736	N	TraesCS1A01G383600	upstream	0	7	T. durum<Bread wheat
chr1A	554054366	554063585	chr1A_547592366_565563736	N	TraesCS1A01G383500	downstream	chr1A	554077421	554081920	chr1A_547592366_565563736	N	TraesCS1A01G383700	upstream	0	7	T. durum<Bread wheat
chr1A	554054366	554063585	chr1A_547592366_565563736	N	TraesCS1A01G383500	downstream	chr1A	554082469	554089831	chr1A_547592366_565563736	N	TraesCS1A01G383800	downstream	0	10	T. durum<Bread wheat
chr1A	554054366	554063585	chr1A_547592366_565563736	N	TraesCS1A01G383500	downstream	chr1A	554202739	554207723	chr1A_547592366_565563736	N	TraesCS1A01G384000	genebody	0	6	T. durum<Bread wheat
chr1A	554054636	554063585	chr1A_547592366_565563736	N	TraesCS1A01G383500	downstream	chr1A	554072188	554076199	chr1A_547592366_565563736	N	TraesCS1A01G383600	upstream	14	0	T. durum>Bread wheat
chr1A	554054636	554063585	chr1A_547592366_565563736	N	TraesCS1A01G383500	downstream	chr1A	554077421	554081920	chr1A_547592366_565563736	N	TraesCS1A01G383700	upstream	10	0	T. durum>Bread wheat
chr1A	554054636	554063585	chr1A_547592366_565563736	N	TraesCS1A01G383500	downstream	chr1A	554082469	554089831	chr1A_547592366_565563736	N	TraesCS1A01G383800	downstream	11	0	T. durum>Bread wheat
chr1A	554054636	554063585	chr1A_547592366_565563736	N	TraesCS1A01G383500	downstream	chr1A	554095481	554099083	chr1A_547592366_565563736	N	NA	NA	8	0	T. durum>Bread wheat
chr1A	554072188	554076199	chr1A_547592366_565563736	N	TraesCS1A01G383600	upstream	chr1A	554095481	554099083	chr1A_547592366_565563736	N	NA	NA	6	1	T. durum>Bread wheat
chr1A	554306816	554310318	chr1A_547592366_565563736	N	TraesCS1A01G384300	downstream	chr1A	554522493	554534880	chr1A_547592366_565563736	N	TraesCS1A01G385400	genebody	4	0	T. durum>Bread wheat
chr1A	554442867	554494887	chr1A_547592366_565563736	N	TraesCS1A01G385100	upstream	chr1A	554509201	554518261	chr1A_547592366_565563736	N	TraesCS1A01G385200	downstream	446	8	T. durum>Bread wheat
chr1A	554522738	554534880	chr1A_547592366_565563736	N	TraesCS1A01G385400	genebody	chr1A	554539283	554541250	chr1A_547592366_565563736	N	NA	NA	0	5	T. durum<Bread wheat
chr1A	555612805	555617327	chr1A_547592366_565563736	N	NA	NA	chr1A	555634517	555642630	chr1A_547592366_565563736	N	TraesCS1A01G386400	downstream	3	0	T. durum>Bread wheat
chr1A	556163551	556168233	chr1A_547592366_565563736	N	NA	NA	chr1A	556178263	556187302	chr1A_547592366_565563736	N	TraesCS1A01G387500	upstream	0	6	T. durum<Bread wheat
chr1A	556178007	556187302	chr1A_547592366_565563736	N	TraesCS1A01G387500	upstream	chr1A	556295325	556307064	chr1A_547592366_565563736	N	TraesCS1A01G387700	genebody	14	0	T. durum>Bread wheat
chr1A	556178263	556187302	chr1A_547592366_565563736	N	TraesCS1A01G387500	upstream	chr1A	556295325	556307064	chr1A_547592366_565563736	N	TraesCS1A01G387700	genebody	0	13	T. durum<Bread wheat
chr1A	556938798	556941549	chr1A_547592366_565563736	N	TraesCS1A01G388400	genebody	chr1A	556949971	556956843	chr1A_547592366_565563736	N	TraesCS1A01G388500	downstream	0	4	T. durum<Bread wheat
chr1A	557918439	557920379	chr1A_547592366_565563736	N	TraesCS1A01G390100	upstream	chr1A	557926568	557933608	chr1A_547592366_565563736	N	TraesCS1A01G390200	downstream	0	7	T. durum<Bread wheat
chr1A	557934563	557963054	chr1A_547592366_565563736	N	TraesCS1A01G390400	upstream	chr1A	557964016	557969316	chr1A_547592366_565563736	N	NA	NA	47	26	T. durum>Bread wheat
chr1A	557934563	557963054	chr1A_547592366_565563736	N	TraesCS1A01G390400	upstream	chr1A	558085229	558091956	chr1A_547592366_565563736	N	NA	NA	0	7	T. durum<Bread wheat
chr1A	557972346	557978258	chr1A_547592366_565563736	N	NA	NA	chr1A	557979217	557996854	chr1A_547592366_565563736	N	TraesCS1A01G390500	genebody	60	36	T. durum>Bread wheat
chr1A	558085229	558091956	chr1A_547592366_565563736	N	NA	NA	chr1A	558185192	558197978	chr1A_547592366_565563736	N	TraesCS1A01G391000	genebody	0	7	T. durum<Bread wheat
chr1A	558303423	558310561	chr1A_547592366_565563736	N	NA	NA	chr1A	558314985	558320716	chr1A_547592366_565563736	N	TraesCS1A01G391100	upstream	8	2	T. durum>Bread wheat
chr1A	558478222	558487037	chr1A_547592366_565563736	N	TraesCS1A01G391300	downstream	chr1A	558488513	558520255	chr1A_547592366_565563736	N	TraesCS1A01G391500	downstream	69	27	T. durum>Bread wheat
chr1A	558478222	558487037	chr1A_547592366_565563736	N	TraesCS1A01G391300	downstream	chr1A	558534273	558560561	chr1A_547592366_565563736	N	TraesCS1A01G391900	downstream	21	6	T. durum>Bread wheat
chr1A	558488513	558520255	chr1A_547592366_565563736	N	TraesCS1A01G391500	downstream	chr1A	558523801	558526915	chr1A_547592366_565563736	N	NA	NA	16	6	T. durum>Bread wheat
chr1A	558488513	558520255	chr1A_547592366_565563736	N	TraesCS1A01G391500	downstream	chr1A	558534273	558560561	chr1A_547592366_565563736	N	TraesCS1A01G391900	downstream	109	62	T. durum>Bread wheat
chr1A	558534273	558560561	chr1A_547592366_565563736	N	TraesCS1A01G391900	downstream	chr1A	560399096	560447069	chr1A_547592366_565563736	N	TraesCS1A01G394300	downstream	10	3	T. durum>Bread wheat
chr1A	560144846	560175645	chr1A_547592366_565563736	N	TraesCS1A01G393700	downstream	chr1A	560765989	560806577	chr1A_547592366_565563736	N	NA	NA	31	13	T. durum>Bread wheat
chr1A	560399096	560447069	chr1A_547592366_565563736	N	TraesCS1A01G394300	downstream	chr1A	560454919	560461460	chr1A_547592366_565563736	N	TraesCS1A01G394500	genebody	71	52	T. durum>Bread wheat
chr1A	561110749	561114501	chr1A_547592366_565563736	N	NA	NA	chr1A	561128273	561137546	chr1A_547592366_565563736	N	NA	NA	10	2	T. durum>Bread wheat
chr1A	561128273	561137546	chr1A_547592366_565563736	N	NA	NA	chr1A	561163063	561164558	chr1A_547592366_565563736	N	NA	NA	4	0	T. durum>Bread wheat
chr1A	561325558	561328451	chr1A_547592366_565563736	N	NA	NA	chr1A	561332501	561347323	chr1A_547592366_565563736	N	TraesCS1A01G395600	upstream	0	6	T. durum<Bread wheat
chr1A	561962015	561977949	chr1A_547592366_565563736	N	TraesCS1A01G396000	genebody	chr1A	562895079	562926249	chr1A_547592366_565563736	N	TraesCS1A01G397200	downstream	5	0	T. durum>Bread wheat
chr1A	562028175	562040921	chr1A_547592366_565563736	N	TraesCS1A01G396100	upstream	chr1A	562047473	562052402	chr1A_547592366_565563736	N	NA	NA	7	1	T. durum>Bread wheat
chr1A	562028175	562040921	chr1A_547592366_565563736	N	TraesCS1A01G396100	upstream	chr1A	562895079	562926249	chr1A_547592366_565563736	N	TraesCS1A01G397200	downstream	6	0	T. durum>Bread wheat
chr1A	562028175	562040921	chr1A_547592366_565563736	N	TraesCS1A01G396100	upstream	chr1A	562900531	562926249	chr1A_547592366_565563736	N	TraesCS1A01G397200	downstream	0	5	T. durum<Bread wheat
chr1A	562054788	562065201	chr1A_547592366_565563736	N	NA	NA	chr1A	562316643	562322122	chr1A_547592366_565563736	N	TraesCS1A01G396400	downstream	7	1	T. durum>Bread wheat
chr1A	562054788	562065201	chr1A_547592366_565563736	N	NA	NA	chr1A	562895079	562926249	chr1A_547592366_565563736	N	TraesCS1A01G397200	downstream	4	0	T. durum>Bread wheat
chr1A	562054788	562065201	chr1A_547592366_565563736	N	NA	NA	chr1A	562900531	562926249	chr1A_547592366_565563736	N	TraesCS1A01G397200	downstream	0	6	T. durum<Bread wheat
chr1A	562738368	562748948	chr1A_547592366_565563736	N	TraesCS1A01G396600	genebody	chr1A	562880291	562893518	chr1A_547592366_565563736	N	NA	NA	11	3	T. durum>Bread wheat
chr1A	562738368	562748948	chr1A_547592366_565563736	N	TraesCS1A01G396600	genebody	chr1A	562895079	562926249	chr1A_547592366_565563736	N	TraesCS1A01G397200	downstream	22	0	T. durum>Bread wheat
chr1A	562738368	562748948	chr1A_547592366_565563736	N	TraesCS1A01G396600	genebody	chr1A	562900531	562926249	chr1A_547592366_565563736	N	TraesCS1A01G397200	downstream	0	12	T. durum<Bread wheat
chr1A	562784377	562787774	chr1A_547592366_565563736	N	TraesCS1A01G396700	downstream	chr1A	562895079	562926249	chr1A_547592366_565563736	N	TraesCS1A01G397200	downstream	7	0	T. durum>Bread wheat
chr1A	562802336	562804981	chr1A_547592366_565563736	N	TraesCS1A01G396800	upstream	chr1A	562895079	562926249	chr1A_547592366_565563736	N	TraesCS1A01G397200	downstream	6	0	T. durum>Bread wheat
chr1A	562847207	562851905	chr1A_547592366_565563736	N	NA	NA	chr1A	562895079	562926249	chr1A_547592366_565563736	N	TraesCS1A01G397200	downstream	3	0	T. durum>Bread wheat
chr1A	562860840	562867755	chr1A_547592366_565563736	N	NA	NA	chr1A	562895079	562926249	chr1A_547592366_565563736	N	TraesCS1A01G397200	downstream	6	0	T. durum>Bread wheat
chr1A	562880291	562893518	chr1A_547592366_565563736	N	NA	NA	chr1A	562894941	562899960	chr1A_547592366_565563736	N	TraesCS1A01G396900	upstream	0	16	T. durum<Bread wheat
chr1A	562880291	562893518	chr1A_547592366_565563736	N	NA	NA	chr1A	562895079	562926249	chr1A_547592366_565563736	N	TraesCS1A01G397200	downstream	68	0	T. durum>Bread wheat
chr1A	562880291	562893518	chr1A_547592366_565563736	N	NA	NA	chr1A	562900531	562926249	chr1A_547592366_565563736	N	TraesCS1A01G397200	downstream	0	47	T. durum<Bread wheat
chr1A	562894941	562899960	chr1A_547592366_565563736	N	TraesCS1A01G396900	upstream	chr1A	562900531	562926249	chr1A_547592366_565563736	N	TraesCS1A01G397200	downstream	0	39	T. durum<Bread wheat
chr1A	562895079	562926249	chr1A_547592366_565563736	N	TraesCS1A01G397200	downstream	chr1A	562928597	562938497	chr1A_547592366_565563736	N	NA	NA	46	0	T. durum>Bread wheat
chr1A	562895079	562926249	chr1A_547592366_565563736	N	TraesCS1A01G397200	downstream	chr1A	562939948	562945577	chr1A_547592366_565563736	N	NA	NA	4	0	T. durum>Bread wheat
chr1A	562895079	562926249	chr1A_547592366_565563736	N	TraesCS1A01G397200	downstream	chr1A	563158362	563164595	chr1A_547592366_565563736	N	TraesCS1A01G397300	downstream	16	0	T. durum>Bread wheat
chr1A	562895079	562926249	chr1A_547592366_565563736	N	TraesCS1A01G397200	downstream	chr1A	563167264	563171467	chr1A_547592366_565563736	N	NA	NA	10	0	T. durum>Bread wheat
chr1A	562895079	562926249	chr1A_547592366_565563736	N	TraesCS1A01G397200	downstream	chr1A	563177723	563186857	chr1A_547592366_565563736	N	TraesCS1A01G397600	downstream	9	0	T. durum>Bread wheat
chr1A	562895079	562926249	chr1A_547592366_565563736	N	TraesCS1A01G397200	downstream	chr1A	563268208	563277875	chr1A_547592366_565563736	N	TraesCS1A01G397700	downstream	4	0	T. durum>Bread wheat
chr1A	562895079	562926249	chr1A_547592366_565563736	N	TraesCS1A01G397200	downstream	chr1A	563677579	563695913	chr1A_547592366_565563736	N	TraesCS1A01G398600	genebody	6	0	T. durum>Bread wheat
chr1A	562895079	562926249	chr1A_547592366_565563736	N	TraesCS1A01G397200	downstream	chr1A	563767807	563796206	chr1A_547592366_565563736	N	TraesCS1A01G399300	upstream	9	0	T. durum>Bread wheat
chr1A	562900531	562926249	chr1A_547592366_565563736	N	TraesCS1A01G397200	downstream	chr1A	562928597	562938497	chr1A_547592366_565563736	N	NA	NA	0	37	T. durum<Bread wheat
chr1A	562900531	562926249	chr1A_547592366_565563736	N	TraesCS1A01G397200	downstream	chr1A	562949519	562951472	chr1A_547592366_565563736	N	NA	NA	0	4	T. durum<Bread wheat
chr1A	562900531	562926249	chr1A_547592366_565563736	N	TraesCS1A01G397200	downstream	chr1A	563158362	563164595	chr1A_547592366_565563736	N	TraesCS1A01G397300	downstream	0	13	T. durum<Bread wheat
chr1A	562900531	562926249	chr1A_547592366_565563736	N	TraesCS1A01G397200	downstream	chr1A	563167264	563171467	chr1A_547592366_565563736	N	NA	NA	0	4	T. durum<Bread wheat
chr1A	562900531	562926249	chr1A_547592366_565563736	N	TraesCS1A01G397200	downstream	chr1A	563177723	563186857	chr1A_547592366_565563736	N	TraesCS1A01G397600	downstream	0	9	T. durum<Bread wheat
chr1A	562900531	562926249	chr1A_547592366_565563736	N	TraesCS1A01G397200	downstream	chr1A	563677579	563695913	chr1A_547592366_565563736	N	TraesCS1A01G398600	genebody	0	6	T. durum<Bread wheat
chr1A	562900531	562926249	chr1A_547592366_565563736	N	TraesCS1A01G397200	downstream	chr1A	563767807	563796206	chr1A_547592366_565563736	N	TraesCS1A01G399300	upstream	0	6	T. durum<Bread wheat
chr1A	562900531	562926249	chr1A_547592366_565563736	N	TraesCS1A01G397200	downstream	chr1A	567966370	568016970	N	N	TraesCS1A01G404500	downstream	0	5	T. durum<Bread wheat
chr1A	564275479	564280099	chr1A_547592366_565563736	N	TraesCS1A01G400200	downstream	chr1A	564298683	564312347	chr1A_547592366_565563736	N	TraesCS1A01G400300	downstream	7	0	T. durum>Bread wheat
chr1A	564275660	564280099	chr1A_547592366_565563736	N	TraesCS1A01G400200	downstream	chr1A	564298683	564312347	chr1A_547592366_565563736	N	TraesCS1A01G400300	downstream	0	6	T. durum<Bread wheat
chr1A	565400486	565406366	chr1A_547592366_565563736	N	NA	NA	chr1A	565418508	565420776	chr1A_547592366_565563736	N	TraesCS1A01G401900	downstream	4	0	T. durum>Bread wheat
chr1A	565987852	566020703	N	N	TraesCS1A01G402400	upstream	chr1A	566060436	566066069	N	N	NA	NA	0	13	T. durum<Bread wheat
chr1A	565987852	566020703	N	N	TraesCS1A01G402400	upstream	chr1A	566063195	566066069	N	N	NA	NA	6	0	T. durum>Bread wheat
chr1A	565987852	566020703	N	N	TraesCS1A01G402400	upstream	chr1A	566067473	566071802	N	N	NA	NA	0	4	T. durum<Bread wheat
chr1A	565987852	566020703	N	N	TraesCS1A01G402400	upstream	chr1A	566076299	566077713	N	N	NA	NA	0	5	T. durum<Bread wheat
chr1A	565987852	566020703	N	N	TraesCS1A01G402400	upstream	chr1A	566085091	566091024	N	N	NA	NA	22	0	T. durum>Bread wheat
chr1A	565987852	566020703	N	N	TraesCS1A01G402400	upstream	chr1A	566085091	566100011	N	N	NA	NA	0	80	T. durum<Bread wheat
chr1A	565987852	566020703	N	N	TraesCS1A01G402400	upstream	chr1A	566091803	566100011	N	N	NA	NA	45	0	T. durum>Bread wheat
chr1A	565987852	566020703	N	N	TraesCS1A01G402400	upstream	chr1A	566100767	566104984	N	N	NA	NA	5	20	T. durum<Bread wheat
chr1A	565987852	566020703	N	N	TraesCS1A01G402400	upstream	chr1A	566473509	566489393	N	N	TraesCS1A01G402800	downstream	0	5	T. durum<Bread wheat
chr1A	565987852	566020703	N	N	TraesCS1A01G402400	upstream	chr1A	566473509	566489620	N	N	TraesCS1A01G402800	downstream	3	0	T. durum>Bread wheat
chr1A	566022475	566035037	N	N	NA	NA	chr1A	566060436	566066069	N	N	NA	NA	0	14	T. durum<Bread wheat
chr1A	566022475	566035037	N	N	NA	NA	chr1A	566067473	566071802	N	N	NA	NA	0	4	T. durum<Bread wheat
chr1A	566022475	566035037	N	N	NA	NA	chr1A	566085091	566091024	N	N	NA	NA	13	0	T. durum>Bread wheat
chr1A	566022475	566035037	N	N	NA	NA	chr1A	566085091	566100011	N	N	NA	NA	0	28	T. durum<Bread wheat
chr1A	566022475	566035037	N	N	NA	NA	chr1A	566091803	566100011	N	N	NA	NA	19	0	T. durum>Bread wheat
chr1A	566039626	566050022	N	N	NA	NA	chr1A	566053923	566055824	N	N	NA	NA	0	7	T. durum<Bread wheat
chr1A	566039626	566050022	N	N	NA	NA	chr1A	566060436	566066069	N	N	NA	NA	0	15	T. durum<Bread wheat
chr1A	566039626	566050022	N	N	NA	NA	chr1A	566076299	566077713	N	N	NA	NA	0	4	T. durum<Bread wheat
chr1A	566039626	566050022	N	N	NA	NA	chr1A	566085091	566091024	N	N	NA	NA	11	0	T. durum>Bread wheat
chr1A	566039626	566050022	N	N	NA	NA	chr1A	566085091	566100011	N	N	NA	NA	0	13	T. durum<Bread wheat
chr1A	566039626	566050022	N	N	NA	NA	chr1A	566091803	566100011	N	N	NA	NA	9	0	T. durum>Bread wheat
chr1A	566060436	566066069	N	N	NA	NA	chr1A	566085091	566100011	N	N	NA	NA	0	16	T. durum<Bread wheat
chr1A	566067473	566071802	N	N	NA	NA	chr1A	566085091	566100011	N	N	NA	NA	0	10	T. durum<Bread wheat
chr1A	566085091	566091024	N	N	NA	NA	chr1A	566107191	566113121	N	N	TraesCS1A01G402500	downstream	5	0	T. durum>Bread wheat
chr1A	566085091	566100011	N	N	NA	NA	chr1A	566100767	566104984	N	N	NA	NA	0	19	T. durum<Bread wheat
chr1A	566085091	566100011	N	N	NA	NA	chr1A	566107191	566113121	N	N	TraesCS1A01G402500	downstream	0	20	T. durum<Bread wheat
chr1A	566091803	566100011	N	N	NA	NA	chr1A	566107191	566113121	N	N	TraesCS1A01G402500	downstream	10	0	T. durum>Bread wheat
chr1A	566338395	566362820	N	N	NA	NA	chr1A	566366441	566370727	N	N	NA	NA	0	28	T. durum<Bread wheat
chr1A	566338395	566362820	N	N	NA	NA	chr1A	566366441	566370756	N	N	NA	NA	13	0	T. durum>Bread wheat
chr1A	566338395	566362820	N	N	NA	NA	chr1A	566390480	566393400	N	N	NA	NA	0	12	T. durum<Bread wheat
chr1A	566338395	566362820	N	N	NA	NA	chr1A	566406121	566417939	N	N	NA	NA	0	22	T. durum<Bread wheat
chr1A	566338395	566362820	N	N	NA	NA	chr1A	566467907	566470994	N	N	NA	NA	0	5	T. durum<Bread wheat
chr1A	566338395	566362820	N	N	NA	NA	chr1A	566473509	566489393	N	N	TraesCS1A01G402800	downstream	0	14	T. durum<Bread wheat
chr1A	566366441	566370727	N	N	NA	NA	chr1A	566380658	566386978	N	N	TraesCS1A01G402700	downstream	0	6	T. durum<Bread wheat
chr1A	566371795	566376520	N	N	NA	NA	chr1A	566406121	566417939	N	N	NA	NA	0	5	T. durum<Bread wheat
chr1A	566371795	566376520	N	N	NA	NA	chr1A	566473509	566489393	N	N	TraesCS1A01G402800	downstream	0	4	T. durum<Bread wheat
chr1A	566380658	566386978	N	N	TraesCS1A01G402700	downstream	chr1A	566473509	566489393	N	N	TraesCS1A01G402800	downstream	0	9	T. durum<Bread wheat
chr1A	566390480	566393400	N	N	NA	NA	chr1A	566406121	566417939	N	N	NA	NA	0	7	T. durum<Bread wheat
chr1A	566390480	566393400	N	N	NA	NA	chr1A	566473509	566489393	N	N	TraesCS1A01G402800	downstream	0	7	T. durum<Bread wheat
chr1A	566406121	566417939	N	N	NA	NA	chr1A	566440291	566444384	N	N	NA	NA	0	5	T. durum<Bread wheat
chr1A	566406121	566417939	N	N	NA	NA	chr1A	566467907	566470994	N	N	NA	NA	0	10	T. durum<Bread wheat
chr1A	566406121	566417939	N	N	NA	NA	chr1A	566473509	566489393	N	N	TraesCS1A01G402800	downstream	0	30	T. durum<Bread wheat
chr1A	566463453	566465520	N	N	NA	NA	chr1A	566473509	566489393	N	N	TraesCS1A01G402800	downstream	0	5	T. durum<Bread wheat
chr1A	566467907	566470994	N	N	NA	NA	chr1A	566473509	566489393	N	N	TraesCS1A01G402800	downstream	0	18	T. durum<Bread wheat
chr1A	566473509	566489393	N	N	TraesCS1A01G402800	downstream	chr1A	566490394	566493298	N	N	TraesCS1A01G403100	upstream	0	23	T. durum<Bread wheat
chr1A	566473509	566489393	N	N	TraesCS1A01G402800	downstream	chr1A	566494301	566502337	N	N	TraesCS1A01G403100	upstream	0	25	T. durum<Bread wheat
chr1A	566473509	566489393	N	N	TraesCS1A01G402800	downstream	chr1A	566554969	566560454	N	N	NA	NA	0	5	T. durum<Bread wheat
chr1A	566473509	566489393	N	N	TraesCS1A01G402800	downstream	chr1A	566561521	566564999	N	N	TraesCS1A01G403300	downstream	0	13	T. durum<Bread wheat
chr1A	566473509	566489393	N	N	TraesCS1A01G402800	downstream	chr1A	566587700	566590908	N	N	NA	NA	0	4	T. durum<Bread wheat
chr1A	566473509	566489393	N	N	TraesCS1A01G402800	downstream	chr1A	566593657	566606897	N	N	TraesCS1A01G403400	downstream	0	13	T. durum<Bread wheat
chr1A	566473509	566489393	N	N	TraesCS1A01G402800	downstream	chr1A	567966370	568016970	N	N	TraesCS1A01G404500	downstream	0	6	T. durum<Bread wheat
chr1A	566473509	566489620	N	N	TraesCS1A01G402800	downstream	chr1A	566490394	566493298	N	N	TraesCS1A01G403100	upstream	16	0	T. durum>Bread wheat
chr1A	566473509	566489620	N	N	TraesCS1A01G402800	downstream	chr1A	566494301	566502337	N	N	TraesCS1A01G403100	upstream	14	0	T. durum>Bread wheat
chr1A	566473509	566489620	N	N	TraesCS1A01G402800	downstream	chr1A	566554969	566560454	N	N	NA	NA	5	0	T. durum>Bread wheat
chr1A	566473509	566489620	N	N	TraesCS1A01G402800	downstream	chr1A	566561521	566564999	N	N	TraesCS1A01G403300	downstream	8	0	T. durum>Bread wheat
chr1A	566473509	566489620	N	N	TraesCS1A01G402800	downstream	chr1A	566566397	566568204	N	N	TraesCS1A01G403300	downstream	4	0	T. durum>Bread wheat
chr1A	566473509	566489620	N	N	TraesCS1A01G402800	downstream	chr1A	566581225	566585270	N	N	NA	NA	3	0	T. durum>Bread wheat
chr1A	566473509	566489620	N	N	TraesCS1A01G402800	downstream	chr1A	566587700	566590908	N	N	NA	NA	3	0	T. durum>Bread wheat
chr1A	566473509	566489620	N	N	TraesCS1A01G402800	downstream	chr1A	566593657	566606897	N	N	TraesCS1A01G403400	downstream	12	0	T. durum>Bread wheat
chr1A	566473509	566489620	N	N	TraesCS1A01G402800	downstream	chr1A	567966370	568016970	N	N	TraesCS1A01G404500	downstream	6	0	T. durum>Bread wheat
chr1A	567966370	568016970	N	N	TraesCS1A01G404500	downstream	chr1A	568030447	568041480	N	N	TraesCS1A01G404600	upstream	24	63	T. durum<Bread wheat
chr1A	567966370	568016970	N	N	TraesCS1A01G404500	downstream	chr1A	568051142	568059054	N	N	NA	NA	7	36	T. durum<Bread wheat
chr1A	567966370	568016970	N	N	TraesCS1A01G404500	downstream	chr1A	568067190	568077274	N	N	NA	NA	5	29	T. durum<Bread wheat
chr1A	568017962	568025590	N	N	TraesCS1A01G404600	downstream	chr1A	568030447	568041480	N	N	TraesCS1A01G404600	upstream	72	15	T. durum>Bread wheat
chr1A	570066211	570074625	N	N	NA	NA	chr1A	570082074	570087270	N	N	NA	NA	4	0	T. durum>Bread wheat
chr1A	571265324	571273412	N	N	TraesCS1A01G409600	genebody	chr1A	571275063	571298040	N	N	TraesCS1A01G409800	downstream	44	31	T. durum>Bread wheat
chr1A	571275063	571298040	N	N	TraesCS1A01G409800	downstream	chr1A	571648856	571656652	N	N	TraesCS1A01G410300	genebody	4	0	T. durum>Bread wheat
chr1A	571275063	571298040	N	N	TraesCS1A01G409800	downstream	chr1A	571648856	571656748	N	N	TraesCS1A01G410300	genebody	0	6	T. durum<Bread wheat
chr1A	571578469	571589907	N	N	TraesCS1A01G410200	genebody	chr1A	571648856	571656652	N	N	TraesCS1A01G410300	genebody	18	0	T. durum>Bread wheat
chr1A	571578469	571589907	N	N	TraesCS1A01G410200	genebody	chr1A	571648856	571656748	N	N	TraesCS1A01G410300	genebody	0	17	T. durum<Bread wheat
chr1A	571636895	571641451	N	N	NA	NA	chr1A	571648856	571656748	N	N	TraesCS1A01G410300	genebody	0	6	T. durum<Bread wheat
chr1A	571648856	571656652	N	N	TraesCS1A01G410300	genebody	chr1A	571672181	571674948	N	N	NA	NA	6	0	T. durum>Bread wheat
chr1A	571648856	571656652	N	N	TraesCS1A01G410300	genebody	chr1A	571780367	571795749	N	N	TraesCS1A01G410700	upstream	5	0	T. durum>Bread wheat
chr1A	571648856	571656748	N	N	TraesCS1A01G410300	genebody	chr1A	571721208	571727689	N	N	TraesCS1A01G410500	downstream	0	5	T. durum<Bread wheat
chr1A	571648856	571656748	N	N	TraesCS1A01G410300	genebody	chr1A	571780367	571795749	N	N	TraesCS1A01G410700	upstream	0	10	T. durum<Bread wheat
chr1A	571648856	571656748	N	N	TraesCS1A01G410300	genebody	chr1A	572017078	572032003	N	N	TraesCS1A01G411500	downstream	0	5	T. durum<Bread wheat
chr1A	571721208	571727689	N	N	TraesCS1A01G410500	downstream	chr1A	571734532	571741455	N	N	TraesCS1A01G410600	upstream	3	16	T. durum<Bread wheat
chr1A	571729776	571733371	N	N	NA	NA	chr1A	571780367	571795749	N	N	TraesCS1A01G410700	upstream	0	7	T. durum<Bread wheat
chr1A	571780367	571795749	N	N	TraesCS1A01G410700	upstream	chr1A	571801564	571805515	N	N	NA	NA	0	6	T. durum<Bread wheat
chr1A	571947068	571964212	N	N	NA	NA	chr1A	572014512	572016575	N	N	TraesCS1A01G411400	downstream	1	8	T. durum<Bread wheat
chr1A	573213034	573223517	N	N	TraesCS1A01G413200	genebody	chr1A	573318750	573336967	N	N	TraesCS1A01G413700	upstream	23	13	T. durum>Bread wheat
chr1A	573920877	573932814	N	N	TraesCS1A01G414600	upstream	chr1A	573942595	573947025	N	N	TraesCS1A01G414800	downstream	11	0	T. durum>Bread wheat
chr1A	573920877	573932814	N	N	TraesCS1A01G414600	upstream	chr1A	573942595	573947468	N	N	TraesCS1A01G414800	downstream	0	15	T. durum<Bread wheat
chr1A	573920877	573932814	N	N	TraesCS1A01G414600	upstream	chr1A	573951080	573958895	N	N	TraesCS1A01G414900	downstream	2	12	T. durum<Bread wheat
chr1A	573920877	573932814	N	N	TraesCS1A01G414600	upstream	chr1A	574186814	574196228	N	N	NA	NA	24	9	T. durum>Bread wheat
chr1A	573933464	573935703	N	N	TraesCS1A01G414600	upstream	chr1A	574186814	574196228	N	N	NA	NA	4	0	T. durum>Bread wheat
chr1A	573951080	573958895	N	N	TraesCS1A01G414900	downstream	chr1A	573962068	573968053	N	N	NA	NA	0	5	T. durum<Bread wheat
chr1A	574296828	574301733	N	N	NA	NA	chr1A	574330033	574342441	N	N	TraesCS1A01G415200	genebody	6	0	T. durum>Bread wheat
chr1A	574491099	574493711	N	N	NA	NA	chr1A	584664143	584684346	N	N	TraesCS1A01G433500	downstream	5	0	T. durum>Bread wheat
chr1A	574662072	574669584	N	N	TraesCS1A01G416200	genebody	chr1A	574675162	574677572	N	N	NA	NA	8	0	T. durum>Bread wheat
chr1A	574662072	574669584	N	N	TraesCS1A01G416200	genebody	chr1A	574675162	574678147	N	N	NA	NA	0	5	T. durum<Bread wheat
chr1A	574662072	574669584	N	N	TraesCS1A01G416200	genebody	chr1A	574805624	574811104	N	N	NA	NA	9	3	T. durum>Bread wheat
chr1A	574798935	574804318	N	N	NA	NA	chr1A	574817735	574819920	N	N	NA	NA	4	0	T. durum>Bread wheat
chr1A	574805624	574811104	N	N	NA	NA	chr1A	574817636	574819920	N	N	NA	NA	0	6	T. durum<Bread wheat
chr1A	574805624	574811104	N	N	NA	NA	chr1A	574817735	574819920	N	N	NA	NA	6	0	T. durum>Bread wheat
chr1A	574817636	574819920	N	N	NA	NA	chr1A	574820626	574840451	N	N	TraesCS1A01G416500	upstream	0	8	T. durum<Bread wheat
chr1A	574817735	574819920	N	N	NA	NA	chr1A	574820626	574840451	N	N	TraesCS1A01G416500	upstream	13	0	T. durum>Bread wheat
chr1A	575194793	575201124	N	N	NA	NA	chr1A	575204410	575217061	N	N	TraesCS1A01G417000	genebody	28	12	T. durum>Bread wheat
chr1A	577304146	577314087	N	N	TraesCS1A01G420800	downstream	chr1A	577371362	577376273	N	N	NA	NA	6	0	T. durum>Bread wheat
chr1A	577304146	577314087	N	N	TraesCS1A01G420800	downstream	chr1A	577371543	577376273	N	N	NA	NA	0	8	T. durum<Bread wheat
chr1A	577371362	577376273	N	N	NA	NA	chr1A	577460304	577477598	N	N	TraesCS1A01G421000	genebody	10	0	T. durum>Bread wheat
chr1A	577371543	577376273	N	N	NA	NA	chr1A	577460304	577477598	N	N	TraesCS1A01G421000	genebody	0	14	T. durum<Bread wheat
chr1A	578013241	578031068	N	N	TraesCS1A01G422700	downstream	chr1A	578361721	578366349	N	N	NA	NA	4	0	T. durum>Bread wheat
chr1A	578013241	578031068	N	N	TraesCS1A01G422700	downstream	chr1A	578406197	578412137	N	Y	NA	NA	5	0	T. durum>Bread wheat
chr1A	578477641	578485993	N	N	NA	NA	chr1A	578557576	578568410	N	N	NA	NA	4	0	T. durum>Bread wheat
chr1A	578515490	578523620	N	N	TraesCS1A01G423100	genebody	chr1A	578557576	578568352	N	N	NA	NA	0	7	T. durum<Bread wheat
chr1A	578515490	578523620	N	N	TraesCS1A01G423100	genebody	chr1A	578557576	578568410	N	N	NA	NA	12	0	T. durum>Bread wheat
chr1A	578557576	578568410	N	N	NA	NA	chr1A	578904165	578931840	N	N	TraesCS1A01G423700	genebody	5	0	T. durum>Bread wheat
chr1A	578742655	578752687	N	N	NA	NA	chr1A	578904165	578927849	N	N	TraesCS1A01G423700	genebody	0	13	T. durum<Bread wheat
chr1A	578742655	578752687	N	N	NA	NA	chr1A	578904165	578931840	N	N	TraesCS1A01G423700	genebody	6	0	T. durum>Bread wheat
chr1A	578901229	578903137	N	N	NA	NA	chr1A	578904165	578927849	N	N	TraesCS1A01G423700	genebody	0	8	T. durum<Bread wheat
chr1A	578901229	578903137	N	N	NA	NA	chr1A	578904165	578931840	N	N	TraesCS1A01G423700	genebody	7	0	T. durum>Bread wheat
chr1A	578904165	578927849	N	N	TraesCS1A01G423700	genebody	chr1A	578929476	578931840	N	N	TraesCS1A01G423900	upstream	0	13	T. durum<Bread wheat
chr1A	578904165	578927849	N	N	TraesCS1A01G423700	genebody	chr1A	578937466	578940425	N	N	TraesCS1A01G424000	downstream	0	7	T. durum<Bread wheat
chr1A	578904165	578927849	N	N	TraesCS1A01G423700	genebody	chr1A	579551519	579571091	N	N	NA	NA	0	11	T. durum<Bread wheat
chr1A	578904165	578927849	N	N	TraesCS1A01G423700	genebody	chr1A	579679656	579685893	N	N	TraesCS1A01G424700	genebody	0	5	T. durum<Bread wheat
chr1A	578904165	578927849	N	N	TraesCS1A01G423700	genebody	chr1A	579822701	579847191	N	N	TraesCS1A01G424800	downstream	0	4	T. durum<Bread wheat
chr1A	578904165	578931840	N	N	TraesCS1A01G423700	genebody	chr1A	578936178	578940425	N	N	TraesCS1A01G424000	downstream	6	0	T. durum>Bread wheat
chr1A	578904165	578931840	N	N	TraesCS1A01G423700	genebody	chr1A	579532927	579549732	N	N	TraesCS1A01G424400	genebody	5	0	T. durum>Bread wheat
chr1A	578904165	578931840	N	N	TraesCS1A01G423700	genebody	chr1A	579551519	579571091	N	N	NA	NA	7	0	T. durum>Bread wheat
chr1A	579291360	579301521	N	N	TraesCS1A01G424300	downstream	chr1A	579315760	579320797	N	N	NA	NA	0	9	T. durum<Bread wheat
chr1A	579291360	579301521	N	N	TraesCS1A01G424300	downstream	chr1A	579822701	579847191	N	N	TraesCS1A01G424800	downstream	0	5	T. durum<Bread wheat
chr1A	579291360	579301689	N	N	TraesCS1A01G424300	downstream	chr1A	579306292	579312169	N	N	NA	NA	5	0	T. durum>Bread wheat
chr1A	579291360	579301689	N	N	TraesCS1A01G424300	downstream	chr1A	579315760	579320797	N	N	NA	NA	6	0	T. durum>Bread wheat
chr1A	579291360	579301689	N	N	TraesCS1A01G424300	downstream	chr1A	579774966	579792136	N	N	NA	NA	7	0	T. durum>Bread wheat
chr1A	579517424	579522733	N	N	NA	NA	chr1A	579551519	579571091	N	N	NA	NA	3	0	T. durum>Bread wheat
chr1A	579532927	579549732	N	N	TraesCS1A01G424400	genebody	chr1A	579551519	579571091	N	N	NA	NA	25	8	T. durum>Bread wheat
chr1A	579764443	579772591	N	N	NA	NA	chr1A	579774966	579792136	N	N	NA	NA	0	43	T. durum<Bread wheat
chr1A	579764443	579772591	N	N	NA	NA	chr1A	579797700	579808571	N	N	NA	NA	0	6	T. durum<Bread wheat
chr1A	579764443	579772591	N	N	NA	NA	chr1A	579822701	579847191	N	N	TraesCS1A01G424800	downstream	0	24	T. durum<Bread wheat
chr1A	579764443	579772591	N	N	NA	NA	chr1A	579857993	579871501	N	N	TraesCS1A01G425000	downstream	0	5	T. durum<Bread wheat
chr1A	579764443	579772596	N	N	NA	NA	chr1A	579774966	579792136	N	N	NA	NA	23	0	T. durum>Bread wheat
chr1A	579764443	579772596	N	N	NA	NA	chr1A	579822701	579847191	N	N	TraesCS1A01G424800	downstream	15	0	T. durum>Bread wheat
chr1A	579764443	579772596	N	N	NA	NA	chr1A	579857993	579871501	N	N	TraesCS1A01G425000	downstream	4	0	T. durum>Bread wheat
chr1A	580148494	580149823	N	N	NA	NA	chr1A	580183317	580188579	N	N	TraesCS1A01G425100	genebody	4	0	T. durum>Bread wheat
chr1A	580254134	580273275	N	N	NA	NA	chr1A	580274288	580280565	N	N	NA	NA	0	30	T. durum<Bread wheat
chr1A	580254134	580273275	N	N	NA	NA	chr1A	580274307	580280565	N	N	NA	NA	18	0	T. durum>Bread wheat
chr1A	580274288	580280565	N	N	NA	NA	chr1A	580416910	580427304	N	N	TraesCS1A01G425200	upstream	0	5	T. durum<Bread wheat
chr1A	580274307	580280565	N	N	NA	NA	chr1A	580442918	580452059	N	N	TraesCS1A01G425600	upstream	5	0	T. durum>Bread wheat
chr1A	581118969	581127951	N	N	NA	NA	chr1A	581533943	581545234	N	N	TraesCS1A01G426900	downstream	0	4	T. durum<Bread wheat
chr1A	581435919	581442595	N	N	TraesCS1A01G426700	downstream	chr1A	581533943	581545234	N	N	TraesCS1A01G426900	downstream	0	11	T. durum<Bread wheat
chr1A	581435919	581442595	N	N	TraesCS1A01G426700	downstream	chr1A	581534739	581545234	N	N	TraesCS1A01G426900	downstream	4	0	T. durum>Bread wheat
chr1A	581464428	581470870	N	N	NA	NA	chr1A	581533943	581545234	N	N	TraesCS1A01G426900	downstream	0	6	T. durum<Bread wheat
chr1A	581533943	581545234	N	N	TraesCS1A01G426900	downstream	chr1A	581568336	581598173	N	N	TraesCS1A01G427100	genebody	0	17	T. durum<Bread wheat
chr1A	581534739	581545234	N	N	TraesCS1A01G426900	downstream	chr1A	581568336	581598173	N	N	TraesCS1A01G427100	genebody	13	0	T. durum>Bread wheat
chr1A	581568336	581598173	N	N	TraesCS1A01G427100	genebody	chr1A	581751056	581758594	N	N	TraesCS1A01G427300	downstream	18	2	T. durum>Bread wheat
chr1A	581568336	581598173	N	N	TraesCS1A01G427100	genebody	chr1A	581825408	581833365	N	N	TraesCS1A01G427400	downstream	35	4	T. durum>Bread wheat
chr1A	581568336	581598173	N	N	TraesCS1A01G427100	genebody	chr1A	581844464	581846182	N	N	NA	NA	4	0	T. durum>Bread wheat
chr1A	581568336	581598173	N	N	TraesCS1A01G427100	genebody	chr1A	581856249	581859717	N	N	NA	NA	8	2	T. durum>Bread wheat
chr1A	581568336	581598173	N	N	TraesCS1A01G427100	genebody	chr1A	581863505	581873888	N	Y	TraesCS1A01G427600	downstream	20	8	T. durum>Bread wheat
chr1A	581636209	581646091	N	N	NA	NA	chr1A	581751056	581758594	N	N	TraesCS1A01G427300	downstream	0	8	T. durum<Bread wheat
chr1A	582841155	582846293	N	N	TraesCS1A01G429900	genebody	chr1A	582854035	582874593	N	N	TraesCS1A01G430300	downstream	0	6	T. durum<Bread wheat
chr1A	582843613	582846293	N	N	TraesCS1A01G429900	genebody	chr1A	582854035	582874593	N	N	TraesCS1A01G430300	downstream	4	0	T. durum>Bread wheat
chr1A	583885413	583904466	N	N	TraesCS1A01G431700	downstream	chr1A	583988577	584003592	N	N	TraesCS1A01G431900	upstream	20	8	T. durum>Bread wheat
chr1A	584341924	584346074	N	N	TraesCS1A01G432600	genebody	chr1A	584357347	584360489	N	N	TraesCS1A01G432700	genebody	0	6	T. durum<Bread wheat
chr1A	584467296	584478387	N	N	TraesCS1A01G432900	downstream	chr1A	584482986	584485103	N	N	TraesCS1A01G432900	upstream	0	6	T. durum<Bread wheat
chr1A	584467296	584478387	N	N	TraesCS1A01G432900	downstream	chr1A	584487736	584490125	N	N	NA	NA	0	4	T. durum<Bread wheat
chr1A	584467296	584478387	N	N	TraesCS1A01G432900	downstream	chr1A	584504745	584509434	N	N	TraesCS1A01G433100	downstream	0	11	T. durum<Bread wheat
chr1A	584467296	584478387	N	N	TraesCS1A01G432900	downstream	chr1A	584512719	584520371	N	N	TraesCS1A01G433100	upstream	0	6	T. durum<Bread wheat
chr1A	584467296	584478387	N	N	TraesCS1A01G432900	downstream	chr1A	584664143	584684346	N	N	TraesCS1A01G433500	downstream	0	6	T. durum<Bread wheat
chr1A	584482986	584485103	N	N	TraesCS1A01G432900	upstream	chr1A	584504745	584509434	N	N	TraesCS1A01G433100	downstream	0	6	T. durum<Bread wheat
chr1A	584512719	584520371	N	N	TraesCS1A01G433100	upstream	chr1A	584528181	584535513	N	N	TraesCS1A01G433200	upstream	0	5	T. durum<Bread wheat
chr1A	584664143	584684346	N	N	TraesCS1A01G433500	downstream	chr1A	584685964	584691731	N	N	TraesCS1A01G433500	upstream	2	17	T. durum<Bread wheat
chr1A	584664143	584684346	N	N	TraesCS1A01G433500	downstream	chr1A	584693215	584710677	N	N	NA	NA	13	46	T. durum<Bread wheat
chr1A	584664143	584684346	N	N	TraesCS1A01G433500	downstream	chr1A	584969333	584978260	N	N	TraesCS1A01G434400	downstream	0	5	T. durum<Bread wheat
chr1A	584685964	584691731	N	N	TraesCS1A01G433500	upstream	chr1A	584693215	584710677	N	N	NA	NA	1	25	T. durum<Bread wheat
chr1A	585544665	585549555	N	N	NA	NA	chr1A	585624885	585636320	N	N	TraesCS1A01G435000	upstream	0	9	T. durum<Bread wheat
chr1A	585608485	585613926	N	N	TraesCS1A01G434900	upstream	chr1A	585624885	585636320	N	N	TraesCS1A01G435000	upstream	0	7	T. durum<Bread wheat
chr1A	585614649	585618104	N	N	TraesCS1A01G434900	upstream	chr1A	585624885	585636320	N	N	TraesCS1A01G435000	upstream	0	9	T. durum<Bread wheat
chr1A	585614649	585618218	N	N	TraesCS1A01G434900	upstream	chr1A	585624885	585636320	N	N	TraesCS1A01G435000	upstream	4	0	T. durum>Bread wheat
chr1A	585747590	585758340	N	N	NA	NA	chr1A	585761419	585767534	N	N	NA	NA	9	0	T. durum>Bread wheat
chr1A	585747590	585758340	N	N	NA	NA	chr1A	585764638	585767534	N	N	NA	NA	0	7	T. durum<Bread wheat
chr1A	586343855	586352565	N	N	TraesCS1A01G435800	genebody	chr1A	586504491	586520296	N	N	TraesCS1A01G436200	downstream	0	5	T. durum<Bread wheat
chr1A	586463812	586472133	N	N	NA	NA	chr1A	586504491	586520296	N	N	TraesCS1A01G436200	downstream	0	4	T. durum<Bread wheat
chr1A	586504491	586520296	N	N	TraesCS1A01G436200	downstream	chr1A	586522478	586526633	N	N	TraesCS1A01G436200	upstream	0	8	T. durum<Bread wheat
chr1A	586504491	586520296	N	N	TraesCS1A01G436200	downstream	chr1A	586944391	586957403	N	Y	TraesCS1A01G437400	upstream	0	6	T. durum<Bread wheat
chr1A	586923589	586927420	N	N	TraesCS1A01G437200	genebody	chr1A	586944391	586957403	N	Y	TraesCS1A01G437400	upstream	0	4	T. durum<Bread wheat
chr1A	586930774	586937135	N	N	TraesCS1A01G437300	upstream	chr1A	586944391	586957403	N	Y	TraesCS1A01G437400	upstream	0	7	T. durum<Bread wheat
chr1A	586930774	586937135	N	N	TraesCS1A01G437300	upstream	chr1A	586944482	586957403	N	Y	TraesCS1A01G437400	upstream	4	0	T. durum>Bread wheat
chr1A	586944391	586957403	N	Y	TraesCS1A01G437400	upstream	chr1A	586991179	587000170	N	N	TraesCS1A01G437500	downstream	0	10	T. durum<Bread wheat
chr1A	586944482	586957403	N	Y	TraesCS1A01G437400	upstream	chr1A	586981129	586989088	N	N	NA	NA	7	0	T. durum>Bread wheat
chr1A	586944482	586957403	N	Y	TraesCS1A01G437400	upstream	chr1A	586991179	587000170	N	N	TraesCS1A01G437500	downstream	20	0	T. durum>Bread wheat
chr1A	588894834	588914988	N	N	TraesCS1A01G439400	genebody	chr1A	589434924	589449190	N	N	TraesCS1A01G440300	genebody	0	6	T. durum<Bread wheat
chr1A	589019267	589050400	N	N	TraesCS1A01G439700	upstream	chr1A	589245131	589251389	N	N	TraesCS1A01G440100	upstream	11	4	T. durum>Bread wheat
chr1A	589019267	589050400	N	N	TraesCS1A01G439700	upstream	chr1A	589434924	589449190	N	N	TraesCS1A01G440300	genebody	1	13	T. durum<Bread wheat
chr1A	589019267	589050400	N	N	TraesCS1A01G439700	upstream	chr1A	589450649	589463480	N	N	TraesCS1A01G440500	downstream	0	4	T. durum<Bread wheat
chr1A	589052148	589058846	N	N	TraesCS1A01G439800	genebody	chr1A	589434924	589449190	N	N	TraesCS1A01G440300	genebody	0	5	T. durum<Bread wheat
chr1A	589434924	589449190	N	N	TraesCS1A01G440300	genebody	chr1A	589450649	589463480	N	N	TraesCS1A01G440500	downstream	0	21	T. durum<Bread wheat
chr1A	589434924	589449190	N	N	TraesCS1A01G440300	genebody	chr1A	589474927	589479520	N	N	NA	NA	0	6	T. durum<Bread wheat
chr1A	589434924	589449190	N	N	TraesCS1A01G440300	genebody	chr1A	589719767	589727474	N	N	NA	NA	0	6	T. durum<Bread wheat
chr1A	589450649	589463480	N	N	TraesCS1A01G440500	downstream	chr1A	589474927	589479520	N	N	NA	NA	0	8	T. durum<Bread wheat
chr1A	589474927	589479520	N	N	NA	NA	chr1A	589633335	589640582	N	N	TraesCS1A01G441000	downstream	0	6	T. durum<Bread wheat
chr1A	590235428	590242171	N	N	NA	NA	chr1A	590246231	590255343	N	N	TraesCS1A01G441500	genebody	14	0	T. durum>Bread wheat
chr1A	590235428	590242171	N	N	NA	NA	chr1A	590246247	590255343	N	N	TraesCS1A01G441500	genebody	0	13	T. durum<Bread wheat
chr1A	590246231	590255343	N	N	TraesCS1A01G441500	genebody	chr1A	590296800	590302311	N	N	NA	NA	7	0	T. durum>Bread wheat
chr1A	590246247	590255343	N	N	TraesCS1A01G441500	genebody	chr1A	590341414	590351503	N	N	TraesCS1A01G441600	genebody	0	6	T. durum<Bread wheat
chr1A	590518542	590521529	N	N	NA	NA	chr1A	590545767	590555592	N	N	TraesCS1A01G441800	upstream	0	9	T. durum<Bread wheat
chr1A	590540025	590544471	N	N	TraesCS1A01G441800	upstream	chr1A	590558015	590566927	N	N	TraesCS1A01G441900	upstream	0	5	T. durum<Bread wheat
chr1A	590545767	590555592	N	N	TraesCS1A01G441800	upstream	chr1A	590634518	590637241	N	N	NA	NA	5	0	T. durum>Bread wheat
chr1A	590628306	590632029	N	N	NA	NA	chr1A	590645665	590649903	N	N	NA	NA	3	0	T. durum>Bread wheat
chr1A	590965269	590969452	N	N	TraesCS1A01G442200	upstream	chr1A	591087397	591106612	N	N	TraesCS1A01G442400	genebody	3	0	T. durum>Bread wheat
chr1A	591087397	591106612	N	N	TraesCS1A01G442400	genebody	chr1A	591107718	591116627	N	N	NA	NA	17	0	T. durum>Bread wheat
chr1A	591087397	591106612	N	N	TraesCS1A01G442400	genebody	chr1A	591107718	591116649	N	N	NA	NA	0	11	T. durum<Bread wheat
chr1A	591087397	591106612	N	N	TraesCS1A01G442400	genebody	chr1A	591143208	591158562	N	N	TraesCS1A01G442600	downstream	34	20	T. durum>Bread wheat
chr1A	591087397	591106612	N	N	TraesCS1A01G442400	genebody	chr1A	591294965	591307677	N	N	TraesCS1A01G442700	genebody	7	1	T. durum>Bread wheat
chr1A	591107718	591116627	N	N	NA	NA	chr1A	591143208	591158562	N	N	TraesCS1A01G442600	downstream	4	0	T. durum>Bread wheat
chr1A	591143208	591158562	N	N	TraesCS1A01G442600	downstream	chr1A	591294965	591307677	N	N	TraesCS1A01G442700	genebody	16	5	T. durum>Bread wheat
chr1A	591601864	591614445	N	N	TraesCS1A01G443200	downstream	chr1A	592086232	592098251	N	N	TraesCS1A01G443900	upstream	5	0	T. durum>Bread wheat
chr1A	591601864	591614445	N	N	TraesCS1A01G443200	downstream	chr1A	592086277	592098251	N	N	TraesCS1A01G443900	upstream	0	6	T. durum<Bread wheat
chr1A	591913748	591919055	N	N	NA	NA	chr1A	591923099	591935045	N	N	TraesCS1A01G443400	downstream	0	9	T. durum<Bread wheat
chr1A	591913748	591919518	N	N	NA	NA	chr1A	591923099	591935045	N	N	TraesCS1A01G443400	downstream	6	0	T. durum>Bread wheat
chr1A	591923099	591935045	N	N	TraesCS1A01G443400	downstream	chr1A	592086232	592098251	N	N	TraesCS1A01G443900	upstream	9	0	T. durum>Bread wheat
chr1A	591923099	591935045	N	N	TraesCS1A01G443400	downstream	chr1A	592086277	592098251	N	N	TraesCS1A01G443900	upstream	0	9	T. durum<Bread wheat
chr1A	591945769	591959301	N	N	TraesCS1A01G443800	downstream	chr1A	592086232	592098251	N	N	TraesCS1A01G443900	upstream	23	0	T. durum>Bread wheat
chr1A	591945769	591959301	N	N	TraesCS1A01G443800	downstream	chr1A	592086277	592098251	N	N	TraesCS1A01G443900	upstream	0	20	T. durum<Bread wheat
chr1A	591961581	591966167	N	N	NA	NA	chr1A	592086232	592098251	N	N	TraesCS1A01G443900	upstream	7	0	T. durum>Bread wheat
chr1A	591961581	591966167	N	N	NA	NA	chr1A	592086277	592098251	N	N	TraesCS1A01G443900	upstream	0	4	T. durum<Bread wheat
chr1A	591967953	591969866	N	N	NA	NA	chr1A	592086232	592098251	N	N	TraesCS1A01G443900	upstream	5	0	T. durum>Bread wheat
chr1A	591970927	591978931	N	N	NA	NA	chr1A	592086232	592098251	N	N	TraesCS1A01G443900	upstream	26	0	T. durum>Bread wheat
chr1A	591970927	591978931	N	N	NA	NA	chr1A	592086277	592098251	N	N	TraesCS1A01G443900	upstream	0	17	T. durum<Bread wheat
chr1A	592063063	592083734	N	N	NA	NA	chr1A	592086232	592098251	N	N	TraesCS1A01G443900	upstream	81	0	T. durum>Bread wheat
chr1A	592063063	592083734	N	N	NA	NA	chr1A	592086277	592098251	N	N	TraesCS1A01G443900	upstream	0	74	T. durum<Bread wheat
chr1A	592086232	592098251	N	N	TraesCS1A01G443900	upstream	chr1A	592101108	592108745	N	N	TraesCS1A01G444100	upstream	33	0	T. durum>Bread wheat
chr1A	592086232	592098251	N	N	TraesCS1A01G443900	upstream	chr1A	592109986	592127667	N	N	NA	NA	10	0	T. durum>Bread wheat
chr1A	592086232	592098251	N	N	TraesCS1A01G443900	upstream	chr1A	592296472	592305885	N	N	TraesCS1A01G444200	upstream	5	0	T. durum>Bread wheat
chr1A	592086232	592098251	N	N	TraesCS1A01G443900	upstream	chr1A	592307189	592316057	N	N	TraesCS1A01G444300	genebody	4	0	T. durum>Bread wheat
chr1A	592086277	592098251	N	N	TraesCS1A01G443900	upstream	chr1A	592101108	592108745	N	N	TraesCS1A01G444100	upstream	0	28	T. durum<Bread wheat
chr1A	592086277	592098251	N	N	TraesCS1A01G443900	upstream	chr1A	592109986	592127667	N	N	NA	NA	0	15	T. durum<Bread wheat
chr1A	592086277	592098251	N	N	TraesCS1A01G443900	upstream	chr1A	592296472	592305885	N	N	TraesCS1A01G444200	upstream	0	5	T. durum<Bread wheat
chr1A	592501465	592508921	N	N	NA	NA	chr1A	592529684	592534419	N	N	TraesCS1A01G444500	genebody	0	7	T. durum<Bread wheat
chr1A	592529684	592534419	N	N	TraesCS1A01G444500	genebody	chr1A	592827735	592853035	N	N	TraesCS1A01G445000	genebody	0	5	T. durum<Bread wheat
chr1A	592908378	592915850	N	N	NA	NA	chr1A	592921495	592926722	N	Y	TraesCS1A01G445200	downstream	0	5	T. durum<Bread wheat
chr1B	1182832	1196025	N	N	TraesCS1B01G000600	upstream	chr1B	1414837	1443466	N	N	TraesCS1B01G001700	genebody	0	12	T. durum<Bread wheat
chr1B	1182832	1196025	N	N	TraesCS1B01G000600	upstream	chr1B	1414837	1445567	N	N	TraesCS1B01G001700	genebody	9	0	T. durum>Bread wheat
chr1B	1196713	1213668	N	N	TraesCS1B01G000900	genebody	chr1B	1414837	1443466	N	N	TraesCS1B01G001700	genebody	0	40	T. durum<Bread wheat
chr1B	1196713	1213668	N	N	TraesCS1B01G000900	genebody	chr1B	1414837	1445567	N	N	TraesCS1B01G001700	genebody	53	0	T. durum>Bread wheat
chr1B	1196713	1213668	N	N	TraesCS1B01G000900	genebody	chr1B	1513084	1534817	N	N	TraesCS1B01G002000	genebody	0	11	T. durum<Bread wheat
chr1B	1245579	1255779	N	N	TraesCS1B01G001000	genebody	chr1B	1414837	1443466	N	N	TraesCS1B01G001700	genebody	0	12	T. durum<Bread wheat
chr1B	1245579	1255779	N	N	TraesCS1B01G001000	genebody	chr1B	1414837	1445567	N	N	TraesCS1B01G001700	genebody	16	0	T. durum>Bread wheat
chr1B	1257883	1266240	N	N	TraesCS1B01G001100	downstream	chr1B	1414837	1443466	N	N	TraesCS1B01G001700	genebody	0	14	T. durum<Bread wheat
chr1B	1257883	1266240	N	N	TraesCS1B01G001100	downstream	chr1B	1414837	1445567	N	N	TraesCS1B01G001700	genebody	24	0	T. durum>Bread wheat
chr1B	1411667	1413088	N	N	NA	NA	chr1B	1414837	1445567	N	N	TraesCS1B01G001700	genebody	7	0	T. durum>Bread wheat
chr1B	1414837	1443466	N	N	TraesCS1B01G001700	genebody	chr1B	1447061	1453787	N	N	NA	NA	0	24	T. durum<Bread wheat
chr1B	1414837	1443466	N	N	TraesCS1B01G001700	genebody	chr1B	1462959	1465184	N	N	NA	NA	0	5	T. durum<Bread wheat
chr1B	1414837	1443466	N	N	TraesCS1B01G001700	genebody	chr1B	1469720	1474577	N	N	TraesCS1B01G001900	downstream	0	9	T. durum<Bread wheat
chr1B	1414837	1443466	N	N	TraesCS1B01G001700	genebody	chr1B	1506757	1511027	N	N	NA	NA	0	6	T. durum<Bread wheat
chr1B	1414837	1443466	N	N	TraesCS1B01G001700	genebody	chr1B	1513084	1534817	N	N	TraesCS1B01G002000	genebody	0	66	T. durum<Bread wheat
chr1B	1414837	1443466	N	N	TraesCS1B01G001700	genebody	chr1B	1549374	1555207	N	N	NA	NA	0	6	T. durum<Bread wheat
chr1B	1414837	1443466	N	N	TraesCS1B01G001700	genebody	chr1B	1685083	1696121	N	N	TraesCS1B01G002100	genebody	0	6	T. durum<Bread wheat
chr1B	1414837	1443466	N	N	TraesCS1B01G001700	genebody	chr1B	1937569	1948680	N	N	TraesCS1B01G002900	downstream	0	4	T. durum<Bread wheat
chr1B	1414837	1443466	N	N	TraesCS1B01G001700	genebody	chr1B	2422761	2438206	N	N	NA	NA	0	6	T. durum<Bread wheat
chr1B	1414837	1443466	N	N	TraesCS1B01G001700	genebody	chr1B	4497142	4553433	N	N	TraesCS1B01G008900	downstream	0	7	T. durum<Bread wheat
chr1B	1414837	1443466	N	N	TraesCS1B01G001700	genebody	chr1B	4566259	4608118	N	N	TraesCS1B01G009200	genebody	0	5	T. durum<Bread wheat
chr1B	1414837	1445567	N	N	TraesCS1B01G001700	genebody	chr1B	1447061	1453787	N	N	NA	NA	42	0	T. durum>Bread wheat
chr1B	1414837	1445567	N	N	TraesCS1B01G001700	genebody	chr1B	1462959	1465184	N	N	NA	NA	13	0	T. durum>Bread wheat
chr1B	1414837	1445567	N	N	TraesCS1B01G001700	genebody	chr1B	1469720	1474577	N	N	TraesCS1B01G001900	downstream	20	0	T. durum>Bread wheat
chr1B	1414837	1445567	N	N	TraesCS1B01G001700	genebody	chr1B	1482270	1484991	N	N	NA	NA	13	0	T. durum>Bread wheat
chr1B	1414837	1445567	N	N	TraesCS1B01G001700	genebody	chr1B	1506757	1511027	N	N	NA	NA	6	0	T. durum>Bread wheat
chr1B	1414837	1445567	N	N	TraesCS1B01G001700	genebody	chr1B	1512995	1534817	N	N	TraesCS1B01G002000	genebody	6	0	T. durum>Bread wheat
chr1B	1414837	1445567	N	N	TraesCS1B01G001700	genebody	chr1B	2422761	2438206	N	N	NA	NA	4	0	T. durum>Bread wheat
chr1B	1414837	1445567	N	N	TraesCS1B01G001700	genebody	chr1B	6473117	6485825	N	N	TraesCS1B01G013900	upstream	3	0	T. durum>Bread wheat
chr1B	1447061	1453787	N	N	NA	NA	chr1B	1513084	1534817	N	N	TraesCS1B01G002000	genebody	0	15	T. durum<Bread wheat
chr1B	1469720	1474577	N	N	TraesCS1B01G001900	downstream	chr1B	1513084	1534817	N	N	TraesCS1B01G002000	genebody	0	7	T. durum<Bread wheat
chr1B	1506757	1511027	N	N	NA	NA	chr1B	1513084	1534817	N	N	TraesCS1B01G002000	genebody	0	24	T. durum<Bread wheat
chr1B	1513084	1534817	N	N	TraesCS1B01G002000	genebody	chr1B	1536487	1541594	N	N	TraesCS1B01G002000	upstream	0	29	T. durum<Bread wheat
chr1B	1513084	1534817	N	N	TraesCS1B01G002000	genebody	chr1B	1549374	1555207	N	N	NA	NA	0	18	T. durum<Bread wheat
chr1B	1513084	1534817	N	N	TraesCS1B01G002000	genebody	chr1B	1685083	1696121	N	N	TraesCS1B01G002100	genebody	0	6	T. durum<Bread wheat
chr1B	1513084	1534817	N	N	TraesCS1B01G002000	genebody	chr1B	1937569	1948680	N	N	TraesCS1B01G002900	downstream	0	6	T. durum<Bread wheat
chr1B	1536487	1541594	N	N	TraesCS1B01G002000	upstream	chr1B	1549374	1555207	N	N	NA	NA	0	12	T. durum<Bread wheat
chr1B	1810107	1812319	N	N	TraesCS1B01G002500	genebody	chr1B	709227	713661	N	N	TraesCS1B01G000300	downstream	3	0	T. durum>Bread wheat
chr1B	1836755	1847039	N	N	TraesCS1B01G002800	downstream	chr1B	1937569	1948680	N	N	TraesCS1B01G002900	downstream	0	12	T. durum<Bread wheat
chr1B	1847717	1852514	N	N	TraesCS1B01G002800	upstream	chr1B	1937569	1948680	N	N	TraesCS1B01G002900	downstream	0	10	T. durum<Bread wheat
chr1B	1937569	1948680	N	N	TraesCS1B01G002900	downstream	chr1B	1951993	1959027	N	N	NA	NA	0	10	T. durum<Bread wheat
chr1B	1937569	1948680	N	N	TraesCS1B01G002900	downstream	chr1B	1970478	1972911	N	N	TraesCS1B01G003000	genebody	0	6	T. durum<Bread wheat
chr1B	1937569	1948680	N	N	TraesCS1B01G002900	downstream	chr1B	2422761	2438206	N	N	NA	NA	0	6	T. durum<Bread wheat
chr1B	1937569	1948680	N	N	TraesCS1B01G002900	downstream	chr1B	4497142	4553433	N	N	TraesCS1B01G008900	downstream	0	5	T. durum<Bread wheat
chr1B	2305379	2309995	N	N	TraesCS1B01G004000	upstream	chr1B	2319225	2325460	N	N	NA	NA	0	12	T. durum<Bread wheat
chr1B	2305379	2309995	N	N	TraesCS1B01G004000	upstream	chr1B	2351688	2360569	N	N	TraesCS1B01G004100	upstream	0	6	T. durum<Bread wheat
chr1B	2305379	2309995	N	N	TraesCS1B01G004000	upstream	chr1B	2422761	2438206	N	N	NA	NA	0	15	T. durum<Bread wheat
chr1B	2319225	2325460	N	N	NA	NA	chr1B	2351688	2360569	N	N	TraesCS1B01G004100	upstream	0	11	T. durum<Bread wheat
chr1B	2319225	2325460	N	N	NA	NA	chr1B	2422761	2438206	N	N	NA	NA	0	20	T. durum<Bread wheat
chr1B	2422761	2438206	N	N	NA	NA	chr1B	3186030	3190386	N	N	NA	NA	6	0	T. durum>Bread wheat
chr1B	3159215	3168404	N	N	TraesCS1B01G005000	downstream	chr1B	3171310	3179635	N	N	TraesCS1B01G005100	upstream	4	35	T. durum<Bread wheat
chr1B	4091708	4098243	N	N	TraesCS1B01G007100	upstream	chr1B	4566259	4608118	N	N	TraesCS1B01G009200	genebody	0	5	T. durum<Bread wheat
chr1B	4194526	4227392	N	N	TraesCS1B01G007700	upstream	chr1B	4312963	4332614	N	N	TraesCS1B01G007800	genebody	94	67	T. durum>Bread wheat
chr1B	4194526	4227392	N	N	TraesCS1B01G007700	upstream	chr1B	4334534	4356013	N	N	TraesCS1B01G007900	genebody	90	54	T. durum>Bread wheat
chr1B	4194526	4227392	N	N	TraesCS1B01G007700	upstream	chr1B	4462474	4470558	N	N	TraesCS1B01G008100	downstream	0	7	T. durum<Bread wheat
chr1B	4194526	4227392	N	N	TraesCS1B01G007700	upstream	chr1B	4471093	4488438	N	N	TraesCS1B01G008400	downstream	2	14	T. durum<Bread wheat
chr1B	4194526	4227392	N	N	TraesCS1B01G007700	upstream	chr1B	4497142	4553433	N	N	TraesCS1B01G008900	downstream	1	19	T. durum<Bread wheat
chr1B	4194526	4227392	N	N	TraesCS1B01G007700	upstream	chr1B	4566259	4608118	N	N	TraesCS1B01G009200	genebody	1	8	T. durum<Bread wheat
chr1B	4312963	4332614	N	N	TraesCS1B01G007800	genebody	chr1B	4334534	4356013	N	N	TraesCS1B01G007900	genebody	110	66	T. durum>Bread wheat
chr1B	4312963	4332614	N	N	TraesCS1B01G007800	genebody	chr1B	4471093	4488438	N	N	TraesCS1B01G008400	downstream	2	12	T. durum<Bread wheat
chr1B	4312963	4332614	N	N	TraesCS1B01G007800	genebody	chr1B	4497142	4553433	N	N	TraesCS1B01G008900	downstream	0	8	T. durum<Bread wheat
chr1B	4312963	4332614	N	N	TraesCS1B01G007800	genebody	chr1B	4566259	4608118	N	N	TraesCS1B01G009200	genebody	0	6	T. durum<Bread wheat
chr1B	4334534	4356013	N	N	TraesCS1B01G007900	genebody	chr1B	4422077	4423687	N	N	NA	NA	6	0	T. durum>Bread wheat
chr1B	4334534	4356013	N	N	TraesCS1B01G007900	genebody	chr1B	4443399	4445719	N	N	NA	NA	11	1	T. durum>Bread wheat
chr1B	4334534	4356013	N	N	TraesCS1B01G007900	genebody	chr1B	4455667	4460080	N	N	NA	NA	0	13	T. durum<Bread wheat
chr1B	4334534	4356013	N	N	TraesCS1B01G007900	genebody	chr1B	4462474	4470558	N	N	TraesCS1B01G008100	downstream	0	6	T. durum<Bread wheat
chr1B	4334534	4356013	N	N	TraesCS1B01G007900	genebody	chr1B	4471093	4488438	N	N	TraesCS1B01G008400	downstream	4	27	T. durum<Bread wheat
chr1B	4334534	4356013	N	N	TraesCS1B01G007900	genebody	chr1B	4497142	4553433	N	N	TraesCS1B01G008900	downstream	1	17	T. durum<Bread wheat
chr1B	4334534	4356013	N	N	TraesCS1B01G007900	genebody	chr1B	4566259	4608118	N	N	TraesCS1B01G009200	genebody	0	7	T. durum<Bread wheat
chr1B	4455667	4460080	N	N	NA	NA	chr1B	4471093	4488438	N	N	TraesCS1B01G008400	downstream	0	4	T. durum<Bread wheat
chr1B	4462474	4470558	N	N	TraesCS1B01G008100	downstream	chr1B	4471093	4488438	N	N	TraesCS1B01G008400	downstream	0	19	T. durum<Bread wheat
chr1B	4462474	4470558	N	N	TraesCS1B01G008100	downstream	chr1B	4497142	4553433	N	N	TraesCS1B01G008900	downstream	0	6	T. durum<Bread wheat
chr1B	4471093	4488438	N	N	TraesCS1B01G008400	downstream	chr1B	4494496	4495959	N	N	NA	NA	0	11	T. durum<Bread wheat
chr1B	4471093	4488438	N	N	TraesCS1B01G008400	downstream	chr1B	4497142	4553433	N	N	TraesCS1B01G008900	downstream	0	146	T. durum<Bread wheat
chr1B	4471093	4488438	N	N	TraesCS1B01G008400	downstream	chr1B	4554461	4564975	N	N	TraesCS1B01G009000	downstream	0	8	T. durum<Bread wheat
chr1B	4471093	4488438	N	N	TraesCS1B01G008400	downstream	chr1B	4566259	4608118	N	N	TraesCS1B01G009200	genebody	0	21	T. durum<Bread wheat
chr1B	4494496	4495959	N	N	NA	NA	chr1B	4497142	4553433	N	N	TraesCS1B01G008900	downstream	0	20	T. durum<Bread wheat
chr1B	4497142	4553433	N	N	TraesCS1B01G008900	downstream	chr1B	4554461	4564975	N	N	TraesCS1B01G009000	downstream	0	125	T. durum<Bread wheat
chr1B	4497142	4553433	N	N	TraesCS1B01G008900	downstream	chr1B	4566259	4608118	N	N	TraesCS1B01G009200	genebody	0	191	T. durum<Bread wheat
chr1B	4497142	4553433	N	N	TraesCS1B01G008900	downstream	chr1B	4619117	4625286	N	N	NA	NA	0	6	T. durum<Bread wheat
chr1B	4497142	4553433	N	N	TraesCS1B01G008900	downstream	chr1B	4795450	4799047	N	N	NA	NA	0	5	T. durum<Bread wheat
chr1B	4497142	4553433	N	N	TraesCS1B01G008900	downstream	chr1B	4799888	4802625	N	N	NA	NA	0	6	T. durum<Bread wheat
chr1B	4497142	4553433	N	N	TraesCS1B01G008900	downstream	chr1B	4806756	4810261	N	N	TraesCS1B01G009700	downstream	0	7	T. durum<Bread wheat
chr1B	4497142	4553433	N	N	TraesCS1B01G008900	downstream	chr1B	4811882	4821914	N	N	TraesCS1B01G009700	upstream	0	13	T. durum<Bread wheat
chr1B	4497142	4553433	N	N	TraesCS1B01G008900	downstream	chr1B	4822486	4834807	N	N	TraesCS1B01G009800	genebody	0	11	T. durum<Bread wheat
chr1B	4497142	4553433	N	N	TraesCS1B01G008900	downstream	chr1B	4948420	4963132	N	N	TraesCS1B01G010400	upstream	0	7	T. durum<Bread wheat
chr1B	4497142	4553433	N	N	TraesCS1B01G008900	downstream	chr1B	5033571	5050294	N	N	NA	NA	0	5	T. durum<Bread wheat
chr1B	4554461	4564975	N	N	TraesCS1B01G009000	downstream	chr1B	4566259	4608118	N	N	TraesCS1B01G009200	genebody	0	91	T. durum<Bread wheat
chr1B	4566259	4608118	N	N	TraesCS1B01G009200	genebody	chr1B	4609820	4612266	N	N	NA	NA	0	8	T. durum<Bread wheat
chr1B	4566259	4608118	N	N	TraesCS1B01G009200	genebody	chr1B	4619117	4625286	N	N	NA	NA	0	8	T. durum<Bread wheat
chr1B	4566259	4608118	N	N	TraesCS1B01G009200	genebody	chr1B	4811882	4821914	N	N	TraesCS1B01G009700	upstream	0	8	T. durum<Bread wheat
chr1B	4566259	4608118	N	N	TraesCS1B01G009200	genebody	chr1B	4822486	4834807	N	N	TraesCS1B01G009800	genebody	0	10	T. durum<Bread wheat
chr1B	4566259	4608118	N	N	TraesCS1B01G009200	genebody	chr1B	4948420	4963132	N	N	TraesCS1B01G010400	upstream	0	7	T. durum<Bread wheat
chr1B	4803427	4805253	N	N	NA	NA	chr1B	4811882	4821914	N	N	TraesCS1B01G009700	upstream	0	6	T. durum<Bread wheat
chr1B	4811882	4821914	N	N	TraesCS1B01G009700	upstream	chr1B	4822486	4834807	N	N	TraesCS1B01G009800	genebody	0	33	T. durum<Bread wheat
chr1B	4811882	4821914	N	N	TraesCS1B01G009700	upstream	chr1B	4855000	4860841	N	N	TraesCS1B01G010000	downstream	0	5	T. durum<Bread wheat
chr1B	4811882	4821914	N	N	TraesCS1B01G009700	upstream	chr1B	4948420	4963132	N	N	TraesCS1B01G010400	upstream	0	4	T. durum<Bread wheat
chr1B	4822486	4834807	N	N	TraesCS1B01G009800	genebody	chr1B	4855000	4860841	N	N	TraesCS1B01G010000	downstream	0	14	T. durum<Bread wheat
chr1B	4822486	4834807	N	N	TraesCS1B01G009800	genebody	chr1B	4948420	4963132	N	N	TraesCS1B01G010400	upstream	0	7	T. durum<Bread wheat
chr1B	4843441	4846607	N	N	NA	NA	chr1B	4855000	4860841	N	N	TraesCS1B01G010000	downstream	0	4	T. durum<Bread wheat
chr1B	4871662	4876947	N	N	TraesCS1B01G010000	genebody	chr1B	4909334	4912341	N	N	TraesCS1B01G010200	genebody	0	4	T. durum<Bread wheat
chr1B	4948420	4963132	N	N	TraesCS1B01G010400	upstream	chr1B	4966581	4970629	N	N	TraesCS1B01G010400	downstream	1	16	T. durum<Bread wheat
chr1B	4948420	4963132	N	N	TraesCS1B01G010400	upstream	chr1B	4983828	4988055	N	N	NA	NA	0	5	T. durum<Bread wheat
chr1B	4948420	4963132	N	N	TraesCS1B01G010400	upstream	chr1B	5033571	5050294	N	N	NA	NA	0	14	T. durum<Bread wheat
chr1B	4966581	4970629	N	N	TraesCS1B01G010400	downstream	chr1B	5033571	5050294	N	N	NA	NA	0	6	T. durum<Bread wheat
chr1B	5033571	5050294	N	N	NA	NA	chr1B	5051923	5055198	N	N	TraesCS1B01G010700	upstream	0	12	T. durum<Bread wheat
chr1B	5033571	5050294	N	N	NA	NA	chr1B	5056580	5057882	N	N	TraesCS1B01G010700	genebody	0	4	T. durum<Bread wheat
chr1B	5033571	5050294	N	N	NA	NA	chr1B	5090923	5096064	N	N	NA	NA	0	5	T. durum<Bread wheat
chr1B	5033571	5050294	N	N	NA	NA	chr1B	5153471	5161313	N	N	TraesCS1B01G011200	upstream	0	5	T. durum<Bread wheat
chr1B	5033571	5050294	N	N	NA	NA	chr1B	5190501	5200439	N	N	NA	NA	0	8	T. durum<Bread wheat
chr1B	5033571	5050294	N	N	NA	NA	chr1B	5514095	5520813	N	N	NA	NA	0	5	T. durum<Bread wheat
chr1B	5178995	5184514	N	N	TraesCS1B01G011300	downstream	chr1B	5503837	5513462	N	N	TraesCS1B01G011500	downstream	7	1	T. durum>Bread wheat
chr1B	5476839	5490618	N	N	NA	NA	chr1B	5503837	5513462	N	N	TraesCS1B01G011500	downstream	21	7	T. durum>Bread wheat
chr1B	6426603	6431464	N	N	NA	NA	chr1B	6443670	6445900	N	N	TraesCS1B01G013600	downstream	5	0	T. durum>Bread wheat
chr1B	6426603	6431464	N	N	NA	NA	chr1B	6473117	6485825	N	N	TraesCS1B01G013900	upstream	9	1	T. durum>Bread wheat
chr1B	6435185	6436764	N	N	TraesCS1B01G013500	downstream	chr1B	6473117	6485825	N	N	TraesCS1B01G013900	upstream	4	0	T. durum>Bread wheat
chr1B	6443670	6445900	N	N	TraesCS1B01G013600	downstream	chr1B	6473117	6485825	N	N	TraesCS1B01G013900	upstream	8	0	T. durum>Bread wheat
chr1B	6462563	6466454	N	N	TraesCS1B01G013800	downstream	chr1B	6473117	6485825	N	N	TraesCS1B01G013900	upstream	22	5	T. durum>Bread wheat
chr1B	6462563	6466454	N	N	TraesCS1B01G013800	downstream	chr1B	6487835	6491123	N	N	TraesCS1B01G014100	upstream	6	0	T. durum>Bread wheat
chr1B	6473117	6485825	N	N	TraesCS1B01G013900	upstream	chr1B	6487835	6491123	N	N	TraesCS1B01G014100	upstream	41	21	T. durum>Bread wheat
chr1B	8689630	8715260	N	N	TraesCS1B01G017900	downstream	chr1B	8801746	8813978	N	N	NA	NA	22	7	T. durum>Bread wheat
chr1B	8846700	8859718	N	N	TraesCS1B01G018500	downstream	chr1B	8916219	8920808	N	N	TraesCS1B01G018800	downstream	0	6	T. durum<Bread wheat
chr1B	8846700	8859718	N	N	TraesCS1B01G018500	downstream	chr1B	8946572	8951460	N	N	TraesCS1B01G018900	downstream	2	11	T. durum<Bread wheat
chr1B	10006712	10021708	N	N	TraesCS1B01G022100	downstream	chr1B	10030693	10032164	N	N	NA	NA	0	4	T. durum<Bread wheat
chr1B	10006712	10021708	N	N	TraesCS1B01G022100	downstream	chr1B	10041423	10044815	N	N	NA	NA	0	5	T. durum<Bread wheat
chr1B	10006712	10021708	N	N	TraesCS1B01G022100	downstream	chr1B	10048232	10050971	N	N	NA	NA	0	13	T. durum<Bread wheat
chr1B	10006712	10021708	N	N	TraesCS1B01G022100	downstream	chr1B	10061908	10086224	N	N	TraesCS1B01G022400	downstream	4	55	T. durum<Bread wheat
chr1B	10006712	10021708	N	N	TraesCS1B01G022100	downstream	chr1B	10087987	10095422	N	N	TraesCS1B01G022600	downstream	0	6	T. durum<Bread wheat
chr1B	10006712	10021708	N	N	TraesCS1B01G022100	downstream	chr1B	10096339	10114146	N	N	TraesCS1B01G022800	downstream	0	14	T. durum<Bread wheat
chr1B	10006712	10021708	N	N	TraesCS1B01G022100	downstream	chr1B	9996138	10002062	N	N	TraesCS1B01G022000	downstream	0	29	T. durum<Bread wheat
chr1B	10030693	10032164	N	N	NA	NA	chr1B	10061908	10086224	N	N	TraesCS1B01G022400	downstream	0	7	T. durum<Bread wheat
chr1B	10041423	10044815	N	N	NA	NA	chr1B	10061908	10086224	N	N	TraesCS1B01G022400	downstream	0	8	T. durum<Bread wheat
chr1B	10048232	10050971	N	N	NA	NA	chr1B	10061908	10086224	N	N	TraesCS1B01G022400	downstream	25	8	T. durum>Bread wheat
chr1B	10061908	10086224	N	N	TraesCS1B01G022400	downstream	chr1B	4497142	4553433	N	N	TraesCS1B01G008900	downstream	0	10	T. durum<Bread wheat
chr1B	10061908	10086224	N	N	TraesCS1B01G022400	downstream	chr1B	4566259	4608118	N	N	TraesCS1B01G009200	genebody	0	6	T. durum<Bread wheat
chr1B	12066273	12082839	N	N	TraesCS1B01G024800	downstream	chr1B	12084967	12103030	N	N	TraesCS1B01G024900	upstream	11	2	T. durum>Bread wheat
chr1B	14022921	14033025	N	N	TraesCS1B01G028800	downstream	chr1B	14091112	14104287	N	N	TraesCS1B01G028900	downstream	21	3	T. durum>Bread wheat
chr1B	15164436	15177341	N	N	TraesCS1B01G030800	genebody	chr1B	15273632	15300078	N	N	TraesCS1B01G031000	upstream	11	0	T. durum>Bread wheat
chr1B	15164436	15177952	N	N	TraesCS1B01G030800	genebody	chr1B	15181679	15184162	N	N	NA	NA	0	6	T. durum<Bread wheat
chr1B	15164436	15177952	N	N	TraesCS1B01G030800	genebody	chr1B	15273632	15300078	N	N	TraesCS1B01G031000	upstream	0	19	T. durum<Bread wheat
chr1B	15444089	15453055	N	N	TraesCS1B01G031600	genebody	chr1B	15744358	15754998	N	N	TraesCS1B01G032500	genebody	0	7	T. durum<Bread wheat
chr1B	15720208	15721971	N	N	NA	NA	chr1B	15744358	15755298	N	N	TraesCS1B01G032500	genebody	4	0	T. durum>Bread wheat
chr1B	15722960	15728242	N	N	NA	NA	chr1B	15744358	15754998	N	N	TraesCS1B01G032500	genebody	0	5	T. durum<Bread wheat
chr1B	15722960	15728242	N	N	NA	NA	chr1B	15744358	15755298	N	N	TraesCS1B01G032500	genebody	6	0	T. durum>Bread wheat
chr1B	17370145	17374989	N	N	NA	NA	chr1B	17725863	17760791	N	Y	TraesCS1B01G037300	genebody	0	6	T. durum<Bread wheat
chr1B	17378379	17388498	N	N	TraesCS1B01G036500	genebody	chr1B	17616377	17627571	N	N	TraesCS1B01G036900	downstream	0	5	T. durum<Bread wheat
chr1B	17378379	17388498	N	N	TraesCS1B01G036500	genebody	chr1B	17773449	17803337	N	N	TraesCS1B01G037800	downstream	0	6	T. durum<Bread wheat
chr1B	17392671	17397573	N	N	TraesCS1B01G036600	downstream	chr1B	17725863	17760791	N	Y	TraesCS1B01G037300	genebody	3	0	T. durum>Bread wheat
chr1B	17616377	17627571	N	N	TraesCS1B01G036900	downstream	chr1B	17634550	17648524	N	N	NA	NA	3	27	T. durum<Bread wheat
chr1B	17616377	17627571	N	N	TraesCS1B01G036900	downstream	chr1B	17689932	17694743	N	N	TraesCS1B01G037000	downstream	0	7	T. durum<Bread wheat
chr1B	17616377	17627571	N	N	TraesCS1B01G036900	downstream	chr1B	17725863	17760791	N	Y	TraesCS1B01G037300	genebody	2	23	T. durum<Bread wheat
chr1B	17616377	17627571	N	N	TraesCS1B01G036900	downstream	chr1B	17773449	17803337	N	N	TraesCS1B01G037800	downstream	0	9	T. durum<Bread wheat
chr1B	17629478	17633515	N	N	NA	NA	chr1B	17634550	17648524	N	N	NA	NA	0	25	T. durum<Bread wheat
chr1B	17629478	17633515	N	N	NA	NA	chr1B	17725863	17760791	N	Y	TraesCS1B01G037300	genebody	0	12	T. durum<Bread wheat
chr1B	17629491	17633515	N	N	NA	NA	chr1B	17634550	17648524	N	N	NA	NA	27	0	T. durum>Bread wheat
chr1B	17629491	17633515	N	N	NA	NA	chr1B	17725863	17760791	N	Y	TraesCS1B01G037300	genebody	4	0	T. durum>Bread wheat
chr1B	17725863	17760791	N	Y	TraesCS1B01G037300	genebody	chr1B	17765562	17768103	N	N	TraesCS1B01G037400	downstream	2	13	T. durum<Bread wheat
chr1B	17725863	17760791	N	Y	TraesCS1B01G037300	genebody	chr1B	17773449	17803337	N	N	TraesCS1B01G037800	downstream	0	72	T. durum<Bread wheat
chr1B	17725863	17760791	N	Y	TraesCS1B01G037300	genebody	chr1B	17773996	17803337	N	N	TraesCS1B01G037800	downstream	37	0	T. durum>Bread wheat
chr1B	17765562	17768103	N	N	TraesCS1B01G037400	downstream	chr1B	17773449	17803337	N	N	TraesCS1B01G037800	downstream	0	5	T. durum<Bread wheat
chr1B	17770580	17772905	N	N	TraesCS1B01G037400	genebody	chr1B	17773449	17803337	N	N	TraesCS1B01G037800	downstream	0	8	T. durum<Bread wheat
chr1B	17773449	17803337	N	N	TraesCS1B01G037800	downstream	chr1B	17807258	17808727	N	N	TraesCS1B01G037900	downstream	0	8	T. durum<Bread wheat
chr1B	17773449	17803337	N	N	TraesCS1B01G037800	downstream	chr1B	17810911	17819273	N	N	TraesCS1B01G037900	genebody	0	29	T. durum<Bread wheat
chr1B	17773449	17803337	N	N	TraesCS1B01G037800	downstream	chr1B	17826718	17831977	N	N	NA	NA	0	5	T. durum<Bread wheat
chr1B	17773449	17803337	N	N	TraesCS1B01G037800	downstream	chr1B	17879114	17887174	N	N	TraesCS1B01G038100	upstream	0	13	T. durum<Bread wheat
chr1B	17773449	17803337	N	N	TraesCS1B01G037800	downstream	chr1B	17888648	17897463	N	N	TraesCS1B01G038200	downstream	0	14	T. durum<Bread wheat
chr1B	17773996	17803337	N	N	TraesCS1B01G037800	downstream	chr1B	17810911	17819273	N	N	TraesCS1B01G037900	genebody	21	0	T. durum>Bread wheat
chr1B	17773996	17803337	N	N	TraesCS1B01G037800	downstream	chr1B	17888648	17897463	N	N	TraesCS1B01G038200	downstream	5	0	T. durum>Bread wheat
chr1B	17888648	17897463	N	N	TraesCS1B01G038200	downstream	chr1B	18683770	18687489	N	N	TraesCS1B01G039100	downstream	3	0	T. durum>Bread wheat
chr1B	18416187	18424476	N	N	TraesCS1B01G038800	downstream	chr1B	18429428	18436751	N	N	NA	NA	1	9	T. durum<Bread wheat
chr1B	22727924	22737122	N	N	NA	NA	chr1B	22742330	22744571	N	N	NA	NA	4	0	T. durum>Bread wheat
chr1B	24488824	24500935	N	N	TraesCS1B01G044500	upstream	chr1B	24715529	24716864	N	N	NA	NA	0	5	T. durum<Bread wheat
chr1B	26088602	26090539	N	N	NA	NA	chr1B	26109484	26114497	N	N	NA	NA	0	6	T. durum<Bread wheat
chr1B	26091941	26094005	N	N	NA	NA	chr1B	26109484	26114497	N	N	NA	NA	0	7	T. durum<Bread wheat
chr1B	26094509	26098437	N	N	NA	NA	chr1B	26109484	26114497	N	N	NA	NA	0	7	T. durum<Bread wheat
chr1B	26162278	26170431	N	N	NA	NA	chr1B	26263085	26271181	N	N	NA	NA	7	0	T. durum>Bread wheat
chr1B	26162278	26170512	N	N	NA	NA	chr1B	26179788	26195268	N	N	TraesCS1B01G046300	downstream	0	22	T. durum<Bread wheat
chr1B	26162278	26170512	N	N	NA	NA	chr1B	26263085	26271181	N	N	NA	NA	0	9	T. durum<Bread wheat
chr1B	26263085	26271181	N	N	NA	NA	chr1B	26306158	26309991	N	N	NA	NA	0	5	T. durum<Bread wheat
chr1B	26714643	26718715	N	N	NA	NA	chr1B	26781342	26787893	N	N	TraesCS1B01G047000	upstream	0	5	T. durum<Bread wheat
chr1B	26781342	26787893	N	N	TraesCS1B01G047000	upstream	chr1B	26831062	26833190	N	N	NA	NA	0	6	T. durum<Bread wheat
chr1B	26781342	26787893	N	N	TraesCS1B01G047000	upstream	chr1B	26835481	26846748	N	N	NA	NA	0	7	T. durum<Bread wheat
chr1B	26835481	26846748	N	N	NA	NA	chr1B	26850196	26854020	N	N	TraesCS1B01G047100	downstream	2	14	T. durum<Bread wheat
chr1B	27280498	27283820	N	N	NA	NA	chr1B	27300790	27302386	N	N	NA	NA	11	0	T. durum>Bread wheat
chr1B	27343831	27351453	N	N	TraesCS1B01G047600	downstream	chr1B	27359345	27365310	N	N	NA	NA	0	7	T. durum<Bread wheat
chr1B	27675296	27677687	N	N	TraesCS1B01G047700	genebody	chr1B	633707809	633741242	N	Y	TraesCS1B01G406100	upstream	26	0	T. durum>Bread wheat
chr1B	28495519	28502284	N	N	NA	NA	chr1B	28555665	28575111	N	N	TraesCS1B01G048800	downstream	0	17	T. durum<Bread wheat
chr1B	28555665	28575111	N	N	TraesCS1B01G048800	downstream	chr1B	28589151	28592440	N	N	NA	NA	0	8	T. durum<Bread wheat
chr1B	28555665	28575111	N	N	TraesCS1B01G048800	downstream	chr1B	28593595	28595189	N	N	NA	NA	0	5	T. durum<Bread wheat
chr1B	28555665	28575111	N	N	TraesCS1B01G048800	downstream	chr1B	28811068	28822405	N	N	TraesCS1B01G049300	genebody	0	6	T. durum<Bread wheat
chr1B	28624627	28626944	N	N	TraesCS1B01G048900	downstream	chr1B	28636165	28644272	N	N	NA	NA	5	0	T. durum>Bread wheat
chr1B	30391549	30397929	N	N	TraesCS1B01G050200	upstream	chr1B	30405617	30409828	N	N	NA	NA	0	5	T. durum<Bread wheat
chr1B	33007847	33013492	N	N	TraesCS1B01G052600	downstream	chr1B	33023687	33031974	N	N	NA	NA	7	0	T. durum>Bread wheat
chr1B	37313488	37322330	N	N	NA	NA	chr1B	37333879	37335360	N	N	NA	NA	5	0	T. durum>Bread wheat
chr1B	38905342	38909575	N	N	TraesCS1B01G055900	genebody	chr1B	38920765	38923421	N	N	NA	NA	0	5	T. durum<Bread wheat
chr1B	39222293	39233122	N	N	TraesCS1B01G056100	downstream	chr1B	39653793	39672171	N	N	TraesCS1B01G057200	genebody	0	6	T. durum<Bread wheat
chr1B	39374825	39384113	N	N	TraesCS1B01G056400	genebody	chr1B	39393438	39398785	N	N	TraesCS1B01G056500	genebody	0	5	T. durum<Bread wheat
chr1B	40872880	40881501	N	N	NA	NA	chr1B	41082554	41100163	N	N	TraesCS1B01G058700	downstream	0	6	T. durum<Bread wheat
chr1B	41082554	41100163	N	N	TraesCS1B01G058700	downstream	chr1B	41330164	41333368	N	N	NA	NA	4	0	T. durum>Bread wheat
chr1B	41082554	41100163	N	N	TraesCS1B01G058700	downstream	chr1B	41334433	41338416	N	N	NA	NA	8	1	T. durum>Bread wheat
chr1B	41315842	41319230	N	N	NA	NA	chr1B	41330164	41333368	N	N	NA	NA	4	0	T. durum>Bread wheat
chr1B	41641711	41643293	N	N	TraesCS1B01G059000	genebody	chr1B	41728973	41749644	N	N	TraesCS1B01G059100	upstream	0	7	T. durum<Bread wheat
chr1B	41728973	41749644	N	N	TraesCS1B01G059100	upstream	chr1B	41780912	41784811	N	N	NA	NA	0	19	T. durum<Bread wheat
chr1B	41728973	41749644	N	N	TraesCS1B01G059100	upstream	chr1B	41792645	41794546	N	N	TraesCS1B01G059200	genebody	9	1	T. durum>Bread wheat
chr1B	41728973	41749644	N	N	TraesCS1B01G059100	upstream	chr1B	41846558	41855571	N	N	NA	NA	4	22	T. durum<Bread wheat
chr1B	41780912	41784811	N	N	NA	NA	chr1B	41795169	41797044	N	N	TraesCS1B01G059200	downstream	0	5	T. durum<Bread wheat
chr1B	41780912	41784811	N	N	NA	NA	chr1B	41838945	41845150	N	N	TraesCS1B01G059300	downstream	0	14	T. durum<Bread wheat
chr1B	41780912	41784811	N	N	NA	NA	chr1B	41846558	41855571	N	N	NA	NA	0	12	T. durum<Bread wheat
chr1B	44060876	44075880	N	N	TraesCS1B01G060700	upstream	chr1B	44779835	44796247	N	N	NA	NA	4	0	T. durum>Bread wheat
chr1B	44729600	44739712	N	N	NA	NA	chr1B	44779835	44796247	N	N	NA	NA	13	0	T. durum>Bread wheat
chr1B	46247196	46255024	N	N	NA	NA	chr1B	46257656	46265292	N	N	NA	NA	0	11	T. durum<Bread wheat
chr1B	46824647	46831744	N	N	TraesCS1B01G061700	downstream	chr1B	46837294	46845068	N	N	NA	NA	4	0	T. durum>Bread wheat
chr1B	49663154	49668549	N	N	TraesCS1B01G065100	downstream	chr1B	49679493	49683033	N	N	NA	NA	0	5	T. durum<Bread wheat
chr1B	50327993	50329475	N	N	NA	NA	chr1B	50335254	50343178	N	N	NA	NA	6	0	T. durum>Bread wheat
chr1B	51965302	51970098	N	N	NA	NA	chr1B	51982332	51993903	N	N	NA	NA	0	15	T. durum<Bread wheat
chr1B	51965302	51970098	N	N	NA	NA	chr1B	51982977	51993903	N	N	NA	NA	9	0	T. durum>Bread wheat
chr1B	51982977	51993903	N	N	NA	NA	chr1B	52018850	52023675	N	N	NA	NA	4	0	T. durum>Bread wheat
chr1B	53049279	53056003	N	N	TraesCS1B01G068200	genebody	chr1B	53070939	53075263	N	N	TraesCS1B01G068300	downstream	0	7	T. durum<Bread wheat
chr1B	53077913	53084366	N	N	TraesCS1B01G068300	upstream	chr1B	53243330	53255199	N	N	TraesCS1B01G068700	downstream	2	16	T. durum<Bread wheat
chr1B	54132465	54141758	N	N	TraesCS1B01G069200	genebody	chr1B	55431963	55447678	N	N	TraesCS1B01G070300	upstream	0	5	T. durum<Bread wheat
chr1B	56308372	56317034	N	N	TraesCS1B01G071400	genebody	chr1B	56319287	56329048	N	N	TraesCS1B01G071500	genebody	11	0	T. durum>Bread wheat
chr1B	56308372	56317034	N	N	TraesCS1B01G071400	genebody	chr1B	56322676	56329072	N	N	TraesCS1B01G071500	upstream	0	10	T. durum<Bread wheat
chr1B	56878118	56894382	N	N	TraesCS1B01G071900	upstream	chr1B	56897467	56899619	N	N	NA	NA	0	5	T. durum<Bread wheat
chr1B	56878118	56894382	N	N	TraesCS1B01G071900	upstream	chr1B	56897596	56899619	N	N	NA	NA	6	0	T. durum>Bread wheat
chr1B	56878118	56894382	N	N	TraesCS1B01G071900	upstream	chr1B	56998528	57001350	N	N	TraesCS1B01G072200	genebody	6	0	T. durum>Bread wheat
chr1B	56878118	56894382	N	N	TraesCS1B01G071900	upstream	chr1B	57002534	57005053	N	N	TraesCS1B01G072200	genebody	7	0	T. durum>Bread wheat
chr1B	57615497	57622956	N	N	TraesCS1B01G073800	downstream	chr1B	57624876	57635382	N	N	TraesCS1B01G073900	downstream	23	10	T. durum>Bread wheat
chr1B	57778426	57786702	N	N	TraesCS1B01G074600	downstream	chr1B	57792331	57794560	N	N	TraesCS1B01G074600	upstream	0	6	T. durum<Bread wheat
chr1B	57778426	57786702	N	N	TraesCS1B01G074600	downstream	chr1B	58320653	58327909	N	N	TraesCS1B01G075400	downstream	10	0	T. durum>Bread wheat
chr1B	58538575	58541604	N	N	TraesCS1B01G075500	upstream	chr1B	58549680	58560896	N	N	TraesCS1B01G075700	genebody	1	18	T. durum<Bread wheat
chr1B	58549680	58560896	N	N	TraesCS1B01G075700	genebody	chr1B	58561704	58571963	N	N	TraesCS1B01G075800	genebody	13	58	T. durum<Bread wheat
chr1B	58549680	58560896	N	N	TraesCS1B01G075700	genebody	chr1B	58576061	58583927	N	N	TraesCS1B01G075800	genebody	0	15	T. durum<Bread wheat
chr1B	58549680	58560896	N	N	TraesCS1B01G075700	genebody	chr1B	58576358	58583927	N	N	TraesCS1B01G075800	genebody	4	0	T. durum>Bread wheat
chr1B	58549680	58560896	N	N	TraesCS1B01G075700	genebody	chr1B	58585537	58587346	N	N	TraesCS1B01G075800	downstream	0	6	T. durum<Bread wheat
chr1B	58549680	58560896	N	N	TraesCS1B01G075700	genebody	chr1B	59526979	59553279	N	N	TraesCS1B01G076800	genebody	1	23	T. durum<Bread wheat
chr1B	58561704	58571963	N	N	TraesCS1B01G075800	genebody	chr1B	58576061	58583927	N	N	TraesCS1B01G075800	genebody	0	46	T. durum<Bread wheat
chr1B	58561704	58571963	N	N	TraesCS1B01G075800	genebody	chr1B	58576358	58583927	N	N	TraesCS1B01G075800	genebody	9	0	T. durum>Bread wheat
chr1B	58561704	58571963	N	N	TraesCS1B01G075800	genebody	chr1B	58585537	58587346	N	N	TraesCS1B01G075800	downstream	0	10	T. durum<Bread wheat
chr1B	58561704	58571963	N	N	TraesCS1B01G075800	genebody	chr1B	58589799	58591313	N	N	NA	NA	0	6	T. durum<Bread wheat
chr1B	58561704	58571963	N	N	TraesCS1B01G075800	genebody	chr1B	58592065	58595920	N	N	NA	NA	2	12	T. durum<Bread wheat
chr1B	58561704	58571963	N	N	TraesCS1B01G075800	genebody	chr1B	59526979	59553279	N	N	TraesCS1B01G076800	genebody	1	30	T. durum<Bread wheat
chr1B	58572543	58575251	N	N	TraesCS1B01G075800	genebody	chr1B	59526979	59553279	N	N	TraesCS1B01G076800	genebody	0	5	T. durum<Bread wheat
chr1B	58576061	58583927	N	N	TraesCS1B01G075800	genebody	chr1B	58589799	58591313	N	N	NA	NA	0	11	T. durum<Bread wheat
chr1B	58576061	58583927	N	N	TraesCS1B01G075800	genebody	chr1B	58592065	58595920	N	N	NA	NA	0	11	T. durum<Bread wheat
chr1B	58576061	58583927	N	N	TraesCS1B01G075800	genebody	chr1B	59526979	59553279	N	N	TraesCS1B01G076800	genebody	0	19	T. durum<Bread wheat
chr1B	58576358	58583927	N	N	TraesCS1B01G075800	genebody	chr1B	59467507	59479560	N	N	TraesCS1B01G076500	genebody	5	0	T. durum>Bread wheat
chr1B	58585537	58587346	N	N	TraesCS1B01G075800	downstream	chr1B	59526979	59553279	N	N	TraesCS1B01G076800	genebody	0	8	T. durum<Bread wheat
chr1B	58592065	58595920	N	N	NA	NA	chr1B	59526979	59553279	N	N	TraesCS1B01G076800	genebody	1	11	T. durum<Bread wheat
chr1B	59053680	59058017	N	N	NA	NA	chr1B	59074307	59078676	N	N	NA	NA	0	4	T. durum<Bread wheat
chr1B	59053680	59058017	N	N	NA	NA	chr1B	59074307	59078864	N	N	NA	NA	10	0	T. durum>Bread wheat
chr1B	59053680	59058017	N	N	NA	NA	chr1B	59137147	59140857	N	N	NA	NA	0	5	T. durum<Bread wheat
chr1B	59058971	59065234	N	N	NA	NA	chr1B	59074307	59078676	N	N	NA	NA	0	10	T. durum<Bread wheat
chr1B	59058971	59065234	N	N	NA	NA	chr1B	59074307	59078864	N	N	NA	NA	8	0	T. durum>Bread wheat
chr1B	59074307	59078676	N	N	NA	NA	chr1B	59190781	59199296	N	N	TraesCS1B01G076300	genebody	0	10	T. durum<Bread wheat
chr1B	59074307	59078864	N	N	NA	NA	chr1B	59190781	59199296	N	N	TraesCS1B01G076300	genebody	12	0	T. durum>Bread wheat
chr1B	59137024	59140857	N	N	NA	NA	chr1B	59190781	59199296	N	N	TraesCS1B01G076300	genebody	5	0	T. durum>Bread wheat
chr1B	59137147	59140857	N	N	NA	NA	chr1B	59190781	59199296	N	N	TraesCS1B01G076300	genebody	0	6	T. durum<Bread wheat
chr1B	59455424	59463072	N	N	TraesCS1B01G076400	genebody	chr1B	59467507	59479560	N	N	TraesCS1B01G076500	genebody	13	36	T. durum<Bread wheat
chr1B	60321540	60322892	N	N	NA	NA	chr1B	60352729	60376477	N	N	NA	NA	5	0	T. durum>Bread wheat
chr1B	62529505	62546662	N	N	TraesCS1B01G080200	downstream	chr1B	65344863	65372781	N	N	TraesCS1B01G081900	downstream	0	5	T. durum<Bread wheat
chr1B	62720312	62730267	N	N	TraesCS1B01G080400	downstream	chr1B	62777390	62784273	N	N	NA	NA	0	6	T. durum<Bread wheat
chr1B	62720312	62730267	N	N	TraesCS1B01G080400	downstream	chr1B	62777984	62784273	N	N	NA	NA	6	0	T. durum>Bread wheat
chr1B	62777390	62784273	N	N	NA	NA	chr1B	62794247	62803252	N	N	NA	NA	0	5	T. durum<Bread wheat
chr1B	62777984	62784273	N	N	NA	NA	chr1B	62794247	62803252	N	N	NA	NA	9	0	T. durum>Bread wheat
chr1B	63958703	63967292	N	N	TraesCS1B01G081500	genebody	chr1B	65344863	65372781	N	N	TraesCS1B01G081900	downstream	0	9	T. durum<Bread wheat
chr1B	63969205	63972669	N	N	TraesCS1B01G081600	genebody	chr1B	65344863	65372781	N	N	TraesCS1B01G081900	downstream	0	4	T. durum<Bread wheat
chr1B	64906725	64909628	N	N	NA	NA	chr1B	65344863	65363013	N	N	TraesCS1B01G081900	downstream	3	0	T. durum>Bread wheat
chr1B	65278969	65281639	N	N	NA	NA	chr1B	65344863	65363013	N	N	TraesCS1B01G081900	downstream	11	0	T. durum>Bread wheat
chr1B	65278969	65281639	N	N	NA	NA	chr1B	65344863	65372781	N	N	TraesCS1B01G081900	downstream	0	11	T. durum<Bread wheat
chr1B	65284073	65287475	N	N	NA	NA	chr1B	65344863	65363013	N	N	TraesCS1B01G081900	downstream	21	0	T. durum>Bread wheat
chr1B	65284073	65287475	N	N	NA	NA	chr1B	65344863	65372781	N	N	TraesCS1B01G081900	downstream	0	23	T. durum<Bread wheat
chr1B	65344863	65363013	N	N	TraesCS1B01G081900	downstream	chr1B	65363546	65372781	N	N	NA	NA	9	0	T. durum>Bread wheat
chr1B	65344863	65363013	N	N	TraesCS1B01G081900	downstream	chr1B	65535122	65545959	N	N	TraesCS1B01G082100	downstream	6	0	T. durum>Bread wheat
chr1B	65344863	65363013	N	N	TraesCS1B01G081900	downstream	chr1B	65549863	65559787	N	N	TraesCS1B01G082100	upstream	4	0	T. durum>Bread wheat
chr1B	65344863	65372781	N	N	TraesCS1B01G081900	downstream	chr1B	65535122	65545959	N	N	TraesCS1B01G082100	downstream	0	23	T. durum<Bread wheat
chr1B	65344863	65372781	N	N	TraesCS1B01G081900	downstream	chr1B	65549863	65559787	N	N	TraesCS1B01G082100	upstream	0	11	T. durum<Bread wheat
chr1B	65363546	65372781	N	N	NA	NA	chr1B	65549863	65559787	N	N	TraesCS1B01G082100	upstream	6	0	T. durum>Bread wheat
chr1B	65762150	65768069	N	N	TraesCS1B01G082300	downstream	chr1B	65773176	65779490	N	N	TraesCS1B01G082300	upstream	0	6	T. durum<Bread wheat
chr1B	65773544	65779490	N	N	TraesCS1B01G082300	upstream	chr1B	659070518	659072273	N	N	TraesCS1B01G435000	upstream	3	0	T. durum>Bread wheat
chr1B	66924775	66930114	N	N	TraesCS1B01G082900	genebody	chr1B	66934303	66941991	N	N	NA	NA	2	13	T. durum<Bread wheat
chr1B	80648421	80660086	N	N	NA	NA	chr1B	80675880	80690553	N	N	NA	NA	8	0	T. durum>Bread wheat
chr1B	80648421	80660086	N	N	NA	NA	chr1B	80708283	80751781	N	N	TraesCS1B01G087000	downstream	6	0	T. durum>Bread wheat
chr1B	80675880	80690553	N	N	NA	NA	chr1B	80708283	80751781	N	N	TraesCS1B01G087000	downstream	139	0	T. durum>Bread wheat
chr1B	80918440	80928956	N	N	TraesCS1B01G087300	genebody	chr1B	80950607	80958656	N	N	NA	NA	10	2	T. durum>Bread wheat
chr1B	84948147	84952607	N	N	NA	NA	chr1B	84959166	84969482	N	N	NA	NA	0	5	T. durum<Bread wheat
chr1B	84959166	84969482	N	N	NA	NA	chr1B	84975622	84981400	N	N	TraesCS1B01G088500	upstream	0	7	T. durum<Bread wheat
chr1B	84959166	84969482	N	N	NA	NA	chr1B	85276420	85289014	N	Y	NA	NA	0	11	T. durum<Bread wheat
chr1B	84975622	84981400	N	N	TraesCS1B01G088500	upstream	chr1B	85265527	85267542	N	N	NA	NA	4	0	T. durum>Bread wheat
chr1B	86701198	86711844	N	N	NA	NA	chr1B	86771766	86797928	N	N	NA	NA	1	12	T. durum<Bread wheat
chr1B	86743910	86750188	N	N	TraesCS1B01G088800	downstream	chr1B	86771766	86797928	N	N	NA	NA	0	7	T. durum<Bread wheat
chr1B	86771766	86797928	N	N	NA	NA	chr1B	86801516	86811183	N	N	NA	NA	19	0	T. durum>Bread wheat
chr1B	86771766	86797928	N	N	NA	NA	chr1B	86801516	86811352	N	N	NA	NA	0	8	T. durum<Bread wheat
chr1B	86771766	86797928	N	N	NA	NA	chr1B	87178036	87182340	N	N	NA	NA	0	5	T. durum<Bread wheat
chr1B	87164475	87169540	N	N	NA	NA	chr1B	87178036	87182340	N	N	NA	NA	0	4	T. durum<Bread wheat
chr1B	87968464	87979571	N	N	TraesCS1B01G089000	downstream	chr1B	88000860	88008487	N	N	TraesCS1B01G089100	downstream	1	9	T. durum<Bread wheat
chr1B	87968464	87979571	N	N	TraesCS1B01G089000	downstream	chr1B	89443593	89450363	N	N	NA	NA	0	4	T. durum<Bread wheat
chr1B	91882840	91887947	N	N	TraesCS1B01G090600	downstream	chr1B	92323416	92328535	N	N	TraesCS1B01G091100	downstream	0	5	T. durum<Bread wheat
chr1B	95364276	95371716	N	N	NA	NA	chr1B	95377475	95378745	N	N	NA	NA	0	6	T. durum<Bread wheat
chr1B	96446808	96458717	N	N	NA	NA	chr1B	96514672	96519496	N	N	TraesCS1B01G094600	genebody	0	4	T. durum<Bread wheat
chr1B	96482050	96487347	N	N	TraesCS1B01G094500	downstream	chr1B	96514672	96519496	N	N	TraesCS1B01G094600	genebody	0	6	T. durum<Bread wheat
chr1B	98747114	98754249	N	N	NA	NA	chr1B	98768389	98771172	N	N	NA	NA	0	4	T. durum<Bread wheat
chr1B	100105118	100109627	chr1B_98850668_100310918	N	NA	NA	chr1B	100148718	100159093	chr1B_98850668_100310918	N	NA	NA	5	0	T. durum>Bread wheat
chr1B	102633042	102657559	N	N	NA	NA	chr1B	133670807	133697486	N	N	NA	NA	8	1	T. durum>Bread wheat
chr1B	102633042	102657559	N	N	NA	NA	chr1B	163669050	163703508	N	N	TraesCS1B01G131400	downstream	14	0	T. durum>Bread wheat
chr1B	106666389	106669228	N	N	NA	NA	chr1B	106673976	106686019	N	N	TraesCS1B01G099000	upstream	0	6	T. durum<Bread wheat
chr1B	108204439	108222116	N	N	TraesCS1B01G100200	genebody	chr1B	108558568	108565656	N	N	NA	NA	0	6	T. durum<Bread wheat
chr1B	108558255	108565656	N	N	NA	NA	chr1B	109212739	109217910	N	N	TraesCS1B01G100400	downstream	5	0	T. durum>Bread wheat
chr1B	108558568	108565656	N	N	NA	NA	chr1B	109210112	109211907	N	N	TraesCS1B01G100400	genebody	0	5	T. durum<Bread wheat
chr1B	108558568	108565656	N	N	NA	NA	chr1B	109212739	109217910	N	N	TraesCS1B01G100400	downstream	0	5	T. durum<Bread wheat
chr1B	108558568	108565656	N	N	NA	NA	chr1B	109228392	109237492	N	N	NA	NA	0	6	T. durum<Bread wheat
chr1B	111910382	111918968	N	N	TraesCS1B01G101900	upstream	chr1B	112199543	112211678	N	N	TraesCS1B01G102200	downstream	8	0	T. durum>Bread wheat
chr1B	111910382	111918968	N	N	TraesCS1B01G101900	upstream	chr1B	112346583	112362467	N	N	TraesCS1B01G102300	upstream	5	0	T. durum>Bread wheat
chr1B	111910426	111918968	N	N	TraesCS1B01G101900	upstream	chr1B	112193793	112197614	N	N	TraesCS1B01G102100	upstream	0	5	T. durum<Bread wheat
chr1B	111910426	111918968	N	N	TraesCS1B01G101900	upstream	chr1B	112199543	112211678	N	N	TraesCS1B01G102200	downstream	0	10	T. durum<Bread wheat
chr1B	111910426	111918968	N	N	TraesCS1B01G101900	upstream	chr1B	112346583	112362467	N	N	TraesCS1B01G102300	upstream	0	7	T. durum<Bread wheat
chr1B	112346583	112362467	N	N	TraesCS1B01G102300	upstream	chr1B	112365294	112377402	N	N	NA	NA	10	31	T. durum<Bread wheat
chr1B	116972490	116978183	N	N	TraesCS1B01G105100	downstream	chr1B	117170848	117185627	N	N	TraesCS1B01G105300	upstream	0	5	T. durum<Bread wheat
chr1B	118089045	118096520	N	N	TraesCS1B01G106300	downstream	chr1B	118122106	118128205	N	N	TraesCS1B01G106400	genebody	10	1	T. durum>Bread wheat
chr1B	118089045	118096520	N	N	TraesCS1B01G106300	downstream	chr1B	118164457	118177055	N	N	TraesCS1B01G106600	upstream	10	0	T. durum>Bread wheat
chr1B	119678197	119691929	N	N	NA	NA	chr1B	119711893	119715146	N	N	NA	NA	0	7	T. durum<Bread wheat
chr1B	120396365	120402142	N	N	TraesCS1B01G108200	downstream	chr1B	120638845	120650084	N	N	TraesCS1B01G108500	downstream	0	4	T. durum<Bread wheat
chr1B	120638845	120650084	N	N	TraesCS1B01G108500	downstream	chr1B	120879228	120888816	N	N	TraesCS1B01G108800	downstream	1	8	T. durum<Bread wheat
chr1B	122335079	122345044	N	N	NA	NA	chr1B	122346224	122354295	N	N	NA	NA	2	11	T. durum<Bread wheat
chr1B	122355358	122360133	N	N	TraesCS1B01G110000	downstream	chr1B	123343439	123352115	N	N	NA	NA	10	0	T. durum>Bread wheat
chr1B	123952704	123963455	N	N	TraesCS1B01G110500	upstream	chr1B	129511131	129514190	N	N	TraesCS1B01G111500	upstream	4	0	T. durum>Bread wheat
chr1B	125763419	125773118	N	N	NA	NA	chr1B	125844655	125851193	N	N	TraesCS1B01G110800	downstream	0	5	T. durum<Bread wheat
chr1B	132267982	132277794	N	N	NA	NA	chr1B	132284542	132287146	N	N	NA	NA	0	5	T. durum<Bread wheat
chr1B	133507083	133512010	N	N	NA	NA	chr1B	133670807	133697486	N	N	NA	NA	4	0	T. durum>Bread wheat
chr1B	133670807	133697486	N	N	NA	NA	chr1B	163669050	163703508	N	N	TraesCS1B01G131400	downstream	34	1	T. durum>Bread wheat
chr1B	133699940	133707162	N	N	NA	NA	chr1B	163669050	163703508	N	N	TraesCS1B01G131400	downstream	5	0	T. durum>Bread wheat
chr1B	135930369	135944581	N	N	TraesCS1B01G115500	genebody	chr1B	135957627	135959229	N	N	TraesCS1B01G115500	genebody	4	0	T. durum>Bread wheat
chr1B	135930369	135944581	N	N	TraesCS1B01G115500	genebody	chr1B	332584263	332585699	N	N	TraesCS1B01G185700	downstream	6	0	T. durum>Bread wheat
chr1B	137173224	137181642	N	N	TraesCS1B01G117000	downstream	chr1B	137441380	137449812	N	N	TraesCS1B01G117200	genebody	11	2	T. durum>Bread wheat
chr1B	137433509	137440198	N	N	NA	NA	chr1B	137621937	137640668	N	N	TraesCS1B01G117800	genebody	1	14	T. durum<Bread wheat
chr1B	137441380	137449812	N	N	TraesCS1B01G117200	genebody	chr1B	137614715	137620680	N	N	TraesCS1B01G117700	downstream	0	13	T. durum<Bread wheat
chr1B	137450777	137457771	N	N	TraesCS1B01G117400	downstream	chr1B	137614715	137620680	N	N	TraesCS1B01G117700	downstream	0	7	T. durum<Bread wheat
chr1B	137499275	137506132	N	N	NA	NA	chr1B	137614715	137620680	N	N	TraesCS1B01G117700	downstream	0	8	T. durum<Bread wheat
chr1B	137614684	137620680	N	N	TraesCS1B01G117700	downstream	chr1B	137621937	137640668	N	N	TraesCS1B01G117800	genebody	22	0	T. durum>Bread wheat
chr1B	137614715	137620680	N	N	TraesCS1B01G117700	downstream	chr1B	137621937	137640668	N	N	TraesCS1B01G117800	genebody	0	36	T. durum<Bread wheat
chr1B	137621937	137640668	N	N	TraesCS1B01G117800	genebody	chr1B	137641578	137655012	N	N	TraesCS1B01G118000	downstream	28	71	T. durum<Bread wheat
chr1B	138843596	138856123	N	N	NA	NA	chr1B	139654183	139675306	N	N	TraesCS1B01G119000	genebody	1	9	T. durum<Bread wheat
chr1B	141662149	141674401	N	N	NA	NA	chr1B	141678172	141685986	N	N	NA	NA	0	5	T. durum<Bread wheat
chr1B	144874281	144879850	N	N	NA	NA	chr1B	144924629	144935972	N	N	TraesCS1B01G121600	downstream	9	0	T. durum>Bread wheat
chr1B	144915671	144919328	N	N	NA	NA	chr1B	144924629	144935972	N	N	TraesCS1B01G121600	downstream	4	0	T. durum>Bread wheat
chr1B	144924629	144935972	N	N	TraesCS1B01G121600	downstream	chr1B	145343676	145353318	N	N	TraesCS1B01G121700	downstream	10	0	T. durum>Bread wheat
chr1B	144924629	144935972	N	N	TraesCS1B01G121600	downstream	chr1B	145357601	145364045	N	N	TraesCS1B01G121800	upstream	6	0	T. durum>Bread wheat
chr1B	144928814	144935972	N	N	TraesCS1B01G121600	downstream	chr1B	145343676	145353318	N	N	TraesCS1B01G121700	downstream	0	6	T. durum<Bread wheat
chr1B	148468200	148478560	N	N	TraesCS1B01G123100	genebody	chr1B	157276063	157281349	N	N	TraesCS1B01G128200	downstream	4	0	T. durum>Bread wheat
chr1B	148890392	148901422	N	N	TraesCS1B01G123200	genebody	chr1B	157282004	157285732	N	N	TraesCS1B01G128200	downstream	4	0	T. durum>Bread wheat
chr1B	150536297	150545172	chr1B_149417515_156112637	N	TraesCS1B01G123900	upstream	chr1B	150547013	150555208	chr1B_149417515_156112637	N	TraesCS1B01G124000	genebody	4	22	T. durum<Bread wheat
chr1B	150536297	150545172	chr1B_149417515_156112637	N	TraesCS1B01G123900	upstream	chr1B	154667018	154670516	chr1B_149417515_156112637	N	NA	NA	5	0	T. durum>Bread wheat
chr1B	150547013	150555208	chr1B_149417515_156112637	N	TraesCS1B01G124000	genebody	chr1B	154667018	154670516	chr1B_149417515_156112637	N	NA	NA	7	0	T. durum>Bread wheat
chr1B	150663571	150668461	chr1B_149417515_156112637	N	TraesCS1B01G124200	genebody	chr1B	150799664	150803316	chr1B_149417515_156112637	N	TraesCS1B01G124300	downstream	4	0	T. durum>Bread wheat
chr1B	154147126	154149819	chr1B_149417515_156112637	N	TraesCS1B01G126000	genebody	chr1B	154151001	154171135	chr1B_149417515_156112637	N	TraesCS1B01G126200	downstream	4	16	T. durum<Bread wheat
chr1B	155404811	155418405	chr1B_149417515_156112637	N	TraesCS1B01G126800	genebody	chr1B	155421669	155432468	chr1B_149417515_156112637	N	TraesCS1B01G126800	genebody	21	9	T. durum>Bread wheat
chr1B	155718053	155721287	chr1B_149417515_156112637	N	NA	NA	chr1B	155732968	155741856	chr1B_149417515_156112637	N	TraesCS1B01G127000	genebody	0	5	T. durum<Bread wheat
chr1B	156596843	156603049	N	N	TraesCS1B01G127700	genebody	chr1B	156683581	156691109	N	N	TraesCS1B01G127900	downstream	1	13	T. durum<Bread wheat
chr1B	157459148	157468601	N	N	TraesCS1B01G128300	genebody	chr1B	157922650	157930933	N	N	TraesCS1B01G128500	genebody	0	4	T. durum<Bread wheat
chr1B	163669050	163703508	N	N	TraesCS1B01G131400	downstream	chr1B	163723883	163725664	N	N	NA	NA	3	0	T. durum>Bread wheat
chr1B	163669050	163703508	N	N	TraesCS1B01G131400	downstream	chr1B	163771907	163778459	N	N	NA	NA	0	11	T. durum<Bread wheat
chr1B	163669050	163703508	N	N	TraesCS1B01G131400	downstream	chr1B	163771907	163781444	N	N	NA	NA	11	0	T. durum>Bread wheat
chr1B	166577316	166582681	N	N	TraesCS1B01G132300	genebody	chr1B	166590203	166594783	N	N	TraesCS1B01G132400	genebody	0	5	T. durum<Bread wheat
chr1B	166578343	166582681	N	N	TraesCS1B01G132300	genebody	chr1B	166590203	166594783	N	N	TraesCS1B01G132400	genebody	6	0	T. durum>Bread wheat
chr1B	169643504	169645366	N	N	TraesCS1B01G133900	genebody	chr1B	169655441	169659319	N	N	TraesCS1B01G134000	downstream	0	5	T. durum<Bread wheat
chr1B	169660487	169666682	N	N	TraesCS1B01G134000	downstream	chr1B	169935783	169960113	N	N	NA	NA	5	0	T. durum>Bread wheat
chr1B	169660487	169667165	N	N	TraesCS1B01G134000	downstream	chr1B	169935783	169960113	N	N	NA	NA	0	13	T. durum<Bread wheat
chr1B	169935783	169960113	N	N	NA	NA	chr1B	169966288	169969374	N	N	NA	NA	0	5	T. durum<Bread wheat
chr1B	175661210	175668685	N	N	TraesCS1B01G137600	downstream	chr1B	175677697	175680173	N	N	NA	NA	4	0	T. durum>Bread wheat
chr1B	179599297	179603629	N	Y	NA	NA	chr1B	179902367	179904916	N	N	NA	NA	0	4	T. durum<Bread wheat
chr1B	183059447	183068189	N	N	NA	NA	chr1B	183453007	183456390	N	N	NA	NA	0	5	T. durum<Bread wheat
chr1B	183453007	183456390	N	N	NA	NA	chr1B	183480214	183481636	N	N	TraesCS1B01G139500	genebody	0	5	T. durum<Bread wheat
chr1B	183465332	183470668	N	N	NA	NA	chr1B	183478417	183481636	N	N	TraesCS1B01G139500	genebody	4	0	T. durum>Bread wheat
chr1B	186795094	186802953	N	N	TraesCS1B01G140700	upstream	chr1B	188442266	188453217	N	N	TraesCS1B01G141300	genebody	3	0	T. durum>Bread wheat
chr1B	187698338	187712955	N	N	TraesCS1B01G140900	genebody	chr1B	187717576	187719195	N	N	TraesCS1B01G140900	upstream	0	10	T. durum<Bread wheat
chr1B	187698338	187712955	N	N	TraesCS1B01G140900	genebody	chr1B	187717576	187721791	N	N	TraesCS1B01G140900	upstream	11	0	T. durum>Bread wheat
chr1B	187698338	187712955	N	N	TraesCS1B01G140900	genebody	chr1B	188259529	188262543	N	N	TraesCS1B01G141200	downstream	6	0	T. durum>Bread wheat
chr1B	189701887	189711665	N	N	TraesCS1B01G141900	downstream	chr1B	190280808	190285994	N	N	NA	NA	5	0	T. durum>Bread wheat
chr1B	212431402	212437091	N	N	NA	NA	chr1B	213317414	213332365	N	Y	TraesCS1B01G147600	downstream	0	9	T. durum<Bread wheat
chr1B	221861228	221863366	N	N	NA	NA	chr1B	222193792	222208288	N	N	NA	NA	3	0	T. durum>Bread wheat
chr1B	221861228	221863366	N	N	NA	NA	chr1B	222291308	222310164	N	Y	TraesCS1B01G149400	genebody	4	0	T. durum>Bread wheat
chr1B	222193792	222208288	N	N	NA	NA	chr1B	222291308	222310164	N	Y	TraesCS1B01G149400	genebody	29	12	T. durum>Bread wheat
chr1B	223860805	223866212	N	N	NA	NA	chr1B	223893092	223901232	N	N	NA	NA	10	1	T. durum>Bread wheat
chr1B	229535054	229546302	N	N	TraesCS1B01G150300	downstream	chr1B	229613821	229617329	N	Y	NA	NA	0	8	T. durum<Bread wheat
chr1B	268113051	268120665	N	N	TraesCS1B01G157900	genebody	chr1B	268591495	268605101	N	N	NA	NA	0	4	T. durum<Bread wheat
chr1B	269035285	269043136	N	N	TraesCS1B01G158600	genebody	chr1B	269044608	269055563	N	N	TraesCS1B01G158600	genebody	0	20	T. durum<Bread wheat
chr1B	269035285	269043136	N	N	TraesCS1B01G158600	genebody	chr1B	269044733	269055563	N	N	TraesCS1B01G158600	genebody	31	0	T. durum>Bread wheat
chr1B	269044608	269055563	N	N	TraesCS1B01G158600	genebody	chr1B	269210469	269222179	N	N	TraesCS1B01G158900	upstream	0	5	T. durum<Bread wheat
chr1B	269044733	269055563	N	N	TraesCS1B01G158600	genebody	chr1B	269210469	269222179	N	N	TraesCS1B01G158900	upstream	14	0	T. durum>Bread wheat
chr1B	280695458	280696979	N	N	NA	NA	chr1B	280699352	280716838	N	N	NA	NA	12	4	T. durum>Bread wheat
chr1B	282119875	282126695	N	N	TraesCS1B01G162700	genebody	chr1B	282274651	282282357	N	N	NA	NA	0	12	T. durum<Bread wheat
chr1B	282127771	282136888	N	N	TraesCS1B01G162700	genebody	chr1B	282274572	282282357	N	N	NA	NA	14	0	T. durum>Bread wheat
chr1B	282127771	282136888	N	N	TraesCS1B01G162700	genebody	chr1B	282274651	282282357	N	N	NA	NA	0	12	T. durum<Bread wheat
chr1B	282274572	282282357	N	N	NA	NA	chr1B	282425215	282432963	N	N	TraesCS1B01G162900	upstream	6	0	T. durum>Bread wheat
chr1B	282274651	282282357	N	N	NA	NA	chr1B	282425215	282432963	N	N	TraesCS1B01G162900	upstream	0	7	T. durum<Bread wheat
chr1B	299437936	299441904	N	N	TraesCS1B01G168700	genebody	chr1B	299447561	299454862	N	N	TraesCS1B01G168700	genebody	0	10	T. durum<Bread wheat
chr1B	299437936	299441904	N	N	TraesCS1B01G168700	genebody	chr1B	299455655	299460911	N	Y	TraesCS1B01G168700	genebody	0	5	T. durum<Bread wheat
chr1B	299437936	299442382	N	N	TraesCS1B01G168700	genebody	chr1B	299447561	299454862	N	N	TraesCS1B01G168700	genebody	9	0	T. durum>Bread wheat
chr1B	299437936	299442382	N	N	TraesCS1B01G168700	genebody	chr1B	299455655	299460911	N	Y	TraesCS1B01G168700	genebody	4	0	T. durum>Bread wheat
chr1B	299455655	299460911	N	Y	TraesCS1B01G168700	genebody	chr1B	299545245	299552579	N	N	NA	NA	0	5	T. durum<Bread wheat
chr1B	299545245	299552579	N	N	NA	NA	chr1B	299653240	299664569	N	N	TraesCS1B01G168800	downstream	0	5	T. durum<Bread wheat
chr1B	301775077	301785249	N	N	NA	NA	chr1B	302204417	302216972	N	N	TraesCS1B01G170300	upstream	3	0	T. durum>Bread wheat
chr1B	306067082	306083112	N	N	TraesCS1B01G171900	genebody	chr1B	306205978	306210494	N	N	NA	NA	0	10	T. durum<Bread wheat
chr1B	307378231	307387305	N	N	TraesCS1B01G172300	downstream	chr1B	307423667	307427777	N	N	TraesCS1B01G172400	genebody	0	7	T. durum<Bread wheat
chr1B	310310872	310316534	N	N	NA	NA	chr1B	310354183	310376878	N	N	TraesCS1B01G173600	genebody	3	20	T. durum<Bread wheat
chr1B	310354183	310376878	N	N	TraesCS1B01G173600	genebody	chr1B	310389167	310391651	N	N	NA	NA	0	6	T. durum<Bread wheat
chr1B	310354183	310376878	N	N	TraesCS1B01G173600	genebody	chr1B	310923418	310935313	N	N	TraesCS1B01G173700	downstream	35	18	T. durum>Bread wheat
chr1B	310923418	310935313	N	N	TraesCS1B01G173700	downstream	chr1B	311425635	311430540	N	N	TraesCS1B01G173900	genebody	10	3	T. durum>Bread wheat
chr1B	316756070	316776490	N	N	TraesCS1B01G175400	genebody	chr1B	317358647	317375692	N	N	TraesCS1B01G175800	downstream	0	23	T. durum<Bread wheat
chr1B	316756070	316776490	N	N	TraesCS1B01G175400	genebody	chr1B	317359149	317375692	N	N	TraesCS1B01G175800	downstream	13	0	T. durum>Bread wheat
chr1B	317012874	317017141	N	N	TraesCS1B01G175500	upstream	chr1B	317358647	317375692	N	N	TraesCS1B01G175800	downstream	0	5	T. durum<Bread wheat
chr1B	317012874	317017141	N	N	TraesCS1B01G175500	upstream	chr1B	317359149	317375692	N	N	TraesCS1B01G175800	downstream	5	0	T. durum>Bread wheat
chr1B	317181104	317187912	N	N	TraesCS1B01G175600	downstream	chr1B	317358647	317375692	N	N	TraesCS1B01G175800	downstream	0	17	T. durum<Bread wheat
chr1B	317181104	317187912	N	N	TraesCS1B01G175600	downstream	chr1B	317359149	317375692	N	N	TraesCS1B01G175800	downstream	20	0	T. durum>Bread wheat
chr1B	317319039	317322870	N	N	TraesCS1B01G175700	downstream	chr1B	317359149	317375692	N	N	TraesCS1B01G175800	downstream	7	0	T. durum>Bread wheat
chr1B	317358647	317375692	N	N	TraesCS1B01G175800	downstream	chr1B	317416767	317423902	N	N	TraesCS1B01G175900	genebody	0	21	T. durum<Bread wheat
chr1B	317358647	317375692	N	N	TraesCS1B01G175800	downstream	chr1B	317437245	317442712	N	N	TraesCS1B01G176000	genebody	0	5	T. durum<Bread wheat
chr1B	317358647	317375692	N	N	TraesCS1B01G175800	downstream	chr1B	317481585	317489192	N	N	NA	NA	0	8	T. durum<Bread wheat
chr1B	317358647	317375692	N	N	TraesCS1B01G175800	downstream	chr1B	317568563	317585614	N	N	TraesCS1B01G176200	downstream	0	6	T. durum<Bread wheat
chr1B	317359149	317375692	N	N	TraesCS1B01G175800	downstream	chr1B	317416767	317423902	N	N	TraesCS1B01G175900	genebody	17	0	T. durum>Bread wheat
chr1B	317416767	317423902	N	N	TraesCS1B01G175900	genebody	chr1B	317481585	317489192	N	N	NA	NA	0	7	T. durum<Bread wheat
chr1B	317553501	317562368	N	N	NA	NA	chr1B	317568563	317585614	N	N	TraesCS1B01G176200	downstream	0	16	T. durum<Bread wheat
chr1B	319121786	319135846	N	N	TraesCS1B01G176800	genebody	chr1B	319137095	319140969	N	N	TraesCS1B01G176800	genebody	0	24	T. durum<Bread wheat
chr1B	319121786	319135846	N	N	TraesCS1B01G176800	genebody	chr1B	319963087	319975347	N	N	TraesCS1B01G176900	downstream	0	7	T. durum<Bread wheat
chr1B	320988541	320995045	N	N	NA	NA	chr1B	321003682	321017118	N	N	NA	NA	0	11	T. durum<Bread wheat
chr1B	320988541	320995045	N	N	NA	NA	chr1B	321229921	321254061	N	N	NA	NA	0	6	T. durum<Bread wheat
chr1B	320997721	321000876	N	N	NA	NA	chr1B	321003682	321017118	N	N	NA	NA	0	5	T. durum<Bread wheat
chr1B	321003682	321017118	N	N	NA	NA	chr1B	321020348	321026249	N	N	NA	NA	0	9	T. durum<Bread wheat
chr1B	321003682	321017118	N	N	NA	NA	chr1B	321026987	321032744	N	N	NA	NA	0	7	T. durum<Bread wheat
chr1B	321003682	321017118	N	N	NA	NA	chr1B	321033967	321042732	N	N	NA	NA	0	18	T. durum<Bread wheat
chr1B	321020348	321026249	N	N	NA	NA	chr1B	321033967	321042732	N	N	NA	NA	0	6	T. durum<Bread wheat
chr1B	321033967	321042732	N	N	NA	NA	chr1B	321229921	321254061	N	N	NA	NA	0	10	T. durum<Bread wheat
chr1B	321229921	321254061	N	N	NA	NA	chr1B	321682492	321685788	N	N	NA	NA	0	7	T. durum<Bread wheat
chr1B	321229921	321254061	N	N	NA	NA	chr1B	321686491	321695614	N	N	TraesCS1B01G177200	downstream	0	9	T. durum<Bread wheat
chr1B	321229921	321254061	N	N	NA	NA	chr1B	321696716	321710957	N	N	NA	NA	0	14	T. durum<Bread wheat
chr1B	321229921	321254061	N	N	NA	NA	chr1B	322101055	322114694	N	N	TraesCS1B01G177400	genebody	0	4	T. durum<Bread wheat
chr1B	321682492	321685788	N	N	NA	NA	chr1B	321696716	321710957	N	N	NA	NA	0	8	T. durum<Bread wheat
chr1B	321686491	321695614	N	N	TraesCS1B01G177200	downstream	chr1B	321696716	321710957	N	N	NA	NA	0	40	T. durum<Bread wheat
chr1B	321686491	321695614	N	N	TraesCS1B01G177200	downstream	chr1B	321873255	321887411	N	N	TraesCS1B01G177300	genebody	0	6	T. durum<Bread wheat
chr1B	321686491	321695614	N	N	TraesCS1B01G177200	downstream	chr1B	322101055	322114694	N	N	TraesCS1B01G177400	genebody	0	4	T. durum<Bread wheat
chr1B	321696716	321710957	N	N	NA	NA	chr1B	321714536	321717032	N	N	NA	NA	0	9	T. durum<Bread wheat
chr1B	321696716	321710957	N	N	NA	NA	chr1B	321721252	321722699	N	N	NA	NA	0	4	T. durum<Bread wheat
chr1B	321696716	321710957	N	N	NA	NA	chr1B	321873255	321887411	N	N	TraesCS1B01G177300	genebody	0	13	T. durum<Bread wheat
chr1B	321696716	321710957	N	N	NA	NA	chr1B	322101055	322114694	N	N	TraesCS1B01G177400	genebody	0	10	T. durum<Bread wheat
chr1B	326763773	326788425	N	N	TraesCS1B01G179900	genebody	chr1B	326789835	326791113	N	N	NA	NA	0	7	T. durum<Bread wheat
chr1B	328640598	328648629	N	N	TraesCS1B01G181700	upstream	chr1B	328809437	328827953	N	Y	TraesCS1B01G181900	upstream	4	0	T. durum>Bread wheat
chr1B	328658183	328666748	N	N	NA	NA	chr1B	328809437	328814773	N	N	NA	NA	0	5	T. durum<Bread wheat
chr1B	328658183	328666748	N	N	NA	NA	chr1B	328815290	328827953	N	Y	TraesCS1B01G181900	upstream	0	6	T. durum<Bread wheat
chr1B	328800563	328802270	N	N	NA	NA	chr1B	328809437	328814773	N	N	NA	NA	0	5	T. durum<Bread wheat
chr1B	328806119	328808353	N	N	NA	NA	chr1B	328809437	328827953	N	Y	TraesCS1B01G181900	upstream	5	0	T. durum>Bread wheat
chr1B	328806119	328808353	N	N	NA	NA	chr1B	328815290	328827953	N	Y	TraesCS1B01G181900	upstream	0	5	T. durum<Bread wheat
chr1B	328809437	328827953	N	Y	TraesCS1B01G181900	upstream	chr1B	328838584	328841709	N	N	NA	NA	3	0	T. durum>Bread wheat
chr1B	328809437	328827953	N	Y	TraesCS1B01G181900	upstream	chr1B	328879694	328885180	N	N	NA	NA	21	0	T. durum>Bread wheat
chr1B	328809437	328827953	N	Y	TraesCS1B01G181900	upstream	chr1B	328933295	328939119	N	N	TraesCS1B01G182000	genebody	8	0	T. durum>Bread wheat
chr1B	328809437	328827953	N	Y	TraesCS1B01G181900	upstream	chr1B	328942776	328945744	N	N	TraesCS1B01G182000	genebody	3	0	T. durum>Bread wheat
chr1B	328809437	328827953	N	Y	TraesCS1B01G181900	upstream	chr1B	328987841	328992113	N	N	TraesCS1B01G182100	genebody	9	0	T. durum>Bread wheat
chr1B	328809437	328827953	N	Y	TraesCS1B01G181900	upstream	chr1B	329477191	329496449	N	N	TraesCS1B01G182500	genebody	3	0	T. durum>Bread wheat
chr1B	328815290	328827953	N	Y	TraesCS1B01G181900	upstream	chr1B	328879694	328885180	N	N	NA	NA	0	16	T. durum<Bread wheat
chr1B	328815290	328827953	N	Y	TraesCS1B01G181900	upstream	chr1B	328933275	328939119	N	N	TraesCS1B01G182000	genebody	0	15	T. durum<Bread wheat
chr1B	328815290	328827953	N	Y	TraesCS1B01G181900	upstream	chr1B	328942776	328945744	N	N	TraesCS1B01G182000	genebody	0	5	T. durum<Bread wheat
chr1B	328815290	328827953	N	Y	TraesCS1B01G181900	upstream	chr1B	329477191	329496449	N	N	TraesCS1B01G182500	genebody	0	4	T. durum<Bread wheat
chr1B	328879694	328885180	N	N	NA	NA	chr1B	328933275	328939119	N	N	TraesCS1B01G182000	genebody	0	12	T. durum<Bread wheat
chr1B	328879694	328885180	N	N	NA	NA	chr1B	328933295	328939119	N	N	TraesCS1B01G182000	genebody	7	0	T. durum>Bread wheat
chr1B	329966291	329972011	N	N	NA	NA	chr1B	330191438	330207840	N	N	TraesCS1B01G183200	genebody	0	5	T. durum<Bread wheat
chr1B	332090820	332093577	N	N	TraesCS1B01G185100	downstream	chr1B	332155449	332165047	N	N	TraesCS1B01G185500	downstream	0	8	T. durum<Bread wheat
chr1B	333624722	333633071	N	N	TraesCS1B01G186700	genebody	chr1B	334235544	334240024	N	N	TraesCS1B01G186900	downstream	0	6	T. durum<Bread wheat
chr1B	333624722	333633071	N	N	TraesCS1B01G186700	genebody	chr1B	334308351	334314617	N	N	TraesCS1B01G187100	genebody	10	3	T. durum>Bread wheat
chr1B	334308351	334314617	N	N	TraesCS1B01G187100	genebody	chr1B	334341260	334348636	N	N	NA	NA	0	6	T. durum<Bread wheat
chr1B	334315571	334323000	N	N	TraesCS1B01G187100	genebody	chr1B	334341260	334348636	N	N	NA	NA	0	10	T. durum<Bread wheat
chr1B	336066228	336073587	N	N	TraesCS1B01G187800	upstream	chr1B	336199885	336213986	N	N	TraesCS1B01G188000	downstream	11	0	T. durum>Bread wheat
chr1B	336066228	336073587	N	N	TraesCS1B01G187800	upstream	chr1B	336199885	336214088	N	N	TraesCS1B01G188000	downstream	0	10	T. durum<Bread wheat
chr1B	336098893	336102282	N	N	NA	NA	chr1B	336199885	336213986	N	N	TraesCS1B01G188000	downstream	4	0	T. durum>Bread wheat
chr1B	338879761	338885755	N	N	TraesCS1B01G188700	downstream	chr1B	339072085	339081294	N	N	NA	NA	4	0	T. durum>Bread wheat
chr1B	340351560	340366251	N	N	TraesCS1B01G189600	upstream	chr1B	340367558	340370698	N	N	TraesCS1B01G189700	downstream	0	6	T. durum<Bread wheat
chr1B	340351560	340366251	N	N	TraesCS1B01G189600	upstream	chr1B	340367620	340370698	N	N	TraesCS1B01G189700	downstream	7	0	T. durum>Bread wheat
chr1B	340367620	340370698	N	N	TraesCS1B01G189700	downstream	chr1B	340378666	340381667	N	N	TraesCS1B01G189700	upstream	3	0	T. durum>Bread wheat
chr1B	341133438	341142618	N	N	TraesCS1B01G190400	downstream	chr1B	341520175	341526235	N	N	TraesCS1B01G190800	genebody	5	0	T. durum>Bread wheat
chr1B	341381986	341391165	N	N	TraesCS1B01G190600	upstream	chr1B	341520175	341526235	N	N	TraesCS1B01G190800	genebody	4	0	T. durum>Bread wheat
chr1B	341505500	341510860	N	N	TraesCS1B01G190700	genebody	chr1B	341520124	341526235	N	N	TraesCS1B01G190800	genebody	0	7	T. durum<Bread wheat
chr1B	341505500	341510860	N	N	TraesCS1B01G190700	genebody	chr1B	341520175	341526235	N	N	TraesCS1B01G190800	genebody	8	0	T. durum>Bread wheat
chr1B	341520124	341526235	N	N	TraesCS1B01G190800	genebody	chr1B	341738174	341751731	N	N	TraesCS1B01G190900	downstream	0	12	T. durum<Bread wheat
chr1B	341520175	341526235	N	N	TraesCS1B01G190800	genebody	chr1B	341738174	341751731	N	N	TraesCS1B01G190900	downstream	7	0	T. durum>Bread wheat
chr1B	341738174	341751731	N	N	TraesCS1B01G190900	downstream	chr1B	341759618	341761829	N	N	NA	NA	0	7	T. durum<Bread wheat
chr1B	341738174	341751731	N	N	TraesCS1B01G190900	downstream	chr1B	341759618	341761885	N	N	NA	NA	5	0	T. durum>Bread wheat
chr1B	343648094	343651886	N	N	NA	NA	chr1B	343660426	343665803	N	N	TraesCS1B01G192000	downstream	3	0	T. durum>Bread wheat
chr1B	346166801	346174194	N	N	TraesCS1B01G193100	downstream	chr1B	346279087	346285922	N	N	NA	NA	0	11	T. durum<Bread wheat
chr1B	347443067	347447761	N	N	TraesCS1B01G193400	downstream	chr1B	516680437	516682762	N	N	NA	NA	4	0	T. durum>Bread wheat
chr1B	347443067	347447761	N	N	TraesCS1B01G193400	downstream	chr1B	633707809	633741242	N	Y	TraesCS1B01G406100	upstream	33	0	T. durum>Bread wheat
chr1B	347560991	347567286	N	N	NA	NA	chr1B	347575965	347582527	N	N	NA	NA	0	8	T. durum<Bread wheat
chr1B	348802358	348808177	N	N	TraesCS1B01G193700	genebody	chr1B	348898868	348907507	N	N	TraesCS1B01G193900	upstream	0	4	T. durum<Bread wheat
chr1B	348859902	348865383	N	Y	TraesCS1B01G193800	downstream	chr1B	348898980	348907507	N	N	TraesCS1B01G193900	upstream	6	0	T. durum>Bread wheat
chr1B	348898868	348907507	N	N	TraesCS1B01G193900	upstream	chr1B	349541854	349549893	N	N	TraesCS1B01G194400	downstream	0	7	T. durum<Bread wheat
chr1B	348898980	348907507	N	N	TraesCS1B01G193900	upstream	chr1B	349541854	349549893	N	N	TraesCS1B01G194400	downstream	9	0	T. durum>Bread wheat
chr1B	348898980	348907507	N	N	TraesCS1B01G193900	upstream	chr1B	349832099	349838679	N	N	TraesCS1B01G195000	genebody	4	0	T. durum>Bread wheat
chr1B	350391400	350399161	N	N	TraesCS1B01G195300	downstream	chr1B	350725919	350733849	N	N	NA	NA	0	5	T. durum<Bread wheat
chr1B	350725919	350733849	N	N	NA	NA	chr1B	350796962	350801788	N	N	TraesCS1B01G195600	upstream	0	7	T. durum<Bread wheat
chr1B	350725919	350733849	N	N	NA	NA	chr1B	351168304	351177392	N	N	NA	NA	0	5	T. durum<Bread wheat
chr1B	351220451	351229091	N	N	NA	NA	chr1B	351533206	351541359	N	N	NA	NA	3	14	T. durum<Bread wheat
chr1B	351438077	351445025	N	N	TraesCS1B01G195800	upstream	chr1B	351533206	351541359	N	N	NA	NA	1	14	T. durum<Bread wheat
chr1B	351533206	351541359	N	N	NA	NA	chr1B	352390113	352399007	N	N	TraesCS1B01G196000	genebody	0	5	T. durum<Bread wheat
chr1B	352874427	352883433	N	N	TraesCS1B01G196200	downstream	chr1B	354219852	354242276	N	N	TraesCS1B01G197000	downstream	4	0	T. durum>Bread wheat
chr1B	353850058	353859223	N	N	NA	NA	chr1B	354219852	354242276	N	N	TraesCS1B01G197000	downstream	4	0	T. durum>Bread wheat
chr1B	353941805	353946605	N	N	TraesCS1B01G196600	downstream	chr1B	354219852	354242276	N	N	TraesCS1B01G197000	downstream	17	0	T. durum>Bread wheat
chr1B	353941805	353946605	N	N	TraesCS1B01G196600	downstream	chr1B	354220288	354241579	N	N	TraesCS1B01G197000	downstream	0	17	T. durum<Bread wheat
chr1B	354219852	354242276	N	N	TraesCS1B01G197000	downstream	chr1B	354539981	354551091	N	N	TraesCS1B01G197100	downstream	17	0	T. durum>Bread wheat
chr1B	354219852	354242276	N	N	TraesCS1B01G197000	downstream	chr1B	354913055	354933430	N	N	TraesCS1B01G197300	genebody	10	0	T. durum>Bread wheat
chr1B	354220288	354241579	N	N	TraesCS1B01G197000	downstream	chr1B	354539981	354551091	N	N	TraesCS1B01G197100	downstream	0	16	T. durum<Bread wheat
chr1B	354220288	354241579	N	N	TraesCS1B01G197000	downstream	chr1B	354913055	354933430	N	N	TraesCS1B01G197300	genebody	0	8	T. durum<Bread wheat
chr1B	356201818	356210184	N	N	TraesCS1B01G198000	genebody	chr1B	356447476	356457107	N	N	TraesCS1B01G198500	downstream	12	0	T. durum>Bread wheat
chr1B	356201818	356210184	N	N	TraesCS1B01G198000	genebody	chr1B	356447476	356457280	N	N	TraesCS1B01G198500	downstream	0	10	T. durum<Bread wheat
chr1B	356447476	356457107	N	N	TraesCS1B01G198500	downstream	chr1B	356592195	356600202	N	N	NA	NA	4	0	T. durum>Bread wheat
chr1B	356447476	356457107	N	N	TraesCS1B01G198500	downstream	chr1B	356891053	356896999	N	N	NA	NA	7	0	T. durum>Bread wheat
chr1B	356447476	356457107	N	N	TraesCS1B01G198500	downstream	chr1B	356898109	356910993	N	N	NA	NA	4	0	T. durum>Bread wheat
chr1B	356447476	356457280	N	N	TraesCS1B01G198500	downstream	chr1B	356898109	356910993	N	N	NA	NA	0	7	T. durum<Bread wheat
chr1B	356592195	356599954	N	N	NA	NA	chr1B	356869984	356875605	N	N	TraesCS1B01G198700	downstream	0	5	T. durum<Bread wheat
chr1B	356592195	356599954	N	N	NA	NA	chr1B	356891053	356896999	N	N	NA	NA	0	9	T. durum<Bread wheat
chr1B	356592195	356599954	N	N	NA	NA	chr1B	356898109	356910993	N	N	NA	NA	0	15	T. durum<Bread wheat
chr1B	356592195	356600202	N	N	NA	NA	chr1B	356869240	356875605	N	N	TraesCS1B01G198700	downstream	4	0	T. durum>Bread wheat
chr1B	356592195	356600202	N	N	NA	NA	chr1B	356891053	356896999	N	N	NA	NA	14	0	T. durum>Bread wheat
chr1B	356592195	356600202	N	N	NA	NA	chr1B	356898109	356910993	N	N	NA	NA	9	0	T. durum>Bread wheat
chr1B	356603736	356606030	N	N	NA	NA	chr1B	356616203	356619768	N	N	NA	NA	0	4	T. durum<Bread wheat
chr1B	356869240	356875605	N	N	TraesCS1B01G198700	downstream	chr1B	356891053	356896999	N	N	NA	NA	5	0	T. durum>Bread wheat
chr1B	356869984	356875605	N	N	TraesCS1B01G198700	downstream	chr1B	356891053	356896999	N	N	NA	NA	0	11	T. durum<Bread wheat
chr1B	356869984	356875605	N	N	TraesCS1B01G198700	downstream	chr1B	356898109	356910993	N	N	NA	NA	0	8	T. durum<Bread wheat
chr1B	358956068	358963911	N	N	NA	NA	chr1B	359192927	359214017	N	N	TraesCS1B01G200300	genebody	2	12	T. durum<Bread wheat
chr1B	359192927	359214017	N	N	TraesCS1B01G200300	genebody	chr1B	359432608	359436212	N	N	NA	NA	0	11	T. durum<Bread wheat
chr1B	359889230	359892335	N	N	TraesCS1B01G200900	upstream	chr1B	359893128	359911632	N	N	TraesCS1B01G201100	downstream	15	5	T. durum>Bread wheat
chr1B	359893128	359911632	N	N	TraesCS1B01G201100	downstream	chr1B	359996378	360001035	N	N	NA	NA	5	0	T. durum>Bread wheat
chr1B	359893128	359911632	N	N	TraesCS1B01G201100	downstream	chr1B	360278994	360284031	N	N	NA	NA	10	0	T. durum>Bread wheat
chr1B	359893128	359911632	N	N	TraesCS1B01G201100	downstream	chr1B	360279009	360284031	N	N	NA	NA	0	20	T. durum<Bread wheat
chr1B	360279009	360284031	N	N	NA	NA	chr1B	360307978	360318647	N	N	NA	NA	0	7	T. durum<Bread wheat
chr1B	361460714	361464483	N	N	TraesCS1B01G201800	upstream	chr1B	361480630	361489714	N	N	NA	NA	30	3	T. durum>Bread wheat
chr1B	361466130	361467788	N	N	NA	NA	chr1B	361480630	361489714	N	N	NA	NA	13	0	T. durum>Bread wheat
chr1B	361470605	361472602	N	N	NA	NA	chr1B	361480630	361489714	N	N	NA	NA	16	1	T. durum>Bread wheat
chr1B	361480630	361489714	N	N	NA	NA	chr1B	361628522	361635419	N	N	NA	NA	11	3	T. durum>Bread wheat
chr1B	362594352	362601753	N	N	TraesCS1B01G202000	upstream	chr1B	363147892	363159641	N	N	TraesCS1B01G202200	genebody	9	0	T. durum>Bread wheat
chr1B	362594368	362601753	N	N	TraesCS1B01G202000	upstream	chr1B	363147892	363159641	N	N	TraesCS1B01G202200	genebody	0	10	T. durum<Bread wheat
chr1B	365688175	365698798	N	N	TraesCS1B01G203500	downstream	chr1B	366218868	366223724	N	N	NA	NA	6	1	T. durum>Bread wheat
chr1B	369187902	369194395	N	N	TraesCS1B01G205000	genebody	chr1B	369199594	369203584	N	N	TraesCS1B01G205100	upstream	4	0	T. durum>Bread wheat
chr1B	369187902	369194427	N	N	TraesCS1B01G205000	genebody	chr1B	369199594	369203584	N	N	TraesCS1B01G205100	upstream	0	6	T. durum<Bread wheat
chr1B	372982602	373002696	N	Y	NA	NA	chr1B	374007546	374018641	N	N	TraesCS1B01G206800	downstream	9	2	T. durum>Bread wheat
chr1B	374914897	374920527	N	N	NA	NA	chr1B	375253813	375259913	N	N	TraesCS1B01G207700	upstream	0	4	T. durum<Bread wheat
chr1B	375253699	375259913	N	N	TraesCS1B01G207700	upstream	chr1B	375416820	375424645	N	Y	NA	NA	13	0	T. durum>Bread wheat
chr1B	375253813	375259913	N	N	TraesCS1B01G207700	upstream	chr1B	375266027	375268369	N	N	NA	NA	0	8	T. durum<Bread wheat
chr1B	375253813	375259913	N	N	TraesCS1B01G207700	upstream	chr1B	375416820	375424645	N	Y	NA	NA	0	7	T. durum<Bread wheat
chr1B	378827787	378839862	N	N	TraesCS1B01G209000	upstream	chr1B	380881646	380897347	N	N	TraesCS1B01G209900	genebody	3	0	T. durum>Bread wheat
chr1B	380875859	380879788	N	N	NA	NA	chr1B	380881646	380897347	N	N	TraesCS1B01G209900	genebody	0	20	T. durum<Bread wheat
chr1B	380875867	380879788	N	N	NA	NA	chr1B	380881646	380897347	N	N	TraesCS1B01G209900	genebody	40	0	T. durum>Bread wheat
chr1B	380881646	380897347	N	N	TraesCS1B01G209900	genebody	chr1B	381379539	381392742	N	Y	TraesCS1B01G210000	genebody	9	0	T. durum>Bread wheat
chr1B	381379539	381392742	N	Y	TraesCS1B01G210000	genebody	chr1B	381396815	381401150	N	N	NA	NA	4	0	T. durum>Bread wheat
chr1B	381379539	381392742	N	Y	TraesCS1B01G210000	genebody	chr1B	382212986	382228955	N	N	TraesCS1B01G210400	genebody	13	0	T. durum>Bread wheat
chr1B	381379824	381392742	N	Y	TraesCS1B01G210000	genebody	chr1B	382212986	382228955	N	N	TraesCS1B01G210400	genebody	0	11	T. durum<Bread wheat
chr1B	382212986	382228955	N	N	TraesCS1B01G210400	genebody	chr1B	383024898	383036468	N	N	NA	NA	0	6	T. durum<Bread wheat
chr1B	382689451	382702672	N	N	NA	NA	chr1B	383024898	383036468	N	N	NA	NA	0	5	T. durum<Bread wheat
chr1B	383001028	383007232	N	N	NA	NA	chr1B	383024898	383036468	N	N	NA	NA	0	13	T. durum<Bread wheat
chr1B	383024898	383034624	N	N	NA	NA	chr1B	383042032	383045258	N	N	NA	NA	7	0	T. durum>Bread wheat
chr1B	383024898	383034624	N	N	NA	NA	chr1B	383047837	383052674	N	N	TraesCS1B01G210500	genebody	6	0	T. durum>Bread wheat
chr1B	383024898	383036468	N	N	NA	NA	chr1B	383042032	383045258	N	N	NA	NA	0	6	T. durum<Bread wheat
chr1B	383024898	383036468	N	N	NA	NA	chr1B	383047837	383052674	N	N	TraesCS1B01G210500	genebody	0	13	T. durum<Bread wheat
chr1B	388746541	388748751	N	N	NA	NA	chr1B	388757340	388769482	N	N	TraesCS1B01G214000	genebody	0	6	T. durum<Bread wheat
chr1B	390422598	390437902	N	N	NA	NA	chr1B	390612729	390627187	N	N	TraesCS1B01G215200	downstream	9	0	T. durum>Bread wheat
chr1B	390422598	390437902	N	N	NA	NA	chr1B	390612773	390627187	N	N	TraesCS1B01G215200	downstream	0	16	T. durum<Bread wheat
chr1B	390609034	390610622	N	N	NA	NA	chr1B	390612729	390627187	N	N	TraesCS1B01G215200	downstream	5	0	T. durum>Bread wheat
chr1B	390609034	390610622	N	N	NA	NA	chr1B	390612773	390627187	N	N	TraesCS1B01G215200	downstream	0	6	T. durum<Bread wheat
chr1B	390612729	390627187	N	N	TraesCS1B01G215200	downstream	chr1B	390707867	390714843	N	N	TraesCS1B01G215300	genebody	6	0	T. durum>Bread wheat
chr1B	390612773	390627187	N	N	TraesCS1B01G215200	downstream	chr1B	390707867	390714843	N	N	TraesCS1B01G215300	genebody	0	6	T. durum<Bread wheat
chr1B	391407433	391416969	N	N	NA	NA	chr1B	392426567	392439467	N	Y	TraesCS1B01G216500	downstream	3	0	T. durum>Bread wheat
chr1B	391959277	391966444	N	N	TraesCS1B01G216100	downstream	chr1B	392426533	392439467	N	Y	TraesCS1B01G216500	downstream	0	7	T. durum<Bread wheat
chr1B	391959277	391966444	N	N	TraesCS1B01G216100	downstream	chr1B	392426567	392439467	N	Y	TraesCS1B01G216500	downstream	6	0	T. durum>Bread wheat
chr1B	392109590	392116870	N	N	TraesCS1B01G216300	genebody	chr1B	392426533	392439467	N	Y	TraesCS1B01G216500	downstream	0	9	T. durum<Bread wheat
chr1B	392141830	392152434	N	N	TraesCS1B01G216400	genebody	chr1B	392426533	392439467	N	Y	TraesCS1B01G216500	downstream	0	20	T. durum<Bread wheat
chr1B	392141830	392152434	N	N	TraesCS1B01G216400	genebody	chr1B	392426567	392439467	N	Y	TraesCS1B01G216500	downstream	20	0	T. durum>Bread wheat
chr1B	392426533	392439467	N	Y	TraesCS1B01G216500	downstream	chr1B	392443691	392449019	N	N	NA	NA	0	10	T. durum<Bread wheat
chr1B	392426567	392439467	N	Y	TraesCS1B01G216500	downstream	chr1B	392443691	392449019	N	N	NA	NA	3	0	T. durum>Bread wheat
chr1B	394031992	394040231	N	N	NA	NA	chr1B	394041862	394063721	N	N	NA	NA	0	8	T. durum<Bread wheat
chr1B	394041862	394063721	N	N	NA	NA	chr1B	394064633	394072672	N	N	NA	NA	0	21	T. durum<Bread wheat
chr1B	397048833	397058380	N	N	TraesCS1B01G219900	upstream	chr1B	397789889	397800771	N	N	TraesCS1B01G220700	downstream	4	0	T. durum>Bread wheat
chr1B	400661693	400669907	N	N	TraesCS1B01G223200	downstream	chr1B	400747273	400757153	N	N	NA	NA	0	8	T. durum<Bread wheat
chr1B	400661693	400669907	N	N	TraesCS1B01G223200	downstream	chr1B	400750042	400757153	N	N	NA	NA	7	0	T. durum>Bread wheat
chr1B	400747273	400757153	N	N	NA	NA	chr1B	400767087	400774638	N	N	TraesCS1B01G223300	upstream	0	30	T. durum<Bread wheat
chr1B	400747273	400757153	N	N	NA	NA	chr1B	400804697	400809256	N	N	NA	NA	0	7	T. durum<Bread wheat
chr1B	400750042	400757153	N	N	NA	NA	chr1B	400767087	400774638	N	N	TraesCS1B01G223300	upstream	14	0	T. durum>Bread wheat
chr1B	402552070	402555869	N	N	NA	NA	chr1B	402788858	402800890	N	N	TraesCS1B01G224500	downstream	0	6	T. durum<Bread wheat
chr1B	404413164	404422009	N	N	NA	NA	chr1B	404508810	404513575	N	N	TraesCS1B01G225400	downstream	0	5	T. durum<Bread wheat
chr1B	404413164	404422009	N	N	NA	NA	chr1B	404509492	404513575	N	N	TraesCS1B01G225400	downstream	5	0	T. durum>Bread wheat
chr1B	404413164	404422009	N	N	NA	NA	chr1B	404514465	404519011	N	N	TraesCS1B01G225400	downstream	0	5	T. durum<Bread wheat
chr1B	404413164	404422009	N	N	NA	NA	chr1B	404514465	404519751	N	N	TraesCS1B01G225400	downstream	4	0	T. durum>Bread wheat
chr1B	406309175	406312742	N	N	NA	NA	chr1B	406337167	406361642	N	N	TraesCS1B01G226300	genebody	5	0	T. durum>Bread wheat
chr1B	406330589	406331901	N	N	NA	NA	chr1B	406337167	406361642	N	N	TraesCS1B01G226300	genebody	0	5	T. durum<Bread wheat
chr1B	406333832	406336369	N	N	TraesCS1B01G226300	downstream	chr1B	406337167	406361642	N	N	TraesCS1B01G226300	genebody	0	12	T. durum<Bread wheat
chr1B	406337167	406361642	N	N	TraesCS1B01G226300	genebody	chr1B	406434661	406445801	N	N	NA	NA	0	15	T. durum<Bread wheat
chr1B	406337167	406361642	N	N	TraesCS1B01G226300	genebody	chr1B	407288983	407307133	N	N	TraesCS1B01G226700	genebody	46	0	T. durum>Bread wheat
chr1B	406337167	406361642	N	N	TraesCS1B01G226300	genebody	chr1B	407289225	407307133	N	N	TraesCS1B01G226700	genebody	0	27	T. durum<Bread wheat
chr1B	406434661	406445801	N	N	NA	NA	chr1B	407289225	407307133	N	N	TraesCS1B01G226700	genebody	0	15	T. durum<Bread wheat
chr1B	407288983	407307133	N	N	TraesCS1B01G226700	genebody	chr1B	407308957	407310576	N	N	TraesCS1B01G226700	genebody	11	0	T. durum>Bread wheat
chr1B	407288983	407307133	N	N	TraesCS1B01G226700	genebody	chr1B	407320657	407324294	N	N	NA	NA	4	0	T. durum>Bread wheat
chr1B	407288983	407307133	N	N	TraesCS1B01G226700	genebody	chr1B	407541536	407549923	N	Y	TraesCS1B01G226800	downstream	10	0	T. durum>Bread wheat
chr1B	407288983	407307133	N	N	TraesCS1B01G226700	genebody	chr1B	407596167	407601405	N	N	TraesCS1B01G227000	upstream	11	0	T. durum>Bread wheat
chr1B	407289225	407307133	N	N	TraesCS1B01G226700	genebody	chr1B	407308957	407310576	N	N	TraesCS1B01G226700	genebody	0	6	T. durum<Bread wheat
chr1B	407289225	407307133	N	N	TraesCS1B01G226700	genebody	chr1B	407541536	407549923	N	Y	TraesCS1B01G226800	downstream	0	11	T. durum<Bread wheat
chr1B	407289225	407307133	N	N	TraesCS1B01G226700	genebody	chr1B	407596167	407601405	N	N	TraesCS1B01G227000	upstream	0	5	T. durum<Bread wheat
chr1B	408653415	408671997	N	N	TraesCS1B01G227500	genebody	chr1B	409274233	409286971	N	N	TraesCS1B01G227700	downstream	0	12	T. durum<Bread wheat
chr1B	408653415	408671997	N	N	TraesCS1B01G227500	genebody	chr1B	409597318	409609808	N	N	TraesCS1B01G227800	genebody	0	9	T. durum<Bread wheat
chr1B	408653415	408671997	N	N	TraesCS1B01G227500	genebody	chr1B	409617098	409639474	N	Y	TraesCS1B01G228300	downstream	6	19	T. durum<Bread wheat
chr1B	409250249	409253412	N	N	TraesCS1B01G227600	genebody	chr1B	409264935	409268327	N	N	NA	NA	3	0	T. durum>Bread wheat
chr1B	409250249	409253412	N	N	TraesCS1B01G227600	genebody	chr1B	409274233	409286971	N	N	TraesCS1B01G227700	downstream	0	5	T. durum<Bread wheat
chr1B	409264935	409268244	N	N	NA	NA	chr1B	409274233	409286971	N	N	TraesCS1B01G227700	downstream	0	4	T. durum<Bread wheat
chr1B	409264935	409268327	N	N	NA	NA	chr1B	409274233	409286063	N	N	TraesCS1B01G227700	downstream	4	0	T. durum>Bread wheat
chr1B	409270698	409273624	N	N	TraesCS1B01G227700	upstream	chr1B	409617098	409639474	N	Y	TraesCS1B01G228300	downstream	9	3	T. durum>Bread wheat
chr1B	409274233	409286063	N	N	TraesCS1B01G227700	downstream	chr1B	409299783	409303891	N	N	NA	NA	5	0	T. durum>Bread wheat
chr1B	409274233	409286063	N	N	TraesCS1B01G227700	downstream	chr1B	409597318	409609808	N	N	TraesCS1B01G227800	genebody	16	0	T. durum>Bread wheat
chr1B	409274233	409286063	N	N	TraesCS1B01G227700	downstream	chr1B	409617098	409639474	N	Y	TraesCS1B01G228300	downstream	19	0	T. durum>Bread wheat
chr1B	409274233	409286971	N	N	TraesCS1B01G227700	downstream	chr1B	409299783	409303891	N	N	NA	NA	0	8	T. durum<Bread wheat
chr1B	409274233	409286971	N	N	TraesCS1B01G227700	downstream	chr1B	409597318	409609808	N	N	TraesCS1B01G227800	genebody	0	25	T. durum<Bread wheat
chr1B	409274233	409286971	N	N	TraesCS1B01G227700	downstream	chr1B	409617098	409639474	N	Y	TraesCS1B01G228300	downstream	0	15	T. durum<Bread wheat
chr1B	409676736	409686620	N	N	TraesCS1B01G228500	upstream	chr1B	410037257	410046423	N	N	TraesCS1B01G228700	downstream	3	16	T. durum<Bread wheat
chr1B	409830898	409834099	N	N	TraesCS1B01G228600	downstream	chr1B	410037257	410046423	N	N	TraesCS1B01G228700	downstream	1	9	T. durum<Bread wheat
chr1B	411557712	411575894	N	N	TraesCS1B01G229200	downstream	chr1B	411578054	411580277	N	N	NA	NA	4	0	T. durum>Bread wheat
chr1B	411557712	411575894	N	N	TraesCS1B01G229200	downstream	chr1B	411578054	411580373	N	N	NA	NA	0	6	T. durum<Bread wheat
chr1B	413964304	413969960	N	N	NA	NA	chr1B	413982210	413986842	N	N	TraesCS1B01G230300	genebody	0	6	T. durum<Bread wheat
chr1B	415211998	415234027	N	N	TraesCS1B01G231300	upstream	chr1B	415258950	415261175	N	N	NA	NA	0	5	T. durum<Bread wheat
chr1B	417262118	417283317	N	N	TraesCS1B01G232200	genebody	chr1B	417421295	417428260	N	N	TraesCS1B01G232400	downstream	10	0	T. durum>Bread wheat
chr1B	417262118	417283317	N	N	TraesCS1B01G232200	genebody	chr1B	417421304	417428260	N	N	TraesCS1B01G232400	downstream	0	14	T. durum<Bread wheat
chr1B	417399419	417404153	N	N	TraesCS1B01G232300	upstream	chr1B	417418106	417419489	N	N	NA	NA	6	1	T. durum>Bread wheat
chr1B	417399419	417404153	N	N	TraesCS1B01G232300	upstream	chr1B	417421295	417428260	N	N	TraesCS1B01G232400	downstream	12	0	T. durum>Bread wheat
chr1B	417399419	417404153	N	N	TraesCS1B01G232300	upstream	chr1B	417421304	417428260	N	N	TraesCS1B01G232400	downstream	0	9	T. durum<Bread wheat
chr1B	419196600	419204264	N	N	TraesCS1B01G233500	genebody	chr1B	419972556	419985388	N	N	TraesCS1B01G234000	genebody	0	12	T. durum<Bread wheat
chr1B	419196600	419204264	N	N	TraesCS1B01G233500	genebody	chr1B	419972746	419985388	N	N	TraesCS1B01G234000	genebody	5	0	T. durum>Bread wheat
chr1B	419972556	419985388	N	N	TraesCS1B01G234000	genebody	chr1B	420348450	420373038	N	N	TraesCS1B01G234500	upstream	0	12	T. durum<Bread wheat
chr1B	419972746	419985388	N	N	TraesCS1B01G234000	genebody	chr1B	420220770	420228844	N	N	TraesCS1B01G234300	upstream	4	0	T. durum>Bread wheat
chr1B	419972746	419985388	N	N	TraesCS1B01G234000	genebody	chr1B	420231348	420238238	N	N	TraesCS1B01G234300	genebody	7	0	T. durum>Bread wheat
chr1B	419972746	419985388	N	N	TraesCS1B01G234000	genebody	chr1B	420348450	420373038	N	N	TraesCS1B01G234500	upstream	17	0	T. durum>Bread wheat
chr1B	420348450	420373038	N	N	TraesCS1B01G234500	upstream	chr1B	420408616	420412164	N	N	NA	NA	0	6	T. durum<Bread wheat
chr1B	421668966	421675444	N	N	NA	NA	chr1B	603016866	603018180	N	N	NA	NA	4	0	T. durum>Bread wheat
chr1B	421668966	421675444	N	N	NA	NA	chr1B	603084514	603091924	N	N	TraesCS1B01G372400	downstream	9	0	T. durum>Bread wheat
chr1B	423941315	423946781	N	N	TraesCS1B01G236900	downstream	chr1B	423956030	423971353	N	N	TraesCS1B01G237000	genebody	21	8	T. durum>Bread wheat
chr1B	423950934	423955115	N	N	NA	NA	chr1B	423956030	423971353	N	N	TraesCS1B01G237000	genebody	0	13	T. durum<Bread wheat
chr1B	423956030	423971353	N	N	TraesCS1B01G237000	genebody	chr1B	423972248	423975416	N	N	TraesCS1B01G237000	upstream	10	0	T. durum>Bread wheat
chr1B	423956030	423971353	N	N	TraesCS1B01G237000	genebody	chr1B	423972248	423975584	N	N	TraesCS1B01G237000	upstream	0	8	T. durum<Bread wheat
chr1B	424524145	424531615	N	N	TraesCS1B01G237400	downstream	chr1B	424538023	424542384	N	N	TraesCS1B01G237700	genebody	0	6	T. durum<Bread wheat
chr1B	426068908	426075082	N	N	TraesCS1B01G238100	downstream	chr1B	426441483	426460751	N	N	TraesCS1B01G238300	genebody	0	21	T. durum<Bread wheat
chr1B	426068908	426075082	N	N	TraesCS1B01G238100	downstream	chr1B	426441820	426454493	N	N	TraesCS1B01G238300	genebody	7	0	T. durum>Bread wheat
chr1B	426441483	426460751	N	N	TraesCS1B01G238300	genebody	chr1B	426462672	426481260	N	N	TraesCS1B01G238300	genebody	0	78	T. durum<Bread wheat
chr1B	426441483	426460751	N	N	TraesCS1B01G238300	genebody	chr1B	426482033	426496151	N	N	TraesCS1B01G238500	upstream	0	12	T. durum<Bread wheat
[truncated: 19,297 more rows]
