# Supplementary material for: Open chromatin interaction maps reveal functional regulatory elements and chromatin architecture variations during wheat evolution
Source: Genome Biol. 2022 Jan 24;23:34. doi: 10.1186/s13059-022-02611-3 (PMC8785527; doi:10.1186/s13059-022-02611-3)
Supplement: Supplementary file 7 — Additional file 7: Table S9 The differentially interacted intrachromosomal loops between bread wheat and Ae. tauschii. [file 13059_2022_2611_MOESM7_ESM.xlsx]

## Sheet: Sheet1
Table S9 The differentially interacted intrachromosomal loops between bread wheat and Ae. tauschii
Chr	peak1start	peak1end	SV	PAV	peak1gene	peak1generegion	Chr	peak2start	peak2end	SV	PAV	peak2gene	peak2generigion	Ae. tauschii	bread wheat	diff
chr1D	102090	122123	chr1D_80597_1828575	N	TraesCS1D01G000400	upstream	chr1D	45145	48273	N	N	NA	NA	0	3	Ae. tauschii<Bread wheat
chr1D	102090	122123	chr1D_80597_1828575	N	TraesCS1D01G000400	upstream	chr1D	63923	85612	chr1D_80597_1828575	N	TraesCS1D01G000200	upstream	0	47	Ae. tauschii<Bread wheat
chr1D	102090	122123	chr1D_80597_1828575	N	TraesCS1D01G000400	upstream	chr1D	73783	85612	chr1D_80597_1828575	N	TraesCS1D01G000200	upstream	18	0	Ae. tauschii>Bread wheat
chr1D	129345	134592	chr1D_80597_1828575	N	NA	NA	chr1D	73783	85612	chr1D_80597_1828575	N	TraesCS1D01G000200	upstream	5	0	Ae. tauschii>Bread wheat
chr1D	160746	166745	chr1D_80597_1828575	N	NA	NA	chr1D	171497	176350	chr1D_80597_1828575	Y	NA	NA	7	0	Ae. tauschii>Bread wheat
chr1D	171543	176350	chr1D_80597_1828575	Y	NA	NA	chr1D	203387	216250	chr1D_80597_1828575	N	TraesCS1D01G000700	upstream	0	4	Ae. tauschii<Bread wheat
chr1D	203387	216250	chr1D_80597_1828575	N	TraesCS1D01G000700	upstream	chr1D	63923	85612	chr1D_80597_1828575	N	TraesCS1D01G000200	upstream	0	13	Ae. tauschii<Bread wheat
chr1D	203387	216250	chr1D_80597_1828575	N	TraesCS1D01G000700	upstream	chr1D	73783	85612	chr1D_80597_1828575	N	TraesCS1D01G000200	upstream	14	0	Ae. tauschii>Bread wheat
chr1D	216865	219546	chr1D_80597_1828575	N	TraesCS1D01G000900	downstream	chr1D	63923	85612	chr1D_80597_1828575	N	TraesCS1D01G000200	upstream	0	4	Ae. tauschii<Bread wheat
chr1D	383075	393466	chr1D_80597_1828575	Y	TraesCS1D01G001500	genebody	chr1D	497780	517856	chr1D_80597_1828575	N	TraesCS1D01G002100	upstream	1	7	Ae. tauschii<Bread wheat
chr1D	383075	393466	chr1D_80597_1828575	Y	TraesCS1D01G001500	genebody	chr1D	63923	85612	chr1D_80597_1828575	N	TraesCS1D01G000200	upstream	0	4	Ae. tauschii<Bread wheat
chr1D	453716	456365	chr1D_80597_1828575	N	TraesCS1D01G001700	genebody	chr1D	462380	467833	chr1D_80597_1828575	Y	TraesCS1D01G001700	genebody	0	5	Ae. tauschii<Bread wheat
chr1D	457094	461353	chr1D_80597_1828575	N	TraesCS1D01G001800	genebody	chr1D	497780	517856	chr1D_80597_1828575	N	TraesCS1D01G002100	upstream	0	4	Ae. tauschii<Bread wheat
chr1D	457094	467833	chr1D_80597_1828575	Y	TraesCS1D01G001800	genebody	chr1D	497780	517856	chr1D_80597_1828575	N	TraesCS1D01G002100	upstream	7	0	Ae. tauschii>Bread wheat
chr1D	457094	467833	chr1D_80597_1828575	Y	TraesCS1D01G001800	genebody	chr1D	564834	585412	chr1D_80597_1828575	N	TraesCS1D01G002400	genebody	5	0	Ae. tauschii>Bread wheat
chr1D	457094	467833	chr1D_80597_1828575	Y	TraesCS1D01G001800	genebody	chr1D	589971	627363	chr1D_80597_1828575	N	TraesCS1D01G002800	downstream	9	0	Ae. tauschii>Bread wheat
chr1D	462380	467833	chr1D_80597_1828575	Y	TraesCS1D01G001700	genebody	chr1D	497780	517856	chr1D_80597_1828575	N	TraesCS1D01G002100	upstream	0	3	Ae. tauschii<Bread wheat
chr1D	462380	467833	chr1D_80597_1828575	Y	TraesCS1D01G001700	genebody	chr1D	589971	627363	chr1D_80597_1828575	N	TraesCS1D01G002800	downstream	0	3	Ae. tauschii<Bread wheat
chr1D	470711	475983	chr1D_80597_1828575	N	TraesCS1D01G002000	downstream	chr1D	497780	517856	chr1D_80597_1828575	N	TraesCS1D01G002100	upstream	10	0	Ae. tauschii>Bread wheat
chr1D	497780	517856	chr1D_80597_1828575	N	TraesCS1D01G002100	upstream	chr1D	540279	555826	chr1D_80597_1828575	N	TraesCS1D01G002300	upstream	28	64	Ae. tauschii<Bread wheat
chr1D	497780	517856	chr1D_80597_1828575	N	TraesCS1D01G002100	upstream	chr1D	558645	563868	chr1D_80597_1828575	N	NA	NA	2	14	Ae. tauschii<Bread wheat
chr1D	497780	517856	chr1D_80597_1828575	N	TraesCS1D01G002100	upstream	chr1D	564834	585412	chr1D_80597_1828575	N	TraesCS1D01G002400	genebody	42	72	Ae. tauschii<Bread wheat
chr1D	497780	517856	chr1D_80597_1828575	N	TraesCS1D01G002100	upstream	chr1D	589971	627363	chr1D_80597_1828575	N	TraesCS1D01G002800	downstream	21	47	Ae. tauschii<Bread wheat
chr1D	523085	526149	chr1D_80597_1828575	N	NA	NA	chr1D	564834	585412	chr1D_80597_1828575	N	TraesCS1D01G002400	genebody	0	4	Ae. tauschii<Bread wheat
chr1D	540279	555826	chr1D_80597_1828575	N	TraesCS1D01G002300	upstream	chr1D	558645	563868	chr1D_80597_1828575	N	NA	NA	4	18	Ae. tauschii<Bread wheat
chr1D	540279	555826	chr1D_80597_1828575	N	TraesCS1D01G002300	upstream	chr1D	564834	585412	chr1D_80597_1828575	N	TraesCS1D01G002400	genebody	45	67	Ae. tauschii<Bread wheat
chr1D	564834	585412	chr1D_80597_1828575	N	TraesCS1D01G002400	genebody	chr1D	63923	85612	chr1D_80597_1828575	N	TraesCS1D01G000200	upstream	0	3	Ae. tauschii<Bread wheat
chr1D	589971	627363	chr1D_80597_1828575	N	TraesCS1D01G002800	downstream	chr1D	641822	654218	chr1D_80597_1828575	N	TraesCS1D01G002900	downstream	30	57	Ae. tauschii<Bread wheat
chr1D	589971	627363	chr1D_80597_1828575	N	TraesCS1D01G002800	downstream	chr1D	686475	694526	chr1D_80597_1828575	N	TraesCS1D01G003000	downstream	11	21	Ae. tauschii<Bread wheat
chr1D	641822	654218	chr1D_80597_1828575	N	TraesCS1D01G002900	downstream	chr1D	686475	694526	chr1D_80597_1828575	N	TraesCS1D01G003000	downstream	5	13	Ae. tauschii<Bread wheat
chr1D	678235	680401	chr1D_80597_1828575	N	NA	NA	chr1D	686475	694526	chr1D_80597_1828575	N	TraesCS1D01G003000	downstream	2	8	Ae. tauschii<Bread wheat
chr1D	686475	694526	chr1D_80597_1828575	N	TraesCS1D01G003000	downstream	chr1D	773619	786932	chr1D_80597_1828575	N	NA	NA	0	14	Ae. tauschii<Bread wheat
chr1D	2210102	2212090	N	N	NA	NA	chr1D	2216862	2230891	N	Y	TraesCS1D01G004900	genebody	0	5	Ae. tauschii<Bread wheat
chr1D	2389133	2394444	N	N	NA	NA	chr1D	2463114	2485590	N	N	TraesCS1D01G005200	upstream	0	12	Ae. tauschii<Bread wheat
chr1D	2463114	2485590	N	N	TraesCS1D01G005200	upstream	chr1D	2486092	2496909	N	N	TraesCS1D01G005300	downstream	38	53	Ae. tauschii<Bread wheat
chr1D	2463114	2485590	N	N	TraesCS1D01G005200	upstream	chr1D	2497529	2506356	N	N	TraesCS1D01G005500	genebody	14	26	Ae. tauschii<Bread wheat
chr1D	2737168	2741110	N	N	NA	NA	chr1D	433500202	433523522	N	Y	TraesCS1D01G345600	downstream	6	0	Ae. tauschii>Bread wheat
chr1D	3957689	3978501	N	N	TraesCS1D01G007900	upstream	chr1D	3979895	3981482	N	N	NA	NA	0	7	Ae. tauschii<Bread wheat
chr1D	3957689	3978501	N	N	TraesCS1D01G007900	upstream	chr1D	63923	85612	chr1D_80597_1828575	N	TraesCS1D01G000200	upstream	0	3	Ae. tauschii<Bread wheat
chr1D	3957689	3978501	N	N	TraesCS1D01G007900	upstream	chr1D	73783	85612	chr1D_80597_1828575	N	TraesCS1D01G000200	upstream	20	0	Ae. tauschii>Bread wheat
chr1D	4783744	4790918	N	N	NA	NA	chr1D	4838272	4846746	N	N	NA	NA	0	5	Ae. tauschii<Bread wheat
chr1D	4819747	4827275	N	N	TraesCS1D01G009100	genebody	chr1D	4838272	4840358	N	N	NA	NA	6	0	Ae. tauschii>Bread wheat
chr1D	4819747	4827275	N	N	TraesCS1D01G009100	genebody	chr1D	4838272	4846746	N	N	NA	NA	0	6	Ae. tauschii<Bread wheat
chr1D	4819747	4827275	N	N	TraesCS1D01G009100	genebody	chr1D	4841081	4846746	N	N	NA	NA	11	0	Ae. tauschii>Bread wheat
chr1D	5124140	5138924	N	N	TraesCS1D01G009400	upstream	chr1D	5417769	5421851	N	N	TraesCS1D01G010100	genebody	0	3	Ae. tauschii<Bread wheat
chr1D	5124140	5138924	N	N	TraesCS1D01G009400	upstream	chr1D	5444381	5457342	N	N	TraesCS1D01G010600	genebody	6	15	Ae. tauschii<Bread wheat
chr1D	5403269	5405682	N	N	TraesCS1D01G010000	genebody	chr1D	5417769	5425056	N	N	TraesCS1D01G010200	downstream	4	0	Ae. tauschii>Bread wheat
chr1D	5417769	5421851	N	N	TraesCS1D01G010100	genebody	chr1D	5444381	5457342	N	N	TraesCS1D01G010600	genebody	0	9	Ae. tauschii<Bread wheat
chr1D	5417769	5425056	N	N	TraesCS1D01G010200	downstream	chr1D	5436920	5440197	N	N	NA	NA	5	0	Ae. tauschii>Bread wheat
chr1D	5417769	5425056	N	N	TraesCS1D01G010200	downstream	chr1D	5444381	5457342	N	N	TraesCS1D01G010600	genebody	23	0	Ae. tauschii>Bread wheat
chr1D	5417769	5425056	N	N	TraesCS1D01G010200	downstream	chr1D	5460032	5466654	N	N	TraesCS1D01G010600	downstream	5	0	Ae. tauschii>Bread wheat
chr1D	5417769	5425056	N	N	TraesCS1D01G010200	downstream	chr1D	5510487	5519652	N	N	TraesCS1D01G010900	downstream	5	0	Ae. tauschii>Bread wheat
chr1D	5417769	5425056	N	N	TraesCS1D01G010200	downstream	chr1D	6324081	6364301	N	Y	TraesCS1D01G011700	genebody	7	0	Ae. tauschii>Bread wheat
chr1D	5423041	5425056	N	N	TraesCS1D01G010200	downstream	chr1D	5444381	5457342	N	N	TraesCS1D01G010600	genebody	0	6	Ae. tauschii<Bread wheat
chr1D	5436920	5440197	N	N	NA	NA	chr1D	5444381	5457342	N	N	TraesCS1D01G010600	genebody	16	4	Ae. tauschii>Bread wheat
chr1D	5444381	5457342	N	N	TraesCS1D01G010600	genebody	chr1D	5460032	5466654	N	N	TraesCS1D01G010600	downstream	11	29	Ae. tauschii<Bread wheat
chr1D	5444381	5457342	N	N	TraesCS1D01G010600	genebody	chr1D	5510454	5519652	N	N	TraesCS1D01G010900	downstream	0	4	Ae. tauschii<Bread wheat
chr1D	5444381	5457342	N	N	TraesCS1D01G010600	genebody	chr1D	5510487	5519652	N	N	TraesCS1D01G010900	downstream	11	0	Ae. tauschii>Bread wheat
chr1D	5460032	5466654	N	N	TraesCS1D01G010600	downstream	chr1D	5510454	5519652	N	N	TraesCS1D01G010900	downstream	0	4	Ae. tauschii<Bread wheat
chr1D	5510454	5519652	N	N	TraesCS1D01G010900	downstream	chr1D	5522653	5528165	N	N	TraesCS1D01G010900	genebody	0	5	Ae. tauschii<Bread wheat
chr1D	5510487	5519652	N	N	TraesCS1D01G010900	downstream	chr1D	5522653	5528165	N	N	TraesCS1D01G010900	genebody	7	0	Ae. tauschii>Bread wheat
chr1D	5510487	5519652	N	N	TraesCS1D01G010900	downstream	chr1D	6298055	6308413	N	N	NA	NA	7	0	Ae. tauschii>Bread wheat
chr1D	5510487	5519652	N	N	TraesCS1D01G010900	downstream	chr1D	6312474	6323491	N	N	TraesCS1D01G011600	downstream	6	0	Ae. tauschii>Bread wheat
chr1D	5510487	5519652	N	N	TraesCS1D01G010900	downstream	chr1D	6324081	6364301	N	Y	TraesCS1D01G011700	genebody	14	0	Ae. tauschii>Bread wheat
chr1D	5858167	5862330	N	N	NA	NA	chr1D	6298055	6308413	N	N	NA	NA	0	4	Ae. tauschii<Bread wheat
chr1D	6312474	6323491	N	N	TraesCS1D01G011600	downstream	chr1D	6324081	6364301	N	Y	TraesCS1D01G011700	genebody	52	126	Ae. tauschii<Bread wheat
chr1D	6324081	6364301	N	Y	TraesCS1D01G011700	genebody	chr1D	7894927	7927416	N	N	TraesCS1D01G018200	genebody	4	19	Ae. tauschii<Bread wheat
chr1D	6759791	6779383	N	N	TraesCS1D01G013100	downstream	chr1D	6780604	6782849	N	Y	TraesCS1D01G013300	upstream	0	5	Ae. tauschii<Bread wheat
chr1D	6759791	6779383	N	N	TraesCS1D01G013100	downstream	chr1D	6780604	6784446	N	Y	TraesCS1D01G013300	upstream	19	0	Ae. tauschii>Bread wheat
chr1D	6759791	6779383	N	N	TraesCS1D01G013100	downstream	chr1D	6897087	6901976	N	N	TraesCS1D01G013800	upstream	3	12	Ae. tauschii<Bread wheat
chr1D	6759791	6779383	N	N	TraesCS1D01G013100	downstream	chr1D	7005363	7010814	N	N	TraesCS1D01G014100	downstream	5	0	Ae. tauschii>Bread wheat
chr1D	6759791	6779383	N	N	TraesCS1D01G013100	downstream	chr1D	7005363	7012171	N	N	TraesCS1D01G014100	downstream	0	7	Ae. tauschii<Bread wheat
chr1D	6897087	6901976	N	N	TraesCS1D01G013800	upstream	chr1D	6968073	6976444	N	N	NA	NA	0	4	Ae. tauschii<Bread wheat
chr1D	6897087	6901976	N	N	TraesCS1D01G013800	upstream	chr1D	7005363	7012171	N	N	TraesCS1D01G014100	downstream	0	6	Ae. tauschii<Bread wheat
chr1D	7005363	7012171	N	N	TraesCS1D01G014100	downstream	chr1D	7185758	7213119	N	N	TraesCS1D01G015400	upstream	0	3	Ae. tauschii<Bread wheat
chr1D	7185758	7213119	N	N	TraesCS1D01G015400	upstream	chr1D	7345943	7347682	N	N	TraesCS1D01G015900	downstream	0	4	Ae. tauschii<Bread wheat
chr1D	7185758	7213119	N	N	TraesCS1D01G015400	upstream	chr1D	7351654	7356776	N	N	TraesCS1D01G015800	downstream	23	5	Ae. tauschii>Bread wheat
chr1D	7185758	7213119	N	N	TraesCS1D01G015400	upstream	chr1D	7873767	7883854	N	N	TraesCS1D01G017800	downstream	0	4	Ae. tauschii<Bread wheat
chr1D	7185758	7213119	N	N	TraesCS1D01G015400	upstream	chr1D	7874702	7883854	N	N	TraesCS1D01G017800	downstream	28	0	Ae. tauschii>Bread wheat
chr1D	7873767	7883854	N	N	TraesCS1D01G017800	downstream	chr1D	7894927	7927416	N	N	TraesCS1D01G018200	genebody	0	30	Ae. tauschii<Bread wheat
chr1D	7873767	7883854	N	N	TraesCS1D01G017800	downstream	chr1D	9756802	9772715	N	N	TraesCS1D01G022900	genebody	0	3	Ae. tauschii<Bread wheat
chr1D	7874702	7883854	N	N	TraesCS1D01G017800	downstream	chr1D	7894927	7927416	N	N	TraesCS1D01G018200	genebody	100	0	Ae. tauschii>Bread wheat
chr1D	7874702	7883854	N	N	TraesCS1D01G017800	downstream	chr1D	7943965	7952835	N	N	TraesCS1D01G018400	genebody	7	0	Ae. tauschii>Bread wheat
chr1D	7894927	7927416	N	N	TraesCS1D01G018200	genebody	chr1D	7935503	7937192	N	N	NA	NA	0	4	Ae. tauschii<Bread wheat
chr1D	7894927	7927416	N	N	TraesCS1D01G018200	genebody	chr1D	8602059	8630282	N	Y	TraesCS1D01G019800	downstream	8	24	Ae. tauschii<Bread wheat
chr1D	9730332	9740875	N	N	TraesCS1D01G022700	downstream	chr1D	9867899	9886319	N	N	TraesCS1D01G023500	genebody	0	5	Ae. tauschii<Bread wheat
chr1D	9756802	9772715	N	N	TraesCS1D01G022900	genebody	chr1D	9867899	9886319	N	N	TraesCS1D01G023500	genebody	0	14	Ae. tauschii<Bread wheat
chr1D	9756802	9772715	N	N	TraesCS1D01G022900	genebody	chr1D	9868025	9879837	N	N	TraesCS1D01G023400	downstream	7	0	Ae. tauschii>Bread wheat
chr1D	9863564	9867396	N	N	TraesCS1D01G023300	upstream	chr1D	9867899	9886319	N	N	TraesCS1D01G023500	genebody	0	16	Ae. tauschii<Bread wheat
chr1D	10246820	10252258	N	N	NA	NA	chr1D	10253417	10271935	N	N	TraesCS1D01G024400	downstream	0	9	Ae. tauschii<Bread wheat
chr1D	10246918	10252258	N	N	NA	NA	chr1D	10253417	10271935	N	N	TraesCS1D01G024400	downstream	15	0	Ae. tauschii>Bread wheat
chr1D	10253417	10271935	N	N	TraesCS1D01G024400	downstream	chr1D	10280150	10305267	N	N	TraesCS1D01G024500	downstream	113	45	Ae. tauschii>Bread wheat
chr1D	10253417	10271935	N	N	TraesCS1D01G024400	downstream	chr1D	10396262	10402074	N	N	TraesCS1D01G025100	downstream	1	9	Ae. tauschii<Bread wheat
chr1D	10253417	10271935	N	N	TraesCS1D01G024400	downstream	chr1D	9867899	9886319	N	N	TraesCS1D01G023500	genebody	0	8	Ae. tauschii<Bread wheat
chr1D	10280150	10305267	N	N	TraesCS1D01G024500	downstream	chr1D	10366078	10375230	N	N	TraesCS1D01G024600	genebody	62	9	Ae. tauschii>Bread wheat
chr1D	10280150	10305267	N	N	TraesCS1D01G024500	downstream	chr1D	10377736	10393767	N	N	TraesCS1D01G024800	genebody	38	10	Ae. tauschii>Bread wheat
chr1D	10280150	10305267	N	N	TraesCS1D01G024500	downstream	chr1D	10713031	10727259	N	N	TraesCS1D01G026200	upstream	7	0	Ae. tauschii>Bread wheat
chr1D	10280150	10305267	N	N	TraesCS1D01G024500	downstream	chr1D	9867899	9886319	N	N	TraesCS1D01G023500	genebody	0	4	Ae. tauschii<Bread wheat
chr1D	10366078	10375230	N	N	TraesCS1D01G024600	genebody	chr1D	10377736	10393767	N	N	TraesCS1D01G024800	genebody	21	31	Ae. tauschii<Bread wheat
chr1D	10366078	10375230	N	N	TraesCS1D01G024600	genebody	chr1D	10396262	10402074	N	N	TraesCS1D01G025100	downstream	1	8	Ae. tauschii<Bread wheat
chr1D	10377736	10393767	N	N	TraesCS1D01G024800	genebody	chr1D	10396262	10402074	N	N	TraesCS1D01G025100	downstream	6	36	Ae. tauschii<Bread wheat
chr1D	10377736	10393767	N	N	TraesCS1D01G024800	genebody	chr1D	10428514	10446673	N	N	TraesCS1D01G025400	genebody	7	15	Ae. tauschii<Bread wheat
chr1D	10377736	10393767	N	N	TraesCS1D01G024800	genebody	chr1D	9867899	9886319	N	N	TraesCS1D01G023500	genebody	0	4	Ae. tauschii<Bread wheat
chr1D	11404079	11424516	N	N	TraesCS1D01G028800	upstream	chr1D	11446479	11465558	N	N	TraesCS1D01G029100	upstream	27	41	Ae. tauschii<Bread wheat
chr1D	11404079	11424516	N	N	TraesCS1D01G028800	upstream	chr1D	11543019	11553350	N	N	TraesCS1D01G029400	genebody	0	3	Ae. tauschii<Bread wheat
chr1D	11404079	11424516	N	N	TraesCS1D01G028800	upstream	chr1D	11613230	11636914	N	N	TraesCS1D01G029600	genebody	3	13	Ae. tauschii<Bread wheat
chr1D	11404079	11424516	N	N	TraesCS1D01G028800	upstream	chr1D	11673702	11681720	N	N	NA	NA	0	3	Ae. tauschii<Bread wheat
chr1D	11404079	11424516	N	N	TraesCS1D01G028800	upstream	chr1D	11774901	11785931	N	N	TraesCS1D01G030300	downstream	0	3	Ae. tauschii<Bread wheat
chr1D	11446479	11465558	N	N	TraesCS1D01G029100	upstream	chr1D	11543019	11553350	N	N	TraesCS1D01G029400	genebody	0	9	Ae. tauschii<Bread wheat
chr1D	11446479	11465558	N	N	TraesCS1D01G029100	upstream	chr1D	11613230	11636914	N	N	TraesCS1D01G029600	genebody	2	14	Ae. tauschii<Bread wheat
chr1D	11446479	11465558	N	N	TraesCS1D01G029100	upstream	chr1D	11673702	11681720	N	N	NA	NA	0	5	Ae. tauschii<Bread wheat
chr1D	11515890	11520428	N	N	NA	NA	chr1D	11543019	11553350	N	N	TraesCS1D01G029400	genebody	0	6	Ae. tauschii<Bread wheat
chr1D	11515890	11520428	N	N	NA	NA	chr1D	11605803	11612038	N	N	NA	NA	0	3	Ae. tauschii<Bread wheat
chr1D	11515890	11520428	N	N	NA	NA	chr1D	11613230	11636914	N	N	TraesCS1D01G029600	genebody	0	6	Ae. tauschii<Bread wheat
chr1D	11523103	11527539	N	N	TraesCS1D01G029300	genebody	chr1D	11543019	11553350	N	N	TraesCS1D01G029400	genebody	0	5	Ae. tauschii<Bread wheat
chr1D	11523103	11527539	N	N	TraesCS1D01G029300	genebody	chr1D	11613230	11636914	N	N	TraesCS1D01G029600	genebody	0	6	Ae. tauschii<Bread wheat
chr1D	11542307	11553350	N	N	TraesCS1D01G029400	genebody	chr1D	11605803	11612038	N	N	NA	NA	7	0	Ae. tauschii>Bread wheat
chr1D	11542307	11553350	N	N	TraesCS1D01G029400	genebody	chr1D	11613230	11636914	N	N	TraesCS1D01G029600	genebody	19	0	Ae. tauschii>Bread wheat
chr1D	11543019	11553350	N	N	TraesCS1D01G029400	genebody	chr1D	11605803	11612038	N	N	NA	NA	0	12	Ae. tauschii<Bread wheat
chr1D	11543019	11553350	N	N	TraesCS1D01G029400	genebody	chr1D	11613230	11636914	N	N	TraesCS1D01G029600	genebody	0	35	Ae. tauschii<Bread wheat
chr1D	11543019	11553350	N	N	TraesCS1D01G029400	genebody	chr1D	11650869	11653863	N	N	NA	NA	0	3	Ae. tauschii<Bread wheat
chr1D	11543019	11553350	N	N	TraesCS1D01G029400	genebody	chr1D	11673702	11681720	N	N	NA	NA	0	3	Ae. tauschii<Bread wheat
chr1D	11613230	11636914	N	N	TraesCS1D01G029600	genebody	chr1D	11659737	11661301	N	N	TraesCS1D01G029900	genebody	0	5	Ae. tauschii<Bread wheat
chr1D	11613230	11636914	N	N	TraesCS1D01G029600	genebody	chr1D	11662899	11664752	N	N	TraesCS1D01G030000	genebody	0	9	Ae. tauschii<Bread wheat
chr1D	11613230	11636914	N	N	TraesCS1D01G029600	genebody	chr1D	11665306	11670702	N	N	TraesCS1D01G030000	genebody	0	10	Ae. tauschii<Bread wheat
chr1D	11613230	11636914	N	N	TraesCS1D01G029600	genebody	chr1D	11673702	11681720	N	N	NA	NA	0	12	Ae. tauschii<Bread wheat
chr1D	11613230	11636914	N	N	TraesCS1D01G029600	genebody	chr1D	11757859	11765452	N	N	NA	NA	0	4	Ae. tauschii<Bread wheat
chr1D	11613230	11636914	N	N	TraesCS1D01G029600	genebody	chr1D	11774901	11786876	N	N	TraesCS1D01G030300	downstream	9	0	Ae. tauschii>Bread wheat
chr1D	11650869	11653863	N	N	NA	NA	chr1D	11662899	11664752	N	N	TraesCS1D01G030000	genebody	0	4	Ae. tauschii<Bread wheat
chr1D	11673702	11681720	N	N	NA	NA	chr1D	11683474	11693293	N	Y	NA	NA	0	24	Ae. tauschii<Bread wheat
chr1D	11673702	11681720	N	N	NA	NA	chr1D	11694397	11697457	N	N	NA	NA	0	4	Ae. tauschii<Bread wheat
chr1D	11673702	11681720	N	N	NA	NA	chr1D	11701438	11709650	N	N	TraesCS1D01G030100	downstream	0	6	Ae. tauschii<Bread wheat
chr1D	11673702	11681720	N	N	NA	NA	chr1D	11757859	11765452	N	N	NA	NA	0	4	Ae. tauschii<Bread wheat
chr1D	11673702	11681720	N	N	NA	NA	chr1D	11774901	11785931	N	N	TraesCS1D01G030300	downstream	0	5	Ae. tauschii<Bread wheat
chr1D	11673702	11681720	N	N	NA	NA	chr1D	11797690	11808459	N	N	NA	NA	0	6	Ae. tauschii<Bread wheat
chr1D	11683474	11693293	N	Y	NA	NA	chr1D	11751364	11753558	N	N	NA	NA	0	3	Ae. tauschii<Bread wheat
chr1D	11683474	11693293	N	Y	NA	NA	chr1D	11757859	11765452	N	N	NA	NA	0	7	Ae. tauschii<Bread wheat
chr1D	11683474	11693293	N	Y	NA	NA	chr1D	11774901	11785931	N	N	TraesCS1D01G030300	downstream	0	7	Ae. tauschii<Bread wheat
chr1D	11683474	11693293	N	Y	NA	NA	chr1D	11774901	11786876	N	N	TraesCS1D01G030300	downstream	5	0	Ae. tauschii>Bread wheat
chr1D	11701438	11709650	N	N	TraesCS1D01G030100	downstream	chr1D	11757859	11765452	N	N	NA	NA	0	3	Ae. tauschii<Bread wheat
chr1D	11715290	11720931	N	N	NA	NA	chr1D	11774901	11785931	N	N	TraesCS1D01G030300	downstream	0	5	Ae. tauschii<Bread wheat
chr1D	11738264	11748386	N	N	NA	NA	chr1D	11757859	11765452	N	N	NA	NA	0	5	Ae. tauschii<Bread wheat
chr1D	11738264	11748386	N	N	NA	NA	chr1D	11774901	11785931	N	N	TraesCS1D01G030300	downstream	0	5	Ae. tauschii<Bread wheat
chr1D	11738264	11748386	N	N	NA	NA	chr1D	11774901	11786876	N	N	TraesCS1D01G030300	downstream	15	0	Ae. tauschii>Bread wheat
chr1D	11757859	11765452	N	N	NA	NA	chr1D	11774901	11785931	N	N	TraesCS1D01G030300	downstream	0	20	Ae. tauschii<Bread wheat
chr1D	11757859	11765452	N	N	NA	NA	chr1D	11797690	11808459	N	N	NA	NA	0	12	Ae. tauschii<Bread wheat
chr1D	11774901	11785931	N	N	TraesCS1D01G030300	downstream	chr1D	11788051	11795183	N	N	NA	NA	0	30	Ae. tauschii<Bread wheat
chr1D	11774901	11785931	N	N	TraesCS1D01G030300	downstream	chr1D	11797690	11808459	N	N	NA	NA	0	32	Ae. tauschii<Bread wheat
chr1D	11774901	11786876	N	N	TraesCS1D01G030300	downstream	chr1D	11797690	11808459	N	N	NA	NA	30	0	Ae. tauschii>Bread wheat
chr1D	11788051	11795183	N	N	NA	NA	chr1D	11797690	11808459	N	N	NA	NA	4	21	Ae. tauschii<Bread wheat
chr1D	11843186	11850599	N	N	TraesCS1D01G030400	genebody	chr1D	12017577	12026566	N	N	NA	NA	0	3	Ae. tauschii<Bread wheat
chr1D	12249341	12257618	N	N	TraesCS1D01G031200	genebody	chr1D	12307173	12322270	N	N	TraesCS1D01G031600	genebody	6	0	Ae. tauschii>Bread wheat
chr1D	12287568	12296429	N	N	NA	NA	chr1D	12303128	12305043	N	N	TraesCS1D01G031300	downstream	0	4	Ae. tauschii<Bread wheat
chr1D	12303128	12305043	N	N	TraesCS1D01G031300	downstream	chr1D	12307173	12322270	N	N	TraesCS1D01G031600	genebody	0	9	Ae. tauschii<Bread wheat
chr1D	12303128	12305043	N	N	TraesCS1D01G031300	downstream	chr1D	12324155	12331715	N	N	TraesCS1D01G031700	downstream	0	3	Ae. tauschii<Bread wheat
chr1D	13026229	13035252	N	N	TraesCS1D01G032600	downstream	chr1D	13495511	13506614	N	N	TraesCS1D01G033500	upstream	0	3	Ae. tauschii<Bread wheat
chr1D	13471836	13476170	N	N	NA	NA	chr1D	13495177	13506614	N	N	TraesCS1D01G033500	upstream	4	0	Ae. tauschii>Bread wheat
chr1D	13482468	13484657	N	N	NA	NA	chr1D	13495177	13506614	N	N	TraesCS1D01G033500	upstream	6	0	Ae. tauschii>Bread wheat
chr1D	14433537	14447913	N	N	NA	NA	chr1D	14473383	14495047	N	N	TraesCS1D01G034200	genebody	24	0	Ae. tauschii>Bread wheat
chr1D	14464554	14467843	N	N	NA	NA	chr1D	14473383	14489579	N	N	TraesCS1D01G034200	genebody	0	5	Ae. tauschii<Bread wheat
chr1D	14464554	14467843	N	N	NA	NA	chr1D	14473383	14495047	N	N	TraesCS1D01G034200	genebody	8	0	Ae. tauschii>Bread wheat
chr1D	14471132	14472769	N	N	NA	NA	chr1D	14473383	14495047	N	N	TraesCS1D01G034200	genebody	12	0	Ae. tauschii>Bread wheat
chr1D	14473383	14489579	N	N	TraesCS1D01G034200	genebody	chr1D	14491284	14495047	N	N	NA	NA	0	11	Ae. tauschii<Bread wheat
chr1D	15297551	15308855	N	N	TraesCS1D01G034700	upstream	chr1D	15310255	15318223	N	N	TraesCS1D01G034700	downstream	21	0	Ae. tauschii>Bread wheat
chr1D	15297551	15308855	N	N	TraesCS1D01G034700	upstream	chr1D	15310432	15318223	N	N	TraesCS1D01G034700	downstream	0	8	Ae. tauschii<Bread wheat
chr1D	15310255	15318223	N	N	TraesCS1D01G034700	downstream	chr1D	15327101	15333027	N	N	NA	NA	5	0	Ae. tauschii>Bread wheat
chr1D	15310432	15318223	N	N	TraesCS1D01G034700	downstream	chr1D	15327101	15333027	N	N	NA	NA	0	8	Ae. tauschii<Bread wheat
chr1D	15310432	15318223	N	N	TraesCS1D01G034700	downstream	chr1D	15335664	15340353	N	N	NA	NA	0	3	Ae. tauschii<Bread wheat
chr1D	16678222	16686599	N	N	TraesCS1D01G035900	genebody	chr1D	16957235	16974843	N	Y	TraesCS1D01G036300	upstream	1	7	Ae. tauschii<Bread wheat
chr1D	17230539	17239541	N	N	TraesCS1D01G036900	downstream	chr1D	17248236	17254734	N	N	TraesCS1D01G037000	downstream	5	13	Ae. tauschii<Bread wheat
chr1D	18036160	18040168	N	N	NA	NA	chr1D	18062173	18070296	N	N	TraesCS1D01G037800	downstream	0	5	Ae. tauschii<Bread wheat
chr1D	18036160	18040168	N	N	NA	NA	chr1D	18071718	18083347	N	N	TraesCS1D01G037800	downstream	0	5	Ae. tauschii<Bread wheat
chr1D	18041803	18049407	N	N	NA	NA	chr1D	18062173	18070296	N	N	TraesCS1D01G037800	downstream	0	15	Ae. tauschii<Bread wheat
chr1D	18041803	18049407	N	N	NA	NA	chr1D	18071718	18083347	N	N	TraesCS1D01G037800	downstream	0	9	Ae. tauschii<Bread wheat
chr1D	18044241	18049407	N	N	NA	NA	chr1D	18062173	18070296	N	N	TraesCS1D01G037800	downstream	6	0	Ae. tauschii>Bread wheat
chr1D	18044241	18049407	N	N	NA	NA	chr1D	18071718	18083347	N	N	TraesCS1D01G037800	downstream	9	0	Ae. tauschii>Bread wheat
chr1D	18062173	18070296	N	N	TraesCS1D01G037800	downstream	chr1D	18149291	18164421	N	N	TraesCS1D01G038000	downstream	8	0	Ae. tauschii>Bread wheat
chr1D	18062173	18070296	N	N	TraesCS1D01G037800	downstream	chr1D	18154030	18164421	N	N	TraesCS1D01G038000	downstream	0	4	Ae. tauschii<Bread wheat
chr1D	18071718	18083347	N	N	TraesCS1D01G037800	downstream	chr1D	18084472	18092135	N	N	NA	NA	6	0	Ae. tauschii>Bread wheat
chr1D	18071718	18083347	N	N	TraesCS1D01G037800	downstream	chr1D	18149291	18164421	N	N	TraesCS1D01G038000	downstream	10	0	Ae. tauschii>Bread wheat
chr1D	18071718	18083347	N	N	TraesCS1D01G037800	downstream	chr1D	18154030	18164421	N	N	TraesCS1D01G038000	downstream	0	6	Ae. tauschii<Bread wheat
chr1D	18142761	18144217	N	N	NA	NA	chr1D	18149291	18164421	N	N	TraesCS1D01G038000	downstream	7	0	Ae. tauschii>Bread wheat
chr1D	18970422	18977229	N	N	TraesCS1D01G039100	upstream	chr1D	18978727	19001112	N	N	TraesCS1D01G039300	downstream	36	13	Ae. tauschii>Bread wheat
chr1D	18970422	18977229	N	N	TraesCS1D01G039100	upstream	chr1D	19002004	19019450	N	N	TraesCS1D01G039500	upstream	8	0	Ae. tauschii>Bread wheat
chr1D	18978727	19001112	N	N	TraesCS1D01G039300	downstream	chr1D	19871432	19901795	N	N	TraesCS1D01G040800	genebody	0	3	Ae. tauschii<Bread wheat
chr1D	19002004	19019450	N	N	TraesCS1D01G039500	upstream	chr1D	19048246	19050617	N	Y	NA	NA	0	3	Ae. tauschii<Bread wheat
chr1D	19002004	19019450	N	N	TraesCS1D01G039500	upstream	chr1D	19114040	19117766	N	N	NA	NA	0	6	Ae. tauschii<Bread wheat
chr1D	19048246	19050617	N	Y	NA	NA	chr1D	19180506	19196841	N	N	TraesCS1D01G040000	downstream	0	3	Ae. tauschii<Bread wheat
chr1D	19114040	19117766	N	N	NA	NA	chr1D	19124251	19133422	N	N	TraesCS1D01G039600	downstream	0	8	Ae. tauschii<Bread wheat
chr1D	19124251	19133422	N	N	TraesCS1D01G039600	downstream	chr1D	19134034	19145162	N	N	TraesCS1D01G039700	downstream	13	38	Ae. tauschii<Bread wheat
chr1D	19124251	19133422	N	N	TraesCS1D01G039600	downstream	chr1D	19253699	19275199	N	N	TraesCS1D01G040100	genebody	2	8	Ae. tauschii<Bread wheat
chr1D	19253699	19275199	N	N	TraesCS1D01G040100	genebody	chr1D	19285247	19287321	N	N	NA	NA	0	4	Ae. tauschii<Bread wheat
chr1D	19253699	19275199	N	N	TraesCS1D01G040100	genebody	chr1D	19295539	19298682	N	N	TraesCS1D01G040300	genebody	0	5	Ae. tauschii<Bread wheat
chr1D	19253699	19275199	N	N	TraesCS1D01G040100	genebody	chr1D	19299604	19303007	N	N	TraesCS1D01G040300	genebody	0	4	Ae. tauschii<Bread wheat
chr1D	19253699	19275199	N	N	TraesCS1D01G040100	genebody	chr1D	19871432	19901604	N	N	TraesCS1D01G040800	genebody	9	0	Ae. tauschii>Bread wheat
chr1D	19330533	19334038	N	N	NA	NA	chr1D	19338111	19351817	N	N	TraesCS1D01G040400	downstream	0	6	Ae. tauschii<Bread wheat
chr1D	19690807	19699237	N	Y	NA	NA	chr1D	19871432	19901604	N	N	TraesCS1D01G040800	genebody	8	0	Ae. tauschii>Bread wheat
chr1D	19690807	19699237	N	Y	NA	NA	chr1D	19871432	19901795	N	N	TraesCS1D01G040800	genebody	0	5	Ae. tauschii<Bread wheat
chr1D	19751676	19756765	N	N	NA	NA	chr1D	19871432	19901604	N	N	TraesCS1D01G040800	genebody	4	0	Ae. tauschii>Bread wheat
chr1D	19751676	19756765	N	N	NA	NA	chr1D	19871432	19901795	N	N	TraesCS1D01G040800	genebody	0	4	Ae. tauschii<Bread wheat
chr1D	19759271	19768385	N	N	TraesCS1D01G040500	downstream	chr1D	19871432	19901604	N	N	TraesCS1D01G040800	genebody	9	0	Ae. tauschii>Bread wheat
chr1D	19759271	19768385	N	N	TraesCS1D01G040500	downstream	chr1D	19871432	19901795	N	N	TraesCS1D01G040800	genebody	0	5	Ae. tauschii<Bread wheat
chr1D	19819653	19824692	N	N	NA	NA	chr1D	19871432	19901604	N	N	TraesCS1D01G040800	genebody	6	0	Ae. tauschii>Bread wheat
chr1D	19867904	19870109	N	N	TraesCS1D01G040600	downstream	chr1D	19871432	19901604	N	N	TraesCS1D01G040800	genebody	13	0	Ae. tauschii>Bread wheat
chr1D	19867904	19870109	N	N	TraesCS1D01G040600	downstream	chr1D	19871432	19901795	N	N	TraesCS1D01G040800	genebody	0	15	Ae. tauschii<Bread wheat
chr1D	19871432	19901604	N	N	TraesCS1D01G040800	genebody	chr1D	19968614	19978184	N	Y	NA	NA	5	0	Ae. tauschii>Bread wheat
chr1D	19871432	19901604	N	N	TraesCS1D01G040800	genebody	chr1D	20041983	20057243	N	N	TraesCS1D01G041400	genebody	33	0	Ae. tauschii>Bread wheat
chr1D	19871432	19901795	N	N	TraesCS1D01G040800	genebody	chr1D	19941394	19943060	N	N	NA	NA	0	3	Ae. tauschii<Bread wheat
chr1D	19871432	19901795	N	N	TraesCS1D01G040800	genebody	chr1D	19968614	19978184	N	Y	NA	NA	0	3	Ae. tauschii<Bread wheat
chr1D	19871432	19901795	N	N	TraesCS1D01G040800	genebody	chr1D	20041983	20057243	N	N	TraesCS1D01G041400	genebody	0	34	Ae. tauschii<Bread wheat
chr1D	19871432	19901795	N	N	TraesCS1D01G040800	genebody	chr1D	20288383	20295973	N	Y	NA	NA	0	3	Ae. tauschii<Bread wheat
chr1D	19871432	19901795	N	N	TraesCS1D01G040800	genebody	chr1D	20512761	20544780	N	N	NA	NA	0	4	Ae. tauschii<Bread wheat
chr1D	19871432	19901795	N	N	TraesCS1D01G040800	genebody	chr1D	22952545	22972657	N	Y	TraesCS1D01G044000	upstream	0	3	Ae. tauschii<Bread wheat
chr1D	20512761	20544780	N	N	NA	NA	chr1D	20582154	20599662	N	N	NA	NA	13	23	Ae. tauschii<Bread wheat
chr1D	22697431	22704119	N	N	NA	NA	chr1D	22734783	22744843	N	N	TraesCS1D01G043500	downstream	4	0	Ae. tauschii>Bread wheat
chr1D	22734783	22744843	N	N	TraesCS1D01G043500	downstream	chr1D	22952545	22972657	N	Y	TraesCS1D01G044000	upstream	3	10	Ae. tauschii<Bread wheat
chr1D	23324032	23333670	N	N	NA	NA	chr1D	23361656	23366260	N	N	NA	NA	5	0	Ae. tauschii>Bread wheat
chr1D	23324032	23333670	N	N	NA	NA	chr1D	23368163	23371284	N	N	NA	NA	5	0	Ae. tauschii>Bread wheat
chr1D	24121748	24139094	N	N	TraesCS1D01G044800	upstream	chr1D	24348878	24358235	N	N	NA	NA	7	0	Ae. tauschii>Bread wheat
chr1D	24121748	24139094	N	N	TraesCS1D01G044800	upstream	chr1D	24591271	24604403	N	N	NA	NA	5	0	Ae. tauschii>Bread wheat
chr1D	24533584	24541775	N	N	TraesCS1D01G045200	downstream	chr1D	24591271	24604403	N	N	NA	NA	7	0	Ae. tauschii>Bread wheat
chr1D	24533584	24541775	N	N	TraesCS1D01G045200	downstream	chr1D	25727408	25753903	N	Y	TraesCS1D01G046100	genebody	0	4	Ae. tauschii<Bread wheat
chr1D	24556290	24566947	N	Y	NA	NA	chr1D	24591069	24604403	N	N	NA	NA	0	5	Ae. tauschii<Bread wheat
chr1D	24556290	24566947	N	Y	NA	NA	chr1D	24591271	24604403	N	N	NA	NA	7	0	Ae. tauschii>Bread wheat
chr1D	24585085	24587702	N	N	NA	NA	chr1D	24591069	24604403	N	N	NA	NA	0	6	Ae. tauschii<Bread wheat
chr1D	24585085	24587702	N	N	NA	NA	chr1D	24591271	24604403	N	N	NA	NA	6	0	Ae. tauschii>Bread wheat
chr1D	24591271	24604403	N	N	NA	NA	chr1D	24629621	24636744	N	N	NA	NA	8	0	Ae. tauschii>Bread wheat
chr1D	24591271	24604403	N	N	NA	NA	chr1D	25727408	25754085	N	Y	TraesCS1D01G046100	genebody	5	0	Ae. tauschii>Bread wheat
chr1D	25711677	25714264	N	Y	NA	NA	chr1D	25727408	25754085	N	Y	TraesCS1D01G046100	genebody	5	0	Ae. tauschii>Bread wheat
chr1D	25719272	25721070	N	N	NA	NA	chr1D	25727408	25753903	N	Y	TraesCS1D01G046100	genebody	0	4	Ae. tauschii<Bread wheat
chr1D	25719272	25721070	N	N	NA	NA	chr1D	25727408	25754085	N	Y	TraesCS1D01G046100	genebody	8	0	Ae. tauschii>Bread wheat
chr1D	25727408	25753903	N	Y	TraesCS1D01G046100	genebody	chr1D	25758349	25759842	N	N	NA	NA	0	6	Ae. tauschii<Bread wheat
chr1D	25727408	25753903	N	Y	TraesCS1D01G046100	genebody	chr1D	25811660	25817769	N	N	NA	NA	0	11	Ae. tauschii<Bread wheat
chr1D	25727408	25753903	N	Y	TraesCS1D01G046100	genebody	chr1D	25946922	25971230	N	Y	TraesCS1D01G046400	downstream	0	21	Ae. tauschii<Bread wheat
chr1D	25727408	25753903	N	Y	TraesCS1D01G046100	genebody	chr1D	26281426	26296756	N	Y	TraesCS1D01G046700	genebody	0	3	Ae. tauschii<Bread wheat
chr1D	25727408	25753903	N	Y	TraesCS1D01G046100	genebody	chr1D	27671608	27694700	N	Y	TraesCS1D01G047600	genebody	0	3	Ae. tauschii<Bread wheat
chr1D	25727408	25754085	N	Y	TraesCS1D01G046100	genebody	chr1D	25758349	25760104	N	N	NA	NA	6	0	Ae. tauschii>Bread wheat
chr1D	25727408	25754085	N	Y	TraesCS1D01G046100	genebody	chr1D	25811660	25817769	N	N	NA	NA	6	0	Ae. tauschii>Bread wheat
chr1D	25727408	25754085	N	Y	TraesCS1D01G046100	genebody	chr1D	25827427	25831927	N	N	NA	NA	6	0	Ae. tauschii>Bread wheat
chr1D	25727408	25754085	N	Y	TraesCS1D01G046100	genebody	chr1D	25946922	25971230	N	Y	TraesCS1D01G046400	downstream	22	0	Ae. tauschii>Bread wheat
chr1D	25727408	25754085	N	Y	TraesCS1D01G046100	genebody	chr1D	26281426	26296756	N	Y	TraesCS1D01G046700	genebody	8	0	Ae. tauschii>Bread wheat
chr1D	25727408	25754085	N	Y	TraesCS1D01G046100	genebody	chr1D	27573593	27589138	N	N	TraesCS1D01G047300	downstream	4	0	Ae. tauschii>Bread wheat
chr1D	25727408	25754085	N	Y	TraesCS1D01G046100	genebody	chr1D	27846473	27862831	N	Y	TraesCS1D01G047700	genebody	5	0	Ae. tauschii>Bread wheat
chr1D	25727408	25754085	N	Y	TraesCS1D01G046100	genebody	chr1D	27874930	27905105	N	Y	TraesCS1D01G047900	upstream	6	0	Ae. tauschii>Bread wheat
chr1D	25727408	25754085	N	Y	TraesCS1D01G046100	genebody	chr1D	28192868	28212819	N	N	TraesCS1D01G048300	downstream	6	0	Ae. tauschii>Bread wheat
chr1D	25811660	25817769	N	N	NA	NA	chr1D	25827427	25831927	N	N	NA	NA	8	0	Ae. tauschii>Bread wheat
chr1D	25917798	25922471	N	N	NA	NA	chr1D	25946922	25971230	N	Y	TraesCS1D01G046400	downstream	0	3	Ae. tauschii<Bread wheat
chr1D	25938471	25941876	N	N	NA	NA	chr1D	25946922	25971230	N	Y	TraesCS1D01G046400	downstream	0	3	Ae. tauschii<Bread wheat
chr1D	27237257	27246989	N	N	NA	NA	chr1D	27538347	27566503	N	Y	TraesCS1D01G047200	genebody	4	0	Ae. tauschii>Bread wheat
chr1D	27249512	27252646	N	N	NA	NA	chr1D	27538347	27566503	N	Y	TraesCS1D01G047200	genebody	4	0	Ae. tauschii>Bread wheat
chr1D	27535042	27536803	N	N	NA	NA	chr1D	27538347	27566503	N	Y	TraesCS1D01G047200	genebody	0	6	Ae. tauschii<Bread wheat
chr1D	27535042	27536963	N	N	TraesCS1D01G047200	downstream	chr1D	27538347	27566503	N	Y	TraesCS1D01G047200	genebody	7	0	Ae. tauschii>Bread wheat
chr1D	27538347	27566503	N	Y	TraesCS1D01G047200	genebody	chr1D	27567607	27572617	N	N	NA	NA	54	0	Ae. tauschii>Bread wheat
chr1D	27538347	27566503	N	Y	TraesCS1D01G047200	genebody	chr1D	27568805	27572617	N	N	NA	NA	0	12	Ae. tauschii<Bread wheat
chr1D	27538347	27566503	N	Y	TraesCS1D01G047200	genebody	chr1D	27573593	27589138	N	N	TraesCS1D01G047300	downstream	111	30	Ae. tauschii>Bread wheat
chr1D	27567607	27572617	N	N	NA	NA	chr1D	27573593	27589138	N	N	TraesCS1D01G047300	downstream	67	0	Ae. tauschii>Bread wheat
chr1D	27567607	27572617	N	N	NA	NA	chr1D	27671608	27694700	N	Y	TraesCS1D01G047600	genebody	9	0	Ae. tauschii>Bread wheat
chr1D	27568805	27572617	N	N	NA	NA	chr1D	27573593	27589138	N	N	TraesCS1D01G047300	downstream	0	11	Ae. tauschii<Bread wheat
chr1D	27568805	27572617	N	N	NA	NA	chr1D	27671608	27694700	N	Y	TraesCS1D01G047600	genebody	0	4	Ae. tauschii<Bread wheat
chr1D	27874930	27905105	N	Y	TraesCS1D01G047900	upstream	chr1D	28192868	28212819	N	N	TraesCS1D01G048300	downstream	53	21	Ae. tauschii>Bread wheat
chr1D	27992578	27997305	N	N	NA	NA	chr1D	28010783	28020327	N	N	NA	NA	0	5	Ae. tauschii<Bread wheat
chr1D	28623951	28628282	N	N	NA	NA	chr1D	38772923	38805753	N	Y	TraesCS1D01G058900	genebody	12	0	Ae. tauschii>Bread wheat
chr1D	30022709	30031659	N	N	TraesCS1D01G049700	downstream	chr1D	30097333	30107427	N	N	TraesCS1D01G049900	genebody	4	0	Ae. tauschii>Bread wheat
chr1D	30046459	30051387	N	N	NA	NA	chr1D	30073234	30083078	N	N	TraesCS1D01G049800	downstream	11	0	Ae. tauschii>Bread wheat
chr1D	30280363	30295484	N	Y	NA	NA	chr1D	30349161	30355036	N	N	NA	NA	6	0	Ae. tauschii>Bread wheat
chr1D	30313198	30324587	N	Y	TraesCS1D01G050200	downstream	chr1D	30349161	30355036	N	N	NA	NA	5	0	Ae. tauschii>Bread wheat
chr1D	31344762	31349999	N	N	NA	NA	chr1D	31361183	31364514	N	N	NA	NA	0	5	Ae. tauschii<Bread wheat
chr1D	31406761	31408305	N	N	NA	NA	chr1D	31419291	31435133	N	N	TraesCS1D01G051300	genebody	0	4	Ae. tauschii<Bread wheat
chr1D	33576162	33609833	N	Y	TraesCS1D01G052600	upstream	chr1D	33638380	33640127	N	N	TraesCS1D01G052700	upstream	6	0	Ae. tauschii>Bread wheat
chr1D	33981379	33986506	N	N	NA	NA	chr1D	34003545	34014726	N	Y	NA	NA	6	0	Ae. tauschii>Bread wheat
chr1D	33981379	33986506	N	N	NA	NA	chr1D	34617821	34644811	N	N	TraesCS1D01G053500	upstream	9	0	Ae. tauschii>Bread wheat
chr1D	33981379	33990473	N	N	NA	NA	chr1D	34003545	34014726	N	Y	NA	NA	0	7	Ae. tauschii<Bread wheat
chr1D	33981379	33990473	N	N	NA	NA	chr1D	34617821	34644811	N	N	TraesCS1D01G053500	upstream	0	18	Ae. tauschii<Bread wheat
chr1D	36829410	36850091	N	N	TraesCS1D01G055600	downstream	chr1D	37414461	37432212	N	N	TraesCS1D01G056200	upstream	0	10	Ae. tauschii<Bread wheat
chr1D	37208735	37218893	N	N	TraesCS1D01G056100	genebody	chr1D	37414461	37432146	N	N	TraesCS1D01G056200	upstream	8	0	Ae. tauschii>Bread wheat
chr1D	37208735	37218893	N	N	TraesCS1D01G056100	genebody	chr1D	37414461	37432212	N	N	TraesCS1D01G056200	upstream	0	6	Ae. tauschii<Bread wheat
chr1D	37219926	37226976	N	N	TraesCS1D01G056100	downstream	chr1D	37414461	37432212	N	N	TraesCS1D01G056200	upstream	0	4	Ae. tauschii<Bread wheat
chr1D	37414461	37432146	N	N	TraesCS1D01G056200	upstream	chr1D	37524464	37535772	N	N	TraesCS1D01G057200	upstream	7	0	Ae. tauschii>Bread wheat
chr1D	37414461	37432212	N	N	TraesCS1D01G056200	upstream	chr1D	37435505	37437375	N	N	TraesCS1D01G056500	genebody	0	5	Ae. tauschii<Bread wheat
chr1D	37414461	37432212	N	N	TraesCS1D01G056200	upstream	chr1D	37440237	37441752	N	Y	TraesCS1D01G056600	upstream	0	6	Ae. tauschii<Bread wheat
chr1D	37414461	37432212	N	N	TraesCS1D01G056200	upstream	chr1D	37447731	37449711	N	N	TraesCS1D01G056700	downstream	0	4	Ae. tauschii<Bread wheat
chr1D	37414461	37432212	N	N	TraesCS1D01G056200	upstream	chr1D	37524464	37535772	N	N	TraesCS1D01G057200	upstream	0	8	Ae. tauschii<Bread wheat
chr1D	37414461	37432212	N	N	TraesCS1D01G056200	upstream	chr1D	37886728	37896336	N	Y	TraesCS1D01G057600	upstream	0	3	Ae. tauschii<Bread wheat
chr1D	37524464	37535772	N	N	TraesCS1D01G057200	upstream	chr1D	37885791	37896336	N	Y	TraesCS1D01G057600	upstream	5	0	Ae. tauschii>Bread wheat
chr1D	37524464	37535772	N	N	TraesCS1D01G057200	upstream	chr1D	37886728	37896336	N	Y	TraesCS1D01G057600	upstream	0	6	Ae. tauschii<Bread wheat
chr1D	37958290	37965045	N	N	TraesCS1D01G057800	downstream	chr1D	38246929	38260977	N	N	TraesCS1D01G058000	downstream	6	0	Ae. tauschii>Bread wheat
chr1D	37958290	37965045	N	N	TraesCS1D01G057800	downstream	chr1D	38246929	38261063	N	N	TraesCS1D01G058000	downstream	0	3	Ae. tauschii<Bread wheat
chr1D	38233898	38235360	N	N	NA	NA	chr1D	38246929	38261063	N	N	TraesCS1D01G058000	downstream	0	3	Ae. tauschii<Bread wheat
chr1D	38238216	38240404	N	N	NA	NA	chr1D	38246929	38261063	N	N	TraesCS1D01G058000	downstream	0	4	Ae. tauschii<Bread wheat
chr1D	38246929	38260977	N	N	TraesCS1D01G058000	downstream	chr1D	38267397	38270717	N	N	NA	NA	9	0	Ae. tauschii>Bread wheat
chr1D	38246929	38260977	N	N	TraesCS1D01G058000	downstream	chr1D	38272470	38279427	N	N	NA	NA	9	0	Ae. tauschii>Bread wheat
chr1D	38246929	38260977	N	N	TraesCS1D01G058000	downstream	chr1D	38282728	38286894	N	N	NA	NA	10	0	Ae. tauschii>Bread wheat
chr1D	38246929	38260977	N	N	TraesCS1D01G058000	downstream	chr1D	38293151	38297050	N	N	TraesCS1D01G058100	downstream	5	0	Ae. tauschii>Bread wheat
chr1D	38246929	38260977	N	N	TraesCS1D01G058000	downstream	chr1D	38548663	38561903	N	N	TraesCS1D01G058300	genebody	14	0	Ae. tauschii>Bread wheat
chr1D	38246929	38260977	N	N	TraesCS1D01G058000	downstream	chr1D	38597358	38612253	N	N	NA	NA	5	0	Ae. tauschii>Bread wheat
chr1D	38246929	38261063	N	N	TraesCS1D01G058000	downstream	chr1D	38272470	38279427	N	N	NA	NA	0	9	Ae. tauschii<Bread wheat
chr1D	38246929	38261063	N	N	TraesCS1D01G058000	downstream	chr1D	38282728	38286894	N	N	NA	NA	0	10	Ae. tauschii<Bread wheat
chr1D	38246929	38261063	N	N	TraesCS1D01G058000	downstream	chr1D	38293151	38297050	N	N	TraesCS1D01G058100	downstream	0	3	Ae. tauschii<Bread wheat
chr1D	38246929	38261063	N	N	TraesCS1D01G058000	downstream	chr1D	38305565	38309818	N	N	NA	NA	0	3	Ae. tauschii<Bread wheat
chr1D	38246929	38261063	N	N	TraesCS1D01G058000	downstream	chr1D	38548663	38561903	N	N	TraesCS1D01G058300	genebody	0	13	Ae. tauschii<Bread wheat
chr1D	38246929	38261063	N	N	TraesCS1D01G058000	downstream	chr1D	38772923	38795218	N	Y	TraesCS1D01G058900	genebody	0	3	Ae. tauschii<Bread wheat
chr1D	38548663	38561903	N	N	TraesCS1D01G058300	genebody	chr1D	38575117	38592429	N	N	TraesCS1D01G058500	upstream	58	15	Ae. tauschii>Bread wheat
chr1D	38548663	38561903	N	N	TraesCS1D01G058300	genebody	chr1D	38772923	38795218	N	Y	TraesCS1D01G058900	genebody	0	5	Ae. tauschii<Bread wheat
chr1D	38548663	38561903	N	N	TraesCS1D01G058300	genebody	chr1D	38772923	38805753	N	Y	TraesCS1D01G058900	genebody	13	0	Ae. tauschii>Bread wheat
chr1D	38575117	38592429	N	N	TraesCS1D01G058500	upstream	chr1D	38593695	38595286	N	N	NA	NA	0	6	Ae. tauschii<Bread wheat
chr1D	38575117	38592429	N	N	TraesCS1D01G058500	upstream	chr1D	38772923	38795218	N	Y	TraesCS1D01G058900	genebody	0	8	Ae. tauschii<Bread wheat
chr1D	38575117	38592429	N	N	TraesCS1D01G058500	upstream	chr1D	38772923	38805753	N	Y	TraesCS1D01G058900	genebody	9	0	Ae. tauschii>Bread wheat
chr1D	38593695	38595286	N	N	NA	NA	chr1D	38597358	38612253	N	N	NA	NA	0	4	Ae. tauschii<Bread wheat
chr1D	38597358	38612253	N	N	NA	NA	chr1D	38772923	38795218	N	Y	TraesCS1D01G058900	genebody	0	11	Ae. tauschii<Bread wheat
chr1D	38597358	38612253	N	N	NA	NA	chr1D	38772923	38805753	N	Y	TraesCS1D01G058900	genebody	10	0	Ae. tauschii>Bread wheat
chr1D	38653515	38660008	N	N	TraesCS1D01G058700	downstream	chr1D	38772923	38795218	N	Y	TraesCS1D01G058900	genebody	0	9	Ae. tauschii<Bread wheat
chr1D	38653515	38660008	N	N	TraesCS1D01G058700	downstream	chr1D	38772923	38805753	N	Y	TraesCS1D01G058900	genebody	6	0	Ae. tauschii>Bread wheat
chr1D	38724776	38729231	N	N	TraesCS1D01G058800	genebody	chr1D	38772923	38795218	N	Y	TraesCS1D01G058900	genebody	0	7	Ae. tauschii<Bread wheat
chr1D	38730305	38737444	N	N	TraesCS1D01G058800	downstream	chr1D	38772923	38795218	N	Y	TraesCS1D01G058900	genebody	0	11	Ae. tauschii<Bread wheat
chr1D	38730305	38737444	N	N	TraesCS1D01G058800	downstream	chr1D	38772923	38805753	N	Y	TraesCS1D01G058900	genebody	7	0	Ae. tauschii>Bread wheat
chr1D	38738940	38749741	N	N	NA	NA	chr1D	38772923	38795218	N	Y	TraesCS1D01G058900	genebody	0	11	Ae. tauschii<Bread wheat
chr1D	38738940	38749741	N	N	NA	NA	chr1D	38772923	38805753	N	Y	TraesCS1D01G058900	genebody	24	0	Ae. tauschii>Bread wheat
chr1D	38772923	38795218	N	Y	TraesCS1D01G058900	genebody	chr1D	38796481	38805753	N	N	NA	NA	0	4	Ae. tauschii<Bread wheat
chr1D	38772923	38795218	N	Y	TraesCS1D01G058900	genebody	chr1D	38866359	38872336	N	N	NA	NA	0	6	Ae. tauschii<Bread wheat
chr1D	38772923	38795218	N	Y	TraesCS1D01G058900	genebody	chr1D	38904695	38924726	N	N	TraesCS1D01G059000	downstream	0	30	Ae. tauschii<Bread wheat
chr1D	38772923	38795218	N	Y	TraesCS1D01G058900	genebody	chr1D	39272688	39302051	N	N	TraesCS1D01G059200	genebody	0	10	Ae. tauschii<Bread wheat
chr1D	38772923	38805753	N	Y	TraesCS1D01G058900	genebody	chr1D	38815455	38817472	N	N	NA	NA	5	0	Ae. tauschii>Bread wheat
chr1D	38772923	38805753	N	Y	TraesCS1D01G058900	genebody	chr1D	38866359	38871634	N	N	NA	NA	7	0	Ae. tauschii>Bread wheat
chr1D	38772923	38805753	N	Y	TraesCS1D01G058900	genebody	chr1D	38904695	38924726	N	N	TraesCS1D01G059000	downstream	23	0	Ae. tauschii>Bread wheat
chr1D	38772923	38805753	N	Y	TraesCS1D01G058900	genebody	chr1D	39272688	39302051	N	N	TraesCS1D01G059200	genebody	10	0	Ae. tauschii>Bread wheat
chr1D	38866359	38871634	N	N	NA	NA	chr1D	38904695	38924726	N	N	TraesCS1D01G059000	downstream	7	0	Ae. tauschii>Bread wheat
chr1D	38866359	38872336	N	N	NA	NA	chr1D	38904695	38924726	N	N	TraesCS1D01G059000	downstream	0	9	Ae. tauschii<Bread wheat
chr1D	38904695	38924726	N	N	TraesCS1D01G059000	downstream	chr1D	39272688	39302051	N	N	TraesCS1D01G059200	genebody	9	25	Ae. tauschii<Bread wheat
chr1D	39272688	39302051	N	N	TraesCS1D01G059200	genebody	chr1D	50954729	50971560	N	N	TraesCS1D01G070300	downstream	6	0	Ae. tauschii>Bread wheat
chr1D	39668936	39683072	N	N	TraesCS1D01G059400	downstream	chr1D	476188096	476189485	N	N	NA	NA	4	0	Ae. tauschii>Bread wheat
chr1D	39668936	39683072	N	N	TraesCS1D01G059400	downstream	chr1D	50954729	50971560	N	N	TraesCS1D01G070300	downstream	36	0	Ae. tauschii>Bread wheat
chr1D	40902566	40917820	N	N	NA	NA	chr1D	41591904	41600453	N	N	TraesCS1D01G061400	downstream	0	6	Ae. tauschii<Bread wheat
chr1D	41563516	41565976	N	N	TraesCS1D01G061200	genebody	chr1D	41567289	41583676	N	N	TraesCS1D01G061200	upstream	0	7	Ae. tauschii<Bread wheat
chr1D	41563798	41565976	N	N	TraesCS1D01G061200	genebody	chr1D	41567289	41583676	N	N	TraesCS1D01G061200	upstream	10	0	Ae. tauschii>Bread wheat
chr1D	41567289	41583676	N	N	TraesCS1D01G061200	upstream	chr1D	41586125	41588647	N	N	TraesCS1D01G061300	upstream	0	13	Ae. tauschii<Bread wheat
chr1D	41567289	41583676	N	N	TraesCS1D01G061200	upstream	chr1D	41591904	41600453	N	N	TraesCS1D01G061400	downstream	8	24	Ae. tauschii<Bread wheat
chr1D	41591904	41600453	N	N	TraesCS1D01G061400	downstream	chr1D	41752973	41758396	N	N	TraesCS1D01G061700	downstream	0	6	Ae. tauschii<Bread wheat
chr1D	42022569	42026748	N	N	NA	NA	chr1D	42035574	42048057	N	N	NA	NA	8	0	Ae. tauschii>Bread wheat
chr1D	42022569	42026748	N	N	NA	NA	chr1D	42136963	42146394	N	N	NA	NA	5	0	Ae. tauschii>Bread wheat
chr1D	42035574	42048057	N	N	NA	NA	chr1D	42050401	42056226	N	N	NA	NA	2	10	Ae. tauschii<Bread wheat
chr1D	42035574	42048057	N	N	NA	NA	chr1D	42090511	42097188	N	N	NA	NA	0	6	Ae. tauschii<Bread wheat
chr1D	42050401	42056226	N	N	NA	NA	chr1D	42087557	42089876	N	N	NA	NA	0	4	Ae. tauschii<Bread wheat
chr1D	42050401	42056226	N	N	NA	NA	chr1D	42090511	42097188	N	N	NA	NA	0	9	Ae. tauschii<Bread wheat
chr1D	42066742	42070794	N	N	NA	NA	chr1D	42090511	42097188	N	N	NA	NA	0	4	Ae. tauschii<Bread wheat
chr1D	42087557	42089876	N	N	NA	NA	chr1D	42136963	42146394	N	N	NA	NA	0	5	Ae. tauschii<Bread wheat
chr1D	42090511	42097188	N	N	NA	NA	chr1D	42136963	42146394	N	N	NA	NA	0	11	Ae. tauschii<Bread wheat
chr1D	42136963	42146394	N	N	NA	NA	chr1D	43117700	43129269	N	N	TraesCS1D01G063000	upstream	0	3	Ae. tauschii<Bread wheat
chr1D	42756809	42767035	N	N	TraesCS1D01G062800	genebody	chr1D	43117700	43129269	N	N	TraesCS1D01G063000	upstream	1	6	Ae. tauschii<Bread wheat
chr1D	42820831	42831311	N	N	NA	NA	chr1D	43117700	43129269	N	N	TraesCS1D01G063000	upstream	0	3	Ae. tauschii<Bread wheat
chr1D	43117700	43129269	N	N	TraesCS1D01G063000	upstream	chr1D	43142465	43146024	N	N	NA	NA	0	5	Ae. tauschii<Bread wheat
chr1D	43182798	43187880	N	N	NA	NA	chr1D	43270823	43280985	N	N	TraesCS1D01G063400	genebody	0	4	Ae. tauschii<Bread wheat
chr1D	44148931	44164519	N	N	NA	NA	chr1D	44166587	44170296	N	N	NA	NA	1	10	Ae. tauschii<Bread wheat
chr1D	44148931	44164519	N	N	NA	NA	chr1D	44173945	44183905	N	N	NA	NA	7	23	Ae. tauschii<Bread wheat
chr1D	44166587	44170296	N	N	NA	NA	chr1D	44173945	44183905	N	N	NA	NA	1	10	Ae. tauschii<Bread wheat
chr1D	44253189	44256481	N	N	NA	NA	chr1D	44265337	44269992	N	N	NA	NA	0	4	Ae. tauschii<Bread wheat
chr1D	44253189	44256481	N	N	NA	NA	chr1D	44265337	44270378	N	N	NA	NA	5	0	Ae. tauschii>Bread wheat
chr1D	44609271	44613439	N	N	NA	NA	chr1D	44639108	44655852	N	N	TraesCS1D01G064200	downstream	0	5	Ae. tauschii<Bread wheat
chr1D	44639108	44655852	N	N	TraesCS1D01G064200	downstream	chr1D	45482425	45504262	N	Y	TraesCS1D01G064500	downstream	5	14	Ae. tauschii<Bread wheat
chr1D	45025492	45028325	N	N	NA	NA	chr1D	45038297	45044471	N	N	NA	NA	0	3	Ae. tauschii<Bread wheat
chr1D	45038297	45044471	N	N	NA	NA	chr1D	45059518	45069084	N	N	NA	NA	0	4	Ae. tauschii<Bread wheat
chr1D	45038297	45044471	N	N	NA	NA	chr1D	45482425	45504262	N	Y	TraesCS1D01G064500	downstream	0	4	Ae. tauschii<Bread wheat
chr1D	45045162	45046753	N	N	NA	NA	chr1D	45059518	45069084	N	N	NA	NA	0	4	Ae. tauschii<Bread wheat
chr1D	45059518	45069084	N	N	NA	NA	chr1D	45482425	45504262	N	Y	TraesCS1D01G064500	downstream	2	15	Ae. tauschii<Bread wheat
chr1D	46324067	46330358	N	N	TraesCS1D01G064800	downstream	chr1D	463336169	463342061	N	N	TraesCS1D01G394100	upstream	7	0	Ae. tauschii>Bread wheat
chr1D	47299665	47301415	N	N	NA	NA	chr1D	47311225	47325013	N	N	TraesCS1D01G065600	genebody	4	0	Ae. tauschii>Bread wheat
chr1D	47311225	47325013	N	N	TraesCS1D01G065600	genebody	chr1D	47371487	47377225	N	N	NA	NA	4	0	Ae. tauschii>Bread wheat
chr1D	47326017	47334623	N	N	TraesCS1D01G065800	upstream	chr1D	47371487	47377225	N	N	NA	NA	7	0	Ae. tauschii>Bread wheat
chr1D	47326017	47334623	N	N	TraesCS1D01G065800	upstream	chr1D	47649450	47654618	N	N	TraesCS1D01G065900	downstream	0	3	Ae. tauschii<Bread wheat
chr1D	47644662	47647639	N	N	TraesCS1D01G065900	upstream	chr1D	47699173	47721351	N	N	TraesCS1D01G066000	genebody	0	4	Ae. tauschii<Bread wheat
chr1D	47649450	47654618	N	N	TraesCS1D01G065900	downstream	chr1D	47699173	47721351	N	N	TraesCS1D01G066000	genebody	0	21	Ae. tauschii<Bread wheat
chr1D	47649450	47657399	N	N	TraesCS1D01G065900	downstream	chr1D	47699173	47721351	N	N	TraesCS1D01G066000	genebody	11	0	Ae. tauschii>Bread wheat
chr1D	47655377	47657685	N	N	NA	NA	chr1D	47699173	47721351	N	N	TraesCS1D01G066000	genebody	0	6	Ae. tauschii<Bread wheat
chr1D	47699173	47721351	N	N	TraesCS1D01G066000	genebody	chr1D	47870349	47882416	N	N	TraesCS1D01G066100	genebody	0	6	Ae. tauschii<Bread wheat
chr1D	47841090	47857585	N	N	NA	NA	chr1D	47870349	47882178	N	N	TraesCS1D01G066100	genebody	29	0	Ae. tauschii>Bread wheat
chr1D	47841090	47857585	N	N	NA	NA	chr1D	47870349	47882416	N	N	TraesCS1D01G066100	genebody	0	19	Ae. tauschii<Bread wheat
chr1D	47870349	47882178	N	N	TraesCS1D01G066100	genebody	chr1D	47982958	47986746	N	N	TraesCS1D01G066500	downstream	5	0	Ae. tauschii>Bread wheat
chr1D	47870349	47882178	N	N	TraesCS1D01G066100	genebody	chr1D	47989087	47998374	N	N	TraesCS1D01G066500	genebody	7	0	Ae. tauschii>Bread wheat
chr1D	47870349	47882178	N	N	TraesCS1D01G066100	genebody	chr1D	48016341	48025573	N	N	TraesCS1D01G066600	downstream	9	0	Ae. tauschii>Bread wheat
chr1D	47870349	47882178	N	N	TraesCS1D01G066100	genebody	chr1D	48377228	48407949	N	Y	TraesCS1D01G066700	genebody	8	0	Ae. tauschii>Bread wheat
chr1D	47870349	47882178	N	N	TraesCS1D01G066100	genebody	chr1D	49584104	49631320	N	Y	TraesCS1D01G068000	upstream	5	0	Ae. tauschii>Bread wheat
chr1D	47870349	47882416	N	N	TraesCS1D01G066100	genebody	chr1D	47989087	47998374	N	N	TraesCS1D01G066500	genebody	0	7	Ae. tauschii<Bread wheat
chr1D	47870349	47882416	N	N	TraesCS1D01G066100	genebody	chr1D	48016341	48025573	N	N	TraesCS1D01G066600	downstream	0	6	Ae. tauschii<Bread wheat
chr1D	47870349	47882416	N	N	TraesCS1D01G066100	genebody	chr1D	48377228	48407949	N	Y	TraesCS1D01G066700	genebody	0	7	Ae. tauschii<Bread wheat
chr1D	48346717	48348601	N	N	NA	NA	chr1D	48377228	48407949	N	Y	TraesCS1D01G066700	genebody	5	0	Ae. tauschii>Bread wheat
chr1D	48738652	48743564	N	Y	NA	NA	chr1D	49584104	49631320	N	Y	TraesCS1D01G068000	upstream	0	4	Ae. tauschii<Bread wheat
chr1D	48763794	48774773	N	N	NA	NA	chr1D	48781296	48784283	N	N	NA	NA	0	4	Ae. tauschii<Bread wheat
chr1D	48763794	48774773	N	N	NA	NA	chr1D	48781296	48784467	N	N	NA	NA	8	0	Ae. tauschii>Bread wheat
chr1D	48763794	48774773	N	N	NA	NA	chr1D	48871980	48891100	N	N	TraesCS1D01G067200	downstream	6	0	Ae. tauschii>Bread wheat
chr1D	48862647	48864440	N	N	TraesCS1D01G067100	genebody	chr1D	48871980	48891100	N	N	TraesCS1D01G067200	downstream	7	0	Ae. tauschii>Bread wheat
chr1D	48862647	48864440	N	N	TraesCS1D01G067100	genebody	chr1D	48900190	48919809	N	N	NA	NA	6	0	Ae. tauschii>Bread wheat
chr1D	48866690	48868280	N	N	TraesCS1D01G067100	downstream	chr1D	48881377	48891100	N	N	TraesCS1D01G067200	downstream	0	3	Ae. tauschii<Bread wheat
chr1D	48871980	48880721	N	N	NA	NA	chr1D	48900190	48919809	N	N	NA	NA	0	10	Ae. tauschii<Bread wheat
chr1D	48871980	48880721	N	N	NA	NA	chr1D	49217891	49235489	N	Y	NA	NA	0	6	Ae. tauschii<Bread wheat
chr1D	48871980	48891100	N	N	TraesCS1D01G067200	downstream	chr1D	48893496	48896428	N	N	NA	NA	13	0	Ae. tauschii>Bread wheat
chr1D	48871980	48891100	N	N	TraesCS1D01G067200	downstream	chr1D	48900190	48919809	N	N	NA	NA	33	0	Ae. tauschii>Bread wheat
chr1D	48871980	48891100	N	N	TraesCS1D01G067200	downstream	chr1D	49217891	49235489	N	Y	NA	NA	15	0	Ae. tauschii>Bread wheat
chr1D	48871980	48891100	N	N	TraesCS1D01G067200	downstream	chr1D	49411562	49432196	N	N	TraesCS1D01G067400	genebody	9	0	Ae. tauschii>Bread wheat
chr1D	48881377	48891100	N	N	TraesCS1D01G067200	downstream	chr1D	48900190	48919809	N	N	NA	NA	0	43	Ae. tauschii<Bread wheat
chr1D	48881377	48891100	N	N	TraesCS1D01G067200	downstream	chr1D	49217891	49235489	N	Y	NA	NA	0	15	Ae. tauschii<Bread wheat
chr1D	48881377	48891100	N	N	TraesCS1D01G067200	downstream	chr1D	49411562	49432196	N	N	TraesCS1D01G067400	genebody	0	9	Ae. tauschii<Bread wheat
chr1D	48900190	48919809	N	N	NA	NA	chr1D	48921727	48923414	N	N	NA	NA	0	4	Ae. tauschii<Bread wheat
chr1D	49485763	49487262	N	N	NA	NA	chr1D	49584104	49631320	N	Y	TraesCS1D01G068000	upstream	0	4	Ae. tauschii<Bread wheat
chr1D	49523931	49526892	N	N	NA	NA	chr1D	49584104	49631320	N	Y	TraesCS1D01G068000	upstream	0	5	Ae. tauschii<Bread wheat
chr1D	49572800	49582862	N	N	TraesCS1D01G067700	upstream	chr1D	49584104	49631320	N	Y	TraesCS1D01G068000	upstream	66	20	Ae. tauschii>Bread wheat
chr1D	49923562	49945098	N	N	TraesCS1D01G068300	genebody	chr1D	49947579	49953068	N	N	TraesCS1D01G068400	upstream	0	14	Ae. tauschii<Bread wheat
chr1D	49923562	49945098	N	N	TraesCS1D01G068300	genebody	chr1D	49969596	49983962	N	Y	TraesCS1D01G068500	upstream	17	32	Ae. tauschii<Bread wheat
chr1D	49947579	49953068	N	N	TraesCS1D01G068400	upstream	chr1D	49969596	49983962	N	Y	TraesCS1D01G068500	upstream	0	3	Ae. tauschii<Bread wheat
chr1D	49953936	49962505	N	Y	TraesCS1D01G068400	upstream	chr1D	49969596	49983962	N	Y	TraesCS1D01G068500	upstream	13	32	Ae. tauschii<Bread wheat
chr1D	49965181	49967678	N	N	NA	NA	chr1D	49969596	49983962	N	Y	TraesCS1D01G068500	upstream	7	15	Ae. tauschii<Bread wheat
chr1D	49969596	49983962	N	Y	TraesCS1D01G068500	upstream	chr1D	50004946	50014264	N	N	TraesCS1D01G068700	downstream	7	18	Ae. tauschii<Bread wheat
chr1D	49969596	49983962	N	Y	TraesCS1D01G068500	upstream	chr1D	50018539	50028476	N	N	TraesCS1D01G068800	upstream	2	17	Ae. tauschii<Bread wheat
chr1D	50004946	50014264	N	N	TraesCS1D01G068700	downstream	chr1D	50018539	50028476	N	N	TraesCS1D01G068800	upstream	12	22	Ae. tauschii<Bread wheat
chr1D	50884896	50907029	N	N	TraesCS1D01G070000	upstream	chr1D	50908094	50911497	N	Y	TraesCS1D01G070000	downstream	7	15	Ae. tauschii<Bread wheat
chr1D	51819929	51840630	N	N	TraesCS1D01G070700	downstream	chr1D	51858387	51885507	N	N	TraesCS1D01G071400	genebody	12	21	Ae. tauschii<Bread wheat
chr1D	52272561	52280264	N	N	NA	NA	chr1D	52337146	52348890	N	N	TraesCS1D01G071800	downstream	14	1	Ae. tauschii>Bread wheat
chr1D	52272561	52280264	N	N	NA	NA	chr1D	52355681	52364109	N	N	TraesCS1D01G072000	upstream	12	1	Ae. tauschii>Bread wheat
chr1D	52561073	52584152	N	Y	TraesCS1D01G072200	genebody	chr1D	53224624	53237807	N	N	TraesCS1D01G072700	genebody	6	0	Ae. tauschii>Bread wheat
chr1D	52561073	52584152	N	Y	TraesCS1D01G072200	genebody	chr1D	53961593	53970632	N	Y	TraesCS1D01G073100	upstream	5	0	Ae. tauschii>Bread wheat
chr1D	53149209	53169504	N	N	NA	NA	chr1D	53961633	53970632	N	Y	TraesCS1D01G073100	upstream	0	4	Ae. tauschii<Bread wheat
chr1D	53224624	53237807	N	N	TraesCS1D01G072700	genebody	chr1D	53961593	53970632	N	Y	TraesCS1D01G073100	upstream	5	0	Ae. tauschii>Bread wheat
chr1D	53246049	53254625	N	N	TraesCS1D01G072800	downstream	chr1D	53255608	53265216	N	N	TraesCS1D01G072800	upstream	25	6	Ae. tauschii>Bread wheat
chr1D	53961593	53970632	N	Y	TraesCS1D01G073100	upstream	chr1D	53978824	53984093	N	N	NA	NA	15	0	Ae. tauschii>Bread wheat
chr1D	53961593	53970632	N	Y	TraesCS1D01G073100	upstream	chr1D	54008280	54019635	N	N	NA	NA	11	0	Ae. tauschii>Bread wheat
chr1D	53961633	53970632	N	Y	TraesCS1D01G073100	upstream	chr1D	53978824	53984093	N	N	NA	NA	0	8	Ae. tauschii<Bread wheat
chr1D	53961633	53970632	N	Y	TraesCS1D01G073100	upstream	chr1D	54008280	54019635	N	N	NA	NA	0	6	Ae. tauschii<Bread wheat
chr1D	53961633	53970632	N	Y	TraesCS1D01G073100	upstream	chr1D	54908848	54924965	N	Y	TraesCS1D01G073600	genebody	0	3	Ae. tauschii<Bread wheat
chr1D	54900574	54907740	N	N	TraesCS1D01G073500	upstream	chr1D	55405961	55426190	N	Y	TraesCS1D01G074100	genebody	0	8	Ae. tauschii<Bread wheat
chr1D	54908848	54924965	N	Y	TraesCS1D01G073600	genebody	chr1D	55405961	55426190	N	Y	TraesCS1D01G074100	genebody	9	18	Ae. tauschii<Bread wheat
chr1D	55405961	55426190	N	Y	TraesCS1D01G074100	genebody	chr1D	55648946	55675303	N	Y	TraesCS1D01G074400	upstream	6	15	Ae. tauschii<Bread wheat
chr1D	58863645	58885734	N	N	TraesCS1D01G077000	upstream	chr1D	59186048	59202256	N	N	NA	NA	7	0	Ae. tauschii>Bread wheat
chr1D	59094874	59108372	N	N	NA	NA	chr1D	59186048	59202256	N	N	NA	NA	9	0	Ae. tauschii>Bread wheat
chr1D	59121283	59140435	N	Y	TraesCS1D01G077300	genebody	chr1D	59186048	59202256	N	N	NA	NA	22	3	Ae. tauschii>Bread wheat
chr1D	59186048	59202256	N	N	NA	NA	chr1D	59482007	59491401	N	N	NA	NA	9	1	Ae. tauschii>Bread wheat
chr1D	59186048	59202256	N	N	NA	NA	chr1D	59509146	59534825	N	Y	TraesCS1D01G077600	genebody	22	2	Ae. tauschii>Bread wheat
chr1D	61691139	61701841	N	Y	NA	NA	chr1D	61766198	61771799	N	N	NA	NA	4	0	Ae. tauschii>Bread wheat
chr1D	63018991	63036914	N	N	TraesCS1D01G080700	upstream	chr1D	63629689	63649869	N	N	TraesCS1D01G081500	downstream	0	4	Ae. tauschii<Bread wheat
chr1D	63353228	63364781	N	Y	TraesCS1D01G080800	upstream	chr1D	63629325	63649869	N	N	TraesCS1D01G081500	downstream	8	0	Ae. tauschii>Bread wheat
chr1D	63353228	63364781	N	Y	TraesCS1D01G080800	upstream	chr1D	63629689	63649869	N	N	TraesCS1D01G081500	downstream	0	5	Ae. tauschii<Bread wheat
chr1D	63371460	63382504	N	N	TraesCS1D01G080900	genebody	chr1D	63629325	63649869	N	N	TraesCS1D01G081500	downstream	20	0	Ae. tauschii>Bread wheat
chr1D	63371460	63382504	N	N	TraesCS1D01G080900	genebody	chr1D	63629689	63649869	N	N	TraesCS1D01G081500	downstream	0	20	Ae. tauschii<Bread wheat
chr1D	63371460	63382504	N	N	TraesCS1D01G080900	genebody	chr1D	63677842	63683281	N	N	TraesCS1D01G081600	upstream	4	0	Ae. tauschii>Bread wheat
chr1D	63540157	63546665	N	N	TraesCS1D01G081200	downstream	chr1D	63629325	63649869	N	N	TraesCS1D01G081500	downstream	13	0	Ae. tauschii>Bread wheat
chr1D	63540157	63546665	N	N	TraesCS1D01G081200	downstream	chr1D	63629689	63649869	N	N	TraesCS1D01G081500	downstream	0	7	Ae. tauschii<Bread wheat
chr1D	63553301	63557442	N	N	NA	NA	chr1D	63629325	63649869	N	N	TraesCS1D01G081500	downstream	4	0	Ae. tauschii>Bread wheat
chr1D	63607033	63611577	N	N	TraesCS1D01G081300	downstream	chr1D	63629325	63649869	N	N	TraesCS1D01G081500	downstream	10	0	Ae. tauschii>Bread wheat
chr1D	63607033	63611577	N	N	TraesCS1D01G081300	downstream	chr1D	63629689	63649869	N	N	TraesCS1D01G081500	downstream	0	4	Ae. tauschii<Bread wheat
chr1D	63615250	63617492	N	N	NA	NA	chr1D	63629689	63649869	N	N	TraesCS1D01G081500	downstream	0	4	Ae. tauschii<Bread wheat
chr1D	63618604	63620596	N	N	NA	NA	chr1D	63629325	63649869	N	N	TraesCS1D01G081500	downstream	7	0	Ae. tauschii>Bread wheat
chr1D	63623413	63625632	N	N	NA	NA	chr1D	63629325	63649869	N	N	TraesCS1D01G081500	downstream	9	0	Ae. tauschii>Bread wheat
chr1D	63629325	63649869	N	N	TraesCS1D01G081500	downstream	chr1D	63650697	63652978	N	N	NA	NA	10	0	Ae. tauschii>Bread wheat
chr1D	63629325	63649869	N	N	TraesCS1D01G081500	downstream	chr1D	63665943	63676208	N	N	NA	NA	14	0	Ae. tauschii>Bread wheat
chr1D	63629325	63649869	N	N	TraesCS1D01G081500	downstream	chr1D	63677842	63683281	N	N	TraesCS1D01G081600	upstream	11	0	Ae. tauschii>Bread wheat
chr1D	63629325	63649869	N	N	TraesCS1D01G081500	downstream	chr1D	64322358	64350313	N	Y	TraesCS1D01G082400	downstream	4	0	Ae. tauschii>Bread wheat
chr1D	63629689	63649869	N	N	TraesCS1D01G081500	downstream	chr1D	63650697	63652978	N	N	NA	NA	0	6	Ae. tauschii<Bread wheat
chr1D	63629689	63649869	N	N	TraesCS1D01G081500	downstream	chr1D	63665943	63676208	N	N	NA	NA	0	17	Ae. tauschii<Bread wheat
chr1D	63629689	63649869	N	N	TraesCS1D01G081500	downstream	chr1D	63677842	63683287	N	N	TraesCS1D01G081600	upstream	0	7	Ae. tauschii<Bread wheat
chr1D	63629689	63649869	N	N	TraesCS1D01G081500	downstream	chr1D	63892743	63898687	N	Y	NA	NA	0	3	Ae. tauschii<Bread wheat
chr1D	63629689	63649869	N	N	TraesCS1D01G081500	downstream	chr1D	63943648	63947998	N	N	TraesCS1D01G081900	downstream	0	4	Ae. tauschii<Bread wheat
chr1D	63892743	63898687	N	Y	NA	NA	chr1D	64134902	64151701	N	Y	TraesCS1D01G082200	upstream	0	3	Ae. tauschii<Bread wheat
chr1D	65083570	65093722	N	N	NA	NA	chr1D	65842104	65849004	N	N	NA	NA	0	4	Ae. tauschii<Bread wheat
chr1D	65898544	65905717	N	N	NA	NA	chr1D	66176388	66213304	N	Y	TraesCS1D01G083100	genebody	12	21	Ae. tauschii<Bread wheat
chr1D	66077005	66098305	N	Y	TraesCS1D01G082900	genebody	chr1D	66176388	66213304	N	Y	TraesCS1D01G083100	genebody	29	41	Ae. tauschii<Bread wheat
chr1D	67220550	67231963	N	N	NA	NA	chr1D	67977182	67987835	N	N	NA	NA	0	3	Ae. tauschii<Bread wheat
chr1D	67942937	67951862	N	N	NA	NA	chr1D	67977182	67987835	N	N	NA	NA	0	7	Ae. tauschii<Bread wheat
chr1D	67965264	67966729	N	N	NA	NA	chr1D	67977182	67987835	N	N	NA	NA	0	4	Ae. tauschii<Bread wheat
chr1D	67977182	67987835	N	N	NA	NA	chr1D	67994592	67997468	N	N	NA	NA	0	6	Ae. tauschii<Bread wheat
chr1D	67977182	67987835	N	N	NA	NA	chr1D	68442258	68444914	N	N	TraesCS1D01G084400	upstream	0	4	Ae. tauschii<Bread wheat
chr1D	67977182	67987835	N	N	NA	NA	chr1D	68446755	68455813	N	N	TraesCS1D01G084400	downstream	0	7	Ae. tauschii<Bread wheat
chr1D	67977182	67987835	N	N	NA	NA	chr1D	69092338	69119262	N	Y	TraesCS1D01G084700	genebody	0	3	Ae. tauschii<Bread wheat
chr1D	67977585	67987835	N	N	NA	NA	chr1D	67994592	67997468	N	N	NA	NA	6	0	Ae. tauschii>Bread wheat
chr1D	67977585	67987835	N	N	NA	NA	chr1D	68188334	68195840	N	N	NA	NA	8	0	Ae. tauschii>Bread wheat
chr1D	67977585	67987835	N	N	NA	NA	chr1D	68446755	68455813	N	N	TraesCS1D01G084400	downstream	10	0	Ae. tauschii>Bread wheat
chr1D	67977585	67987835	N	N	NA	NA	chr1D	69092338	69119262	N	Y	TraesCS1D01G084700	genebody	6	0	Ae. tauschii>Bread wheat
chr1D	69682169	69693826	N	N	NA	NA	chr1D	70097149	70132111	N	N	TraesCS1D01G085800	downstream	0	7	Ae. tauschii<Bread wheat
chr1D	70446931	70462194	N	N	TraesCS1D01G086100	downstream	chr1D	70584321	70604078	N	Y	TraesCS1D01G086400	genebody	6	19	Ae. tauschii<Bread wheat
chr1D	72879594	72893156	N	N	NA	NA	chr1D	73673189	73686274	N	N	TraesCS1D01G088000	genebody	0	8	Ae. tauschii<Bread wheat
chr1D	72879594	72893156	N	N	NA	NA	chr1D	73673189	73695647	N	N	TraesCS1D01G088000	genebody	11	0	Ae. tauschii>Bread wheat
chr1D	72896602	72908284	N	N	TraesCS1D01G087600	upstream	chr1D	73673189	73686274	N	N	TraesCS1D01G088000	genebody	0	8	Ae. tauschii<Bread wheat
chr1D	72896602	72908284	N	N	TraesCS1D01G087600	upstream	chr1D	73673189	73695647	N	N	TraesCS1D01G088000	genebody	20	0	Ae. tauschii>Bread wheat
chr1D	72896602	72908284	N	N	TraesCS1D01G087600	upstream	chr1D	73687606	73695647	N	N	TraesCS1D01G088100	downstream	0	4	Ae. tauschii<Bread wheat
chr1D	73143410	73152863	N	N	TraesCS1D01G087800	downstream	chr1D	73673189	73686274	N	N	TraesCS1D01G088000	genebody	0	6	Ae. tauschii<Bread wheat
chr1D	73143410	73152863	N	N	TraesCS1D01G087800	downstream	chr1D	73673189	73695647	N	N	TraesCS1D01G088000	genebody	12	0	Ae. tauschii>Bread wheat
chr1D	73668981	73670974	N	N	NA	NA	chr1D	73673189	73695647	N	N	TraesCS1D01G088000	genebody	8	0	Ae. tauschii>Bread wheat
chr1D	73673189	73686274	N	N	TraesCS1D01G088000	genebody	chr1D	73687606	73695647	N	N	TraesCS1D01G088100	downstream	0	29	Ae. tauschii<Bread wheat
chr1D	73673189	73686274	N	N	TraesCS1D01G088000	genebody	chr1D	73707420	73718322	N	Y	TraesCS1D01G088200	downstream	0	22	Ae. tauschii<Bread wheat
chr1D	73673189	73686274	N	N	TraesCS1D01G088000	genebody	chr1D	73720796	73733154	N	N	TraesCS1D01G088300	genebody	0	21	Ae. tauschii<Bread wheat
chr1D	73673189	73686274	N	N	TraesCS1D01G088000	genebody	chr1D	73978147	73990893	N	N	TraesCS1D01G088700	upstream	0	3	Ae. tauschii<Bread wheat
chr1D	73673189	73695647	N	N	TraesCS1D01G088000	genebody	chr1D	73700205	73701427	N	N	NA	NA	5	0	Ae. tauschii>Bread wheat
chr1D	73673189	73695647	N	N	TraesCS1D01G088000	genebody	chr1D	73707420	73718322	N	Y	TraesCS1D01G088200	downstream	53	0	Ae. tauschii>Bread wheat
chr1D	73673189	73695647	N	N	TraesCS1D01G088000	genebody	chr1D	73720796	73733154	N	N	TraesCS1D01G088300	genebody	54	0	Ae. tauschii>Bread wheat
chr1D	73673189	73695647	N	N	TraesCS1D01G088000	genebody	chr1D	74267462	74279765	N	N	TraesCS1D01G088800	upstream	8	0	Ae. tauschii>Bread wheat
chr1D	73687606	73695647	N	N	TraesCS1D01G088100	downstream	chr1D	73707420	73718322	N	Y	TraesCS1D01G088200	downstream	0	22	Ae. tauschii<Bread wheat
chr1D	73687606	73695647	N	N	TraesCS1D01G088100	downstream	chr1D	73720796	73733154	N	N	TraesCS1D01G088300	genebody	0	14	Ae. tauschii<Bread wheat
chr1D	74267462	74279765	N	N	TraesCS1D01G088800	upstream	chr1D	74292160	74295930	N	N	TraesCS1D01G088900	downstream	0	4	Ae. tauschii<Bread wheat
chr1D	74391037	74394942	N	Y	TraesCS1D01G089100	genebody	chr1D	75096012	75121819	N	Y	TraesCS1D01G089200	genebody	4	0	Ae. tauschii>Bread wheat
chr1D	75859776	75863860	N	N	NA	NA	chr1D	75868436	75882623	N	N	NA	NA	1	8	Ae. tauschii<Bread wheat
chr1D	77008355	77009797	N	N	TraesCS1D01G090700	downstream	chr1D	77355889	77372139	N	N	TraesCS1D01G091000	genebody	0	4	Ae. tauschii<Bread wheat
chr1D	77335130	77340171	N	N	TraesCS1D01G090800	downstream	chr1D	77344948	77353267	N	Y	NA	NA	7	0	Ae. tauschii>Bread wheat
chr1D	77335130	77340171	N	N	TraesCS1D01G090800	downstream	chr1D	77355889	77372139	N	N	TraesCS1D01G091000	genebody	13	0	Ae. tauschii>Bread wheat
chr1D	77335130	77340171	N	N	TraesCS1D01G090800	downstream	chr1D	77378463	77393717	N	Y	TraesCS1D01G091100	genebody	7	0	Ae. tauschii>Bread wheat
chr1D	77335282	77340171	N	N	TraesCS1D01G090800	downstream	chr1D	77355889	77372139	N	N	TraesCS1D01G091000	genebody	0	10	Ae. tauschii<Bread wheat
chr1D	77335282	77340171	N	N	TraesCS1D01G090800	downstream	chr1D	77378463	77393717	N	Y	TraesCS1D01G091100	genebody	0	3	Ae. tauschii<Bread wheat
chr1D	77378463	77393717	N	Y	TraesCS1D01G091100	genebody	chr1D	77832670	77846680	N	N	TraesCS1D01G091600	genebody	10	0	Ae. tauschii>Bread wheat
chr1D	77378463	77393717	N	Y	TraesCS1D01G091100	genebody	chr1D	77832675	77846680	N	N	TraesCS1D01G091600	genebody	0	4	Ae. tauschii<Bread wheat
chr1D	77664230	77668400	N	N	NA	NA	chr1D	77832675	77846680	N	N	TraesCS1D01G091600	genebody	0	4	Ae. tauschii<Bread wheat
chr1D	77756769	77761058	N	N	NA	NA	chr1D	77832670	77846680	N	N	TraesCS1D01G091600	genebody	8	0	Ae. tauschii>Bread wheat
chr1D	77756769	77761058	N	N	NA	NA	chr1D	77832675	77846680	N	N	TraesCS1D01G091600	genebody	0	4	Ae. tauschii<Bread wheat
chr1D	77780857	77785902	N	Y	NA	NA	chr1D	77832670	77846680	N	N	TraesCS1D01G091600	genebody	8	0	Ae. tauschii>Bread wheat
chr1D	77780857	77785902	N	Y	NA	NA	chr1D	77832675	77846680	N	N	TraesCS1D01G091600	genebody	0	5	Ae. tauschii<Bread wheat
chr1D	77828384	77830025	N	N	NA	NA	chr1D	77832670	77846680	N	N	TraesCS1D01G091600	genebody	6	0	Ae. tauschii>Bread wheat
chr1D	77832670	77846680	N	N	TraesCS1D01G091600	genebody	chr1D	77860047	77863428	N	N	NA	NA	8	0	Ae. tauschii>Bread wheat
chr1D	77832670	77846680	N	N	TraesCS1D01G091600	genebody	chr1D	77864170	77873998	N	N	NA	NA	18	0	Ae. tauschii>Bread wheat
chr1D	77832670	77846680	N	N	TraesCS1D01G091600	genebody	chr1D	78054254	78067597	N	N	TraesCS1D01G091700	upstream	12	0	Ae. tauschii>Bread wheat
chr1D	77832670	77846680	N	N	TraesCS1D01G091600	genebody	chr1D	78118732	78132348	N	N	NA	NA	9	0	Ae. tauschii>Bread wheat
chr1D	77832675	77846680	N	N	TraesCS1D01G091600	genebody	chr1D	77860047	77863428	N	N	NA	NA	0	5	Ae. tauschii<Bread wheat
chr1D	77832675	77846680	N	N	TraesCS1D01G091600	genebody	chr1D	77864170	77873998	N	N	NA	NA	0	18	Ae. tauschii<Bread wheat
chr1D	77832675	77846680	N	N	TraesCS1D01G091600	genebody	chr1D	78031561	78033308	N	N	NA	NA	0	3	Ae. tauschii<Bread wheat
chr1D	77832675	77846680	N	N	TraesCS1D01G091600	genebody	chr1D	78054254	78067597	N	N	TraesCS1D01G091700	upstream	0	9	Ae. tauschii<Bread wheat
chr1D	77832675	77846680	N	N	TraesCS1D01G091600	genebody	chr1D	78068418	78071516	N	Y	TraesCS1D01G091700	upstream	0	3	Ae. tauschii<Bread wheat
chr1D	77832675	77846680	N	N	TraesCS1D01G091600	genebody	chr1D	78108377	78117849	N	N	TraesCS1D01G091800	upstream	0	9	Ae. tauschii<Bread wheat
chr1D	77832675	77846680	N	N	TraesCS1D01G091600	genebody	chr1D	78118732	78132348	N	N	NA	NA	0	7	Ae. tauschii<Bread wheat
chr1D	78118732	78132348	N	N	NA	NA	chr1D	78964075	78976884	N	N	TraesCS1D01G092200	genebody	3	10	Ae. tauschii<Bread wheat
chr1D	80268618	80281958	N	N	NA	NA	chr1D	80286147	80295580	N	N	TraesCS1D01G094500	downstream	15	27	Ae. tauschii<Bread wheat
chr1D	81281613	81285540	N	N	TraesCS1D01G096000	upstream	chr1D	81719916	81731971	N	Y	TraesCS1D01G096400	upstream	4	0	Ae. tauschii>Bread wheat
chr1D	84497301	84507706	N	N	TraesCS1D01G097400	genebody	chr1D	84562670	84571712	N	Y	TraesCS1D01G097500	downstream	0	11	Ae. tauschii<Bread wheat
chr1D	84497301	84507706	N	N	TraesCS1D01G097400	genebody	chr1D	85170425	85204756	N	N	TraesCS1D01G098500	genebody	0	6	Ae. tauschii<Bread wheat
chr1D	84497631	84507706	N	N	TraesCS1D01G097400	genebody	chr1D	84562670	84571712	N	Y	TraesCS1D01G097500	downstream	11	0	Ae. tauschii>Bread wheat
chr1D	84497631	84507706	N	N	TraesCS1D01G097400	genebody	chr1D	85170425	85204756	N	N	TraesCS1D01G098500	genebody	7	0	Ae. tauschii>Bread wheat
chr1D	86063929	86072303	N	N	NA	NA	chr1D	86093456	86116463	N	N	TraesCS1D01G098900	genebody	21	3	Ae. tauschii>Bread wheat
chr1D	87830441	87835919	N	N	NA	NA	chr1D	87893535	87910479	N	N	TraesCS1D01G100300	downstream	0	9	Ae. tauschii<Bread wheat
chr1D	87830459	87835919	N	N	NA	NA	chr1D	87893535	87910479	N	N	TraesCS1D01G100300	downstream	7	0	Ae. tauschii>Bread wheat
chr1D	90147686	90155606	chr1D_89971391_94935961	N	TraesCS1D01G101900	downstream	chr1D	90156465	90170542	chr1D_89971391_94935961	Y	NA	NA	40	13	Ae. tauschii>Bread wheat
chr1D	90147686	90155606	chr1D_89971391_94935961	N	TraesCS1D01G101900	downstream	chr1D	90252320	90258294	chr1D_89971391_94935961	Y	NA	NA	0	8	Ae. tauschii<Bread wheat
chr1D	90147686	90155606	chr1D_89971391_94935961	N	TraesCS1D01G101900	downstream	chr1D	90372857	90379480	chr1D_89971391_94935961	N	NA	NA	4	0	Ae. tauschii>Bread wheat
chr1D	90156465	90170542	chr1D_89971391_94935961	Y	NA	NA	chr1D	90624850	90650342	chr1D_89971391_94935961	Y	TraesCS1D01G102500	upstream	5	0	Ae. tauschii>Bread wheat
chr1D	90578672	90584934	chr1D_89971391_94935961	Y	TraesCS1D01G102100	downstream	chr1D	90624850	90650342	chr1D_89971391_94935961	Y	TraesCS1D01G102500	upstream	2	10	Ae. tauschii<Bread wheat
chr1D	90615907	90619493	chr1D_89971391_94935961	N	NA	NA	chr1D	90624850	90650342	chr1D_89971391_94935961	Y	TraesCS1D01G102500	upstream	5	0	Ae. tauschii>Bread wheat
chr1D	90615907	90619544	chr1D_89971391_94935961	N	NA	NA	chr1D	90624850	90650342	chr1D_89971391_94935961	Y	TraesCS1D01G102500	upstream	0	4	Ae. tauschii<Bread wheat
chr1D	93088428	93138048	chr1D_89971391_94935961	Y	TraesCS1D01G103800	genebody	chr1D	93816025	93823499	chr1D_89971391_94935961	N	TraesCS1D01G104000	downstream	15	2	Ae. tauschii>Bread wheat
chr1D	93088428	93138048	chr1D_89971391_94935961	Y	TraesCS1D01G103800	genebody	chr1D	93834029	93839069	chr1D_89971391_94935961	N	NA	NA	7	0	Ae. tauschii>Bread wheat
chr1D	93088428	93138048	chr1D_89971391_94935961	Y	TraesCS1D01G103800	genebody	chr1D	94042390	94067904	chr1D_89971391_94935961	Y	TraesCS1D01G104100	genebody	33	53	Ae. tauschii<Bread wheat
chr1D	93816025	93823499	chr1D_89971391_94935961	N	TraesCS1D01G104000	downstream	chr1D	94042390	94067904	chr1D_89971391_94935961	Y	TraesCS1D01G104100	genebody	8	0	Ae. tauschii>Bread wheat
chr1D	97528358	97544846	N	N	TraesCS1D01G105600	downstream	chr1D	97775731	97780854	N	N	NA	NA	10	0	Ae. tauschii>Bread wheat
chr1D	97528358	97544846	N	N	TraesCS1D01G105600	downstream	chr1D	97781509	97785719	N	N	NA	NA	10	1	Ae. tauschii>Bread wheat
chr1D	97908270	97924149	N	Y	TraesCS1D01G105800	downstream	chr1D	98139554	98142746	N	N	NA	NA	1	6	Ae. tauschii<Bread wheat
chr1D	98822702	98852135	N	Y	TraesCS1D01G106300	genebody	chr1D	99656437	99675293	N	Y	TraesCS1D01G106800	upstream	3	9	Ae. tauschii<Bread wheat
chr1D	104561834	104564358	N	N	TraesCS1D01G110700	downstream	chr1D	104565649	104581373	N	N	TraesCS1D01G110700	upstream	9	0	Ae. tauschii>Bread wheat
chr1D	104562253	104564358	N	N	TraesCS1D01G110700	downstream	chr1D	104565649	104581373	N	N	TraesCS1D01G110700	upstream	0	3	Ae. tauschii<Bread wheat
chr1D	104565649	104581373	N	N	TraesCS1D01G110700	upstream	chr1D	105278505	105287937	N	N	NA	NA	5	0	Ae. tauschii>Bread wheat
chr1D	105150539	105165141	N	N	NA	NA	chr1D	105278505	105287421	N	N	NA	NA	0	8	Ae. tauschii<Bread wheat
chr1D	105150539	105165141	N	N	NA	NA	chr1D	105278505	105287937	N	N	NA	NA	7	0	Ae. tauschii>Bread wheat
chr1D	105269182	105273882	N	N	NA	NA	chr1D	105278505	105287421	N	N	NA	NA	0	7	Ae. tauschii<Bread wheat
chr1D	105269182	105273882	N	N	NA	NA	chr1D	105278505	105287937	N	N	NA	NA	8	0	Ae. tauschii>Bread wheat
chr1D	105278505	105287421	N	N	NA	NA	chr1D	105292601	105295066	N	N	NA	NA	0	4	Ae. tauschii<Bread wheat
chr1D	105278505	105287421	N	N	NA	NA	chr1D	105335507	105342583	N	N	NA	NA	0	7	Ae. tauschii<Bread wheat
chr1D	105278505	105287421	N	N	NA	NA	chr1D	105770604	105792162	N	N	NA	NA	0	6	Ae. tauschii<Bread wheat
chr1D	105278505	105287937	N	N	NA	NA	chr1D	105335507	105342583	N	N	NA	NA	7	0	Ae. tauschii>Bread wheat
chr1D	105278505	105287937	N	N	NA	NA	chr1D	105770604	105792162	N	N	NA	NA	5	0	Ae. tauschii>Bread wheat
chr1D	106945827	106963401	N	Y	TraesCS1D01G111500	upstream	chr1D	107181840	107184703	N	N	NA	NA	0	3	Ae. tauschii<Bread wheat
chr1D	109065983	109069346	N	N	NA	NA	chr1D	109077610	109089005	N	N	NA	NA	0	3	Ae. tauschii<Bread wheat
chr1D	109070852	109072424	N	N	NA	NA	chr1D	109077610	109089005	N	N	NA	NA	0	4	Ae. tauschii<Bread wheat
chr1D	109077610	109086406	N	N	NA	NA	chr1D	109089558	109094535	N	N	NA	NA	10	0	Ae. tauschii>Bread wheat
chr1D	109077610	109086406	N	N	NA	NA	chr1D	109096205	109101116	N	N	NA	NA	5	0	Ae. tauschii>Bread wheat
chr1D	109077610	109086406	N	N	NA	NA	chr1D	109114615	109122273	N	N	NA	NA	5	0	Ae. tauschii>Bread wheat
chr1D	109077610	109086406	N	N	NA	NA	chr1D	109470777	109477636	N	N	TraesCS1D01G113100	genebody	5	0	Ae. tauschii>Bread wheat
chr1D	109077610	109089005	N	N	NA	NA	chr1D	109096205	109101116	N	N	NA	NA	0	7	Ae. tauschii<Bread wheat
chr1D	109812366	109820312	N	Y	TraesCS1D01G113400	upstream	chr1D	109939326	109949682	N	N	TraesCS1D01G113500	downstream	3	11	Ae. tauschii<Bread wheat
chr1D	109812366	109820312	N	Y	TraesCS1D01G113400	upstream	chr1D	109964331	109979905	N	N	TraesCS1D01G113600	genebody	3	12	Ae. tauschii<Bread wheat
chr1D	109980515	109990790	N	Y	TraesCS1D01G113800	downstream	chr1D	109998674	110000363	N	N	NA	NA	0	6	Ae. tauschii<Bread wheat
chr1D	109980515	109990790	N	Y	TraesCS1D01G113800	downstream	chr1D	110070245	110076409	N	N	NA	NA	1	7	Ae. tauschii<Bread wheat
chr1D	109980515	109990790	N	Y	TraesCS1D01G113800	downstream	chr1D	110331681	110347705	N	N	TraesCS1D01G114200	downstream	2	9	Ae. tauschii<Bread wheat
chr1D	109998674	110000363	N	N	NA	NA	chr1D	110006219	110021712	N	N	TraesCS1D01G113900	downstream	0	4	Ae. tauschii<Bread wheat
chr1D	111943049	111954199	chr1D_110525498_250181347	N	TraesCS1D01G116100	genebody	chr1D	111964028	111984158	chr1D_110525498_250181347	N	TraesCS1D01G116200	genebody	34	8	Ae. tauschii>Bread wheat
chr1D	112785594	112801811	chr1D_110525498_250181347	N	NA	NA	chr1D	112803137	112804523	chr1D_110525498_250181347	N	NA	NA	5	0	Ae. tauschii>Bread wheat
chr1D	112785594	112801811	chr1D_110525498_250181347	N	NA	NA	chr1D	113831671	113838385	chr1D_110525498_250181347	N	NA	NA	0	5	Ae. tauschii<Bread wheat
chr1D	113831122	113838385	chr1D_110525498_250181347	N	NA	NA	chr1D	113849723	113857976	chr1D_110525498_250181347	N	TraesCS1D01G117300	downstream	4	0	Ae. tauschii>Bread wheat
chr1D	113831122	113838385	chr1D_110525498_250181347	N	NA	NA	chr1D	113992772	114025509	chr1D_110525498_250181347	N	TraesCS1D01G117900	downstream	5	0	Ae. tauschii>Bread wheat
chr1D	113831671	113838385	chr1D_110525498_250181347	N	NA	NA	chr1D	113992772	114025509	chr1D_110525498_250181347	N	TraesCS1D01G117900	downstream	0	4	Ae. tauschii<Bread wheat
chr1D	114369369	114373708	chr1D_110525498_250181347	N	NA	NA	chr1D	115366208	115376024	chr1D_110525498_250181347	Y	TraesCS1D01G119100	downstream	0	3	Ae. tauschii<Bread wheat
chr1D	116902877	116914444	chr1D_110525498_250181347	Y	NA	NA	chr1D	117022324	117026624	chr1D_110525498_250181347	N	NA	NA	0	6	Ae. tauschii<Bread wheat
chr1D	117046262	117056190	chr1D_110525498_250181347	Y	NA	NA	chr1D	118918064	118932824	chr1D_110525498_250181347	Y	TraesCS1D01G120400	downstream	5	0	Ae. tauschii>Bread wheat
chr1D	117982659	117984900	chr1D_110525498_250181347	N	NA	NA	chr1D	118507358	118513789	chr1D_110525498_250181347	N	TraesCS1D01G120100	downstream	0	4	Ae. tauschii<Bread wheat
chr1D	117982659	117984900	chr1D_110525498_250181347	N	NA	NA	chr1D	118918064	118932824	chr1D_110525498_250181347	Y	TraesCS1D01G120400	downstream	0	3	Ae. tauschii<Bread wheat
chr1D	119970547	119979397	chr1D_110525498_250181347	N	NA	NA	chr1D	120040267	120041850	chr1D_110525498_250181347	N	TraesCS1D01G120900	downstream	0	3	Ae. tauschii<Bread wheat
chr1D	120545524	120547527	chr1D_110525498_250181347	N	NA	NA	chr1D	121135131	121145098	chr1D_110525498_250181347	Y	TraesCS1D01G121200	genebody	0	3	Ae. tauschii<Bread wheat
chr1D	122898350	122907538	chr1D_110525498_250181347	Y	TraesCS1D01G122400	downstream	chr1D	123099803	123118914	chr1D_110525498_250181347	Y	TraesCS1D01G122500	genebody	7	18	Ae. tauschii<Bread wheat
chr1D	125075759	125088603	chr1D_110525498_250181347	N	TraesCS1D01G123400	genebody	chr1D	125128495	125132628	chr1D_110525498_250181347	Y	NA	NA	0	5	Ae. tauschii<Bread wheat
chr1D	136946550	136958080	chr1D_110525498_250181347	N	TraesCS1D01G125900	upstream	chr1D	137060921	137077421	chr1D_110525498_250181347	Y	TraesCS1D01G126000	genebody	2	15	Ae. tauschii<Bread wheat
chr1D	139530065	139543413	chr1D_110525498_250181347	Y	TraesCS1D01G127200	genebody	chr1D	140046830	140055369	chr1D_110525498_250181347	Y	TraesCS1D01G127500	genebody	1	6	Ae. tauschii<Bread wheat
chr1D	143311719	143313860	chr1D_110525498_250181347	N	TraesCS1D01G129800	upstream	chr1D	143318510	143353400	chr1D_110525498_250181347	Y	TraesCS1D01G129900	genebody	0	5	Ae. tauschii<Bread wheat
chr1D	143311751	143313860	chr1D_110525498_250181347	N	TraesCS1D01G129800	upstream	chr1D	143318510	143353400	chr1D_110525498_250181347	Y	TraesCS1D01G129900	genebody	5	0	Ae. tauschii>Bread wheat
chr1D	143373816	143380861	chr1D_110525498_250181347	N	NA	NA	chr1D	143779075	143789118	chr1D_110525498_250181347	Y	NA	NA	0	4	Ae. tauschii<Bread wheat
chr1D	143894864	143897198	chr1D_110525498_250181347	N	NA	NA	chr1D	143947880	143962462	chr1D_110525498_250181347	Y	TraesCS1D01G130400	upstream	8	0	Ae. tauschii>Bread wheat
chr1D	144235037	144239656	chr1D_110525498_250181347	N	TraesCS1D01G130500	downstream	chr1D	491422022	491426220	N	N	NA	NA	0	3	Ae. tauschii<Bread wheat
chr1D	150936222	150954979	chr1D_110525498_250181347	N	TraesCS1D01G131300	genebody	chr1D	150955651	150957921	chr1D_110525498_250181347	N	TraesCS1D01G131300	upstream	19	0	Ae. tauschii>Bread wheat
chr1D	150936222	150954979	chr1D_110525498_250181347	N	TraesCS1D01G131300	genebody	chr1D	150955651	150958708	chr1D_110525498_250181347	N	TraesCS1D01G131300	upstream	0	7	Ae. tauschii<Bread wheat
chr1D	155706707	155708216	chr1D_110525498_250181347	N	NA	NA	chr1D	155718652	155736649	chr1D_110525498_250181347	N	TraesCS1D01G131800	genebody	5	0	Ae. tauschii>Bread wheat
chr1D	157976137	157982368	chr1D_110525498_250181347	N	NA	NA	chr1D	158091398	158121034	chr1D_110525498_250181347	N	TraesCS1D01G132600	genebody	20	0	Ae. tauschii>Bread wheat
chr1D	164808088	164811069	chr1D_110525498_250181347	N	NA	NA	chr1D	165172152	165191461	chr1D_110525498_250181347	N	TraesCS1D01G133900	downstream	0	3	Ae. tauschii<Bread wheat
chr1D	165192567	165207617	chr1D_110525498_250181347	N	TraesCS1D01G134000	downstream	chr1D	165464522	165466782	chr1D_110525498_250181347	N	NA	NA	5	0	Ae. tauschii>Bread wheat
chr1D	180349272	180358549	chr1D_110525498_250181347	N	TraesCS1D01G136200	upstream	chr1D	180370622	180385881	chr1D_110525498_250181347	N	NA	NA	3	12	Ae. tauschii<Bread wheat
chr1D	180829309	180853066	chr1D_110525498_250181347	Y	TraesCS1D01G136300	genebody	chr1D	180854420	180865970	chr1D_110525498_250181347	Y	TraesCS1D01G136300	genebody	110	56	Ae. tauschii>Bread wheat
chr1D	180829309	180853066	chr1D_110525498_250181347	Y	TraesCS1D01G136300	genebody	chr1D	181624881	181640072	chr1D_110525498_250181347	Y	TraesCS1D01G136400	genebody	21	6	Ae. tauschii>Bread wheat
chr1D	192490362	192495548	chr1D_110525498_250181347	N	NA	NA	chr1D	192543145	192575828	chr1D_110525498_250181347	Y	TraesCS1D01G139500	upstream	8	0	Ae. tauschii>Bread wheat
chr1D	193959198	193967871	chr1D_110525498_250181347	Y	TraesCS1D01G140700	downstream	chr1D	194455141	194473691	chr1D_110525498_250181347	N	TraesCS1D01G141200	genebody	0	5	Ae. tauschii<Bread wheat
chr1D	194455141	194473691	chr1D_110525498_250181347	N	TraesCS1D01G141200	genebody	chr1D	195183265	195198752	chr1D_110525498_250181347	N	TraesCS1D01G141500	downstream	7	18	Ae. tauschii<Bread wheat
chr1D	195992598	195997813	chr1D_110525498_250181347	N	NA	NA	chr1D	196467743	196479838	chr1D_110525498_250181347	Y	TraesCS1D01G141800	genebody	0	4	Ae. tauschii<Bread wheat
chr1D	196467743	196479838	chr1D_110525498_250181347	Y	TraesCS1D01G141800	genebody	chr1D	196574377	196582914	chr1D_110525498_250181347	N	NA	NA	7	0	Ae. tauschii>Bread wheat
chr1D	196483108	196494526	chr1D_110525498_250181347	N	TraesCS1D01G142000	downstream	chr1D	196525378	196528703	chr1D_110525498_250181347	N	NA	NA	7	0	Ae. tauschii>Bread wheat
chr1D	196483108	196494526	chr1D_110525498_250181347	N	TraesCS1D01G142000	downstream	chr1D	196574377	196582914	chr1D_110525498_250181347	N	NA	NA	5	0	Ae. tauschii>Bread wheat
chr1D	196483108	196494526	chr1D_110525498_250181347	N	TraesCS1D01G142000	downstream	chr1D	196574506	196582914	chr1D_110525498_250181347	N	NA	NA	0	8	Ae. tauschii<Bread wheat
chr1D	196574377	196582914	chr1D_110525498_250181347	N	NA	NA	chr1D	196591423	196593245	chr1D_110525498_250181347	N	NA	NA	5	0	Ae. tauschii>Bread wheat
chr1D	196574377	196582914	chr1D_110525498_250181347	N	NA	NA	chr1D	196606009	196614256	chr1D_110525498_250181347	N	TraesCS1D01G142100	downstream	6	0	Ae. tauschii>Bread wheat
chr1D	196574506	196582914	chr1D_110525498_250181347	N	NA	NA	chr1D	196791407	196804589	chr1D_110525498_250181347	N	TraesCS1D01G142200	genebody	0	4	Ae. tauschii<Bread wheat
chr1D	196574506	196582914	chr1D_110525498_250181347	N	NA	NA	chr1D	196805435	196826531	chr1D_110525498_250181347	N	TraesCS1D01G142200	genebody	0	4	Ae. tauschii<Bread wheat
chr1D	199417447	199428035	chr1D_110525498_250181347	N	TraesCS1D01G143900	genebody	chr1D	199593351	199608100	chr1D_110525498_250181347	N	TraesCS1D01G144100	downstream	0	7	Ae. tauschii<Bread wheat
chr1D	199417447	199428035	chr1D_110525498_250181347	N	TraesCS1D01G143900	genebody	chr1D	199593351	199608320	chr1D_110525498_250181347	N	TraesCS1D01G144100	downstream	15	0	Ae. tauschii>Bread wheat
chr1D	199564158	199566445	chr1D_110525498_250181347	Y	NA	NA	chr1D	199593351	199608320	chr1D_110525498_250181347	N	TraesCS1D01G144100	downstream	9	0	Ae. tauschii>Bread wheat
chr1D	199573419	199575304	chr1D_110525498_250181347	N	NA	NA	chr1D	199593351	199608100	chr1D_110525498_250181347	N	TraesCS1D01G144100	downstream	0	3	Ae. tauschii<Bread wheat
chr1D	199593351	199608100	chr1D_110525498_250181347	N	TraesCS1D01G144100	downstream	chr1D	199620354	199623875	chr1D_110525498_250181347	Y	TraesCS1D01G144200	upstream	0	5	Ae. tauschii<Bread wheat
chr1D	199593351	199608100	chr1D_110525498_250181347	N	TraesCS1D01G144100	downstream	chr1D	199829760	199853396	chr1D_110525498_250181347	Y	TraesCS1D01G144400	genebody	0	15	Ae. tauschii<Bread wheat
chr1D	199593351	199608100	chr1D_110525498_250181347	N	TraesCS1D01G144100	downstream	chr1D	199864428	199879205	chr1D_110525498_250181347	Y	TraesCS1D01G144700	genebody	0	5	Ae. tauschii<Bread wheat
chr1D	199593351	199608320	chr1D_110525498_250181347	N	TraesCS1D01G144100	downstream	chr1D	199620354	199623875	chr1D_110525498_250181347	Y	TraesCS1D01G144200	upstream	4	0	Ae. tauschii>Bread wheat
chr1D	199593351	199608320	chr1D_110525498_250181347	N	TraesCS1D01G144100	downstream	chr1D	199829760	199853396	chr1D_110525498_250181347	Y	TraesCS1D01G144400	genebody	20	0	Ae. tauschii>Bread wheat
chr1D	199829760	199853396	chr1D_110525498_250181347	Y	TraesCS1D01G144400	genebody	chr1D	199944844	199952946	chr1D_110525498_250181347	N	NA	NA	1	13	Ae. tauschii<Bread wheat
chr1D	199864428	199879205	chr1D_110525498_250181347	Y	TraesCS1D01G144700	genebody	chr1D	199903008	199904271	chr1D_110525498_250181347	N	NA	NA	4	0	Ae. tauschii>Bread wheat
chr1D	199923331	199929821	chr1D_110525498_250181347	N	TraesCS1D01G144800	downstream	chr1D	199944844	199952946	chr1D_110525498_250181347	N	NA	NA	4	11	Ae. tauschii<Bread wheat
chr1D	199944844	199952946	chr1D_110525498_250181347	N	NA	NA	chr1D	200210388	200223768	chr1D_110525498_250181347	N	TraesCS1D01G145000	downstream	0	8	Ae. tauschii<Bread wheat
chr1D	201474789	201479319	chr1D_110525498_250181347	N	NA	NA	chr1D	201482949	201497719	chr1D_110525498_250181347	Y	TraesCS1D01G145900	genebody	0	7	Ae. tauschii<Bread wheat
chr1D	202294947	202300953	chr1D_110525498_250181347	N	NA	NA	chr1D	202309608	202323921	chr1D_110525498_250181347	Y	NA	NA	0	3	Ae. tauschii<Bread wheat
chr1D	202294947	202301001	chr1D_110525498_250181347	N	NA	NA	chr1D	202309608	202323921	chr1D_110525498_250181347	Y	NA	NA	5	0	Ae. tauschii>Bread wheat
chr1D	202982075	202988392	chr1D_110525498_250181347	N	TraesCS1D01G146800	upstream	chr1D	203142664	203162231	chr1D_110525498_250181347	N	NA	NA	7	0	Ae. tauschii>Bread wheat
chr1D	203142664	203162231	chr1D_110525498_250181347	N	NA	NA	chr1D	203264186	203277330	chr1D_110525498_250181347	N	TraesCS1D01G146900	downstream	0	13	Ae. tauschii<Bread wheat
chr1D	203142664	203162231	chr1D_110525498_250181347	N	NA	NA	chr1D	203264807	203277330	chr1D_110525498_250181347	N	TraesCS1D01G146900	downstream	23	0	Ae. tauschii>Bread wheat
chr1D	203247468	203249797	chr1D_110525498_250181347	N	NA	NA	chr1D	203264186	203277330	chr1D_110525498_250181347	N	TraesCS1D01G146900	downstream	0	3	Ae. tauschii<Bread wheat
chr1D	203257859	203259862	chr1D_110525498_250181347	N	NA	NA	chr1D	203264186	203277330	chr1D_110525498_250181347	N	TraesCS1D01G146900	downstream	0	5	Ae. tauschii<Bread wheat
chr1D	203264186	203277330	chr1D_110525498_250181347	N	TraesCS1D01G146900	downstream	chr1D	203278941	203300215	chr1D_110525498_250181347	N	TraesCS1D01G147100	downstream	0	46	Ae. tauschii<Bread wheat
chr1D	203264186	203277330	chr1D_110525498_250181347	N	TraesCS1D01G146900	downstream	chr1D	203309190	203325135	chr1D_110525498_250181347	Y	NA	NA	0	10	Ae. tauschii<Bread wheat
chr1D	203264186	203277330	chr1D_110525498_250181347	N	TraesCS1D01G146900	downstream	chr1D	203339314	203354454	chr1D_110525498_250181347	N	NA	NA	0	6	Ae. tauschii<Bread wheat
chr1D	203264807	203277330	chr1D_110525498_250181347	N	TraesCS1D01G146900	downstream	chr1D	203278941	203300215	chr1D_110525498_250181347	N	TraesCS1D01G147100	downstream	70	0	Ae. tauschii>Bread wheat
chr1D	203264807	203277330	chr1D_110525498_250181347	N	TraesCS1D01G146900	downstream	chr1D	203309190	203325135	chr1D_110525498_250181347	Y	NA	NA	16	0	Ae. tauschii>Bread wheat
chr1D	203264807	203277330	chr1D_110525498_250181347	N	TraesCS1D01G146900	downstream	chr1D	203339314	203354454	chr1D_110525498_250181347	N	NA	NA	8	0	Ae. tauschii>Bread wheat
chr1D	203264807	203277330	chr1D_110525498_250181347	N	TraesCS1D01G146900	downstream	chr1D	203426775	203432829	chr1D_110525498_250181347	N	TraesCS1D01G147200	downstream	4	0	Ae. tauschii>Bread wheat
chr1D	203264807	203277330	chr1D_110525498_250181347	N	TraesCS1D01G146900	downstream	chr1D	204016041	204059311	chr1D_110525498_250181347	N	TraesCS1D01G148100	genebody	6	0	Ae. tauschii>Bread wheat
chr1D	203339314	203354454	chr1D_110525498_250181347	N	NA	NA	chr1D	203357316	203359466	chr1D_110525498_250181347	N	NA	NA	13	0	Ae. tauschii>Bread wheat
chr1D	203339314	203354454	chr1D_110525498_250181347	N	NA	NA	chr1D	203357316	203359608	chr1D_110525498_250181347	N	NA	NA	0	7	Ae. tauschii<Bread wheat
chr1D	203978385	203983670	chr1D_110525498_250181347	Y	NA	NA	chr1D	203999405	204010923	chr1D_110525498_250181347	Y	NA	NA	4	0	Ae. tauschii>Bread wheat
chr1D	203978588	203983670	chr1D_110525498_250181347	Y	NA	NA	chr1D	204016041	204059311	chr1D_110525498_250181347	N	TraesCS1D01G148100	genebody	0	4	Ae. tauschii<Bread wheat
chr1D	204459198	204465276	chr1D_110525498_250181347	N	NA	NA	chr1D	204473211	204485489	chr1D_110525498_250181347	Y	TraesCS1D01G148700	downstream	5	0	Ae. tauschii>Bread wheat
chr1D	204459198	204466089	chr1D_110525498_250181347	N	NA	NA	chr1D	204473211	204485489	chr1D_110525498_250181347	Y	TraesCS1D01G148700	downstream	0	5	Ae. tauschii<Bread wheat
chr1D	205086707	205090196	chr1D_110525498_250181347	N	NA	NA	chr1D	205099294	205100970	chr1D_110525498_250181347	N	NA	NA	0	3	Ae. tauschii<Bread wheat
chr1D	206071246	206076378	chr1D_110525498_250181347	N	TraesCS1D01G149600	downstream	chr1D	254379316	254405186	N	N	TraesCS1D01G179400	downstream	14	0	Ae. tauschii>Bread wheat
chr1D	206071246	206076378	chr1D_110525498_250181347	N	TraesCS1D01G149600	downstream	chr1D	394175808	394181988	chr1D_393635552_394948172	N	TraesCS1D01G295700	upstream	12	0	Ae. tauschii>Bread wheat
chr1D	206071246	206076378	chr1D_110525498_250181347	N	TraesCS1D01G149600	downstream	chr1D	483913684	483924599	N	N	TraesCS1D01G435300	downstream	6	0	Ae. tauschii>Bread wheat
chr1D	206488768	206515140	chr1D_110525498_250181347	N	TraesCS1D01G150000	genebody	chr1D	207264108	207277297	chr1D_110525498_250181347	Y	NA	NA	2	9	Ae. tauschii<Bread wheat
chr1D	206948201	206964293	chr1D_110525498_250181347	N	NA	NA	chr1D	207135636	207147399	chr1D_110525498_250181347	N	NA	NA	11	1	Ae. tauschii>Bread wheat
chr1D	206948201	206964293	chr1D_110525498_250181347	N	NA	NA	chr1D	207149902	207153073	chr1D_110525498_250181347	N	TraesCS1D01G150200	upstream	8	0	Ae. tauschii>Bread wheat
chr1D	206948201	206964293	chr1D_110525498_250181347	N	NA	NA	chr1D	207264108	207277297	chr1D_110525498_250181347	Y	NA	NA	6	15	Ae. tauschii<Bread wheat
chr1D	206968214	206977296	chr1D_110525498_250181347	N	NA	NA	chr1D	207135636	207147399	chr1D_110525498_250181347	N	NA	NA	12	0	Ae. tauschii>Bread wheat
chr1D	206968214	206977296	chr1D_110525498_250181347	N	NA	NA	chr1D	207149902	207153073	chr1D_110525498_250181347	N	TraesCS1D01G150200	upstream	8	0	Ae. tauschii>Bread wheat
chr1D	207264108	207277297	chr1D_110525498_250181347	Y	NA	NA	chr1D	208082805	208100968	chr1D_110525498_250181347	N	NA	NA	0	4	Ae. tauschii<Bread wheat
chr1D	207291035	207296112	chr1D_110525498_250181347	N	NA	NA	chr1D	208082805	208100968	chr1D_110525498_250181347	N	NA	NA	0	4	Ae. tauschii<Bread wheat
chr1D	207651027	207660083	chr1D_110525498_250181347	Y	TraesCS1D01G150300	upstream	chr1D	208082805	208100968	chr1D_110525498_250181347	N	NA	NA	0	5	Ae. tauschii<Bread wheat
chr1D	208079086	208080621	chr1D_110525498_250181347	N	NA	NA	chr1D	208082805	208100968	chr1D_110525498_250181347	N	NA	NA	0	5	Ae. tauschii<Bread wheat
chr1D	208082805	208100968	chr1D_110525498_250181347	N	NA	NA	chr1D	208180087	208189007	chr1D_110525498_250181347	Y	NA	NA	0	21	Ae. tauschii<Bread wheat
chr1D	208082805	208100968	chr1D_110525498_250181347	N	NA	NA	chr1D	208272126	208283956	chr1D_110525498_250181347	Y	TraesCS1D01G150400	downstream	0	9	Ae. tauschii<Bread wheat
chr1D	208082805	208100968	chr1D_110525498_250181347	N	NA	NA	chr1D	208393761	208430573	chr1D_110525498_250181347	Y	TraesCS1D01G150700	upstream	0	19	Ae. tauschii<Bread wheat
chr1D	208817020	208827534	chr1D_110525498_250181347	Y	TraesCS1D01G151000	downstream	chr1D	209722351	209735719	chr1D_110525498_250181347	N	NA	NA	0	4	Ae. tauschii<Bread wheat
chr1D	209509305	209524655	chr1D_110525498_250181347	Y	TraesCS1D01G151300	genebody	chr1D	209722184	209735719	chr1D_110525498_250181347	N	NA	NA	8	0	Ae. tauschii>Bread wheat
chr1D	209509305	209524655	chr1D_110525498_250181347	Y	TraesCS1D01G151300	genebody	chr1D	209722351	209735719	chr1D_110525498_250181347	N	NA	NA	0	7	Ae. tauschii<Bread wheat
chr1D	209544408	209551087	chr1D_110525498_250181347	N	NA	NA	chr1D	209722351	209735719	chr1D_110525498_250181347	N	NA	NA	0	3	Ae. tauschii<Bread wheat
chr1D	209564069	209572309	chr1D_110525498_250181347	N	NA	NA	chr1D	209722184	209735719	chr1D_110525498_250181347	N	NA	NA	4	0	Ae. tauschii>Bread wheat
chr1D	209709397	209713152	chr1D_110525498_250181347	N	NA	NA	chr1D	209722184	209735719	chr1D_110525498_250181347	N	NA	NA	6	0	Ae. tauschii>Bread wheat
chr1D	209709397	209713152	chr1D_110525498_250181347	N	NA	NA	chr1D	209722351	209735719	chr1D_110525498_250181347	N	NA	NA	0	10	Ae. tauschii<Bread wheat
chr1D	209717550	209718961	chr1D_110525498_250181347	N	NA	NA	chr1D	209722351	209735719	chr1D_110525498_250181347	N	NA	NA	0	3	Ae. tauschii<Bread wheat
chr1D	209722184	209735719	chr1D_110525498_250181347	N	NA	NA	chr1D	209739262	209740953	chr1D_110525498_250181347	N	NA	NA	7	0	Ae. tauschii>Bread wheat
chr1D	209722184	209735719	chr1D_110525498_250181347	N	NA	NA	chr1D	209971919	209994947	chr1D_110525498_250181347	N	NA	NA	20	0	Ae. tauschii>Bread wheat
chr1D	209722351	209735719	chr1D_110525498_250181347	N	NA	NA	chr1D	209739262	209740953	chr1D_110525498_250181347	N	NA	NA	0	5	Ae. tauschii<Bread wheat
chr1D	209722351	209735719	chr1D_110525498_250181347	N	NA	NA	chr1D	209746007	209747868	chr1D_110525498_250181347	N	NA	NA	0	3	Ae. tauschii<Bread wheat
chr1D	209722351	209735719	chr1D_110525498_250181347	N	NA	NA	chr1D	209971919	209994947	chr1D_110525498_250181347	N	NA	NA	0	16	Ae. tauschii<Bread wheat
chr1D	211678096	211700396	chr1D_110525498_250181347	N	TraesCS1D01G151800	upstream	chr1D	211798720	211808308	chr1D_110525498_250181347	Y	TraesCS1D01G152200	downstream	10	1	Ae. tauschii>Bread wheat
chr1D	211678096	211700396	chr1D_110525498_250181347	N	TraesCS1D01G151800	upstream	chr1D	212500937	212535856	chr1D_110525498_250181347	N	TraesCS1D01G153300	genebody	23	7	Ae. tauschii>Bread wheat
chr1D	211934600	211936086	chr1D_110525498_250181347	N	NA	NA	chr1D	211949520	211965704	chr1D_110525498_250181347	N	TraesCS1D01G152300	genebody	0	4	Ae. tauschii<Bread wheat
chr1D	211934600	211939804	chr1D_110525498_250181347	N	NA	NA	chr1D	211949520	211965704	chr1D_110525498_250181347	N	TraesCS1D01G152300	genebody	12	0	Ae. tauschii>Bread wheat
chr1D	215720559	215730101	chr1D_110525498_250181347	N	NA	NA	chr1D	216009027	216029982	chr1D_110525498_250181347	Y	TraesCS1D01G154500	upstream	6	14	Ae. tauschii<Bread wheat
chr1D	217308923	217318885	chr1D_110525498_250181347	N	NA	NA	chr1D	217323547	217325916	chr1D_110525498_250181347	N	NA	NA	0	5	Ae. tauschii<Bread wheat
chr1D	218403407	218412814	chr1D_110525498_250181347	N	TraesCS1D01G155400	downstream	chr1D	218433641	218437407	chr1D_110525498_250181347	N	NA	NA	0	5	Ae. tauschii<Bread wheat
chr1D	219592630	219599142	chr1D_110525498_250181347	N	NA	NA	chr1D	219722394	219734580	chr1D_110525498_250181347	N	TraesCS1D01G156000	genebody	8	0	Ae. tauschii>Bread wheat
chr1D	220066168	220068065	chr1D_110525498_250181347	N	TraesCS1D01G156100	genebody	chr1D	220404657	220420356	chr1D_110525498_250181347	Y	TraesCS1D01G156200	genebody	0	3	Ae. tauschii<Bread wheat
chr1D	221060438	221065161	chr1D_110525498_250181347	N	NA	NA	chr1D	221073664	221075050	chr1D_110525498_250181347	N	NA	NA	0	3	Ae. tauschii<Bread wheat
chr1D	221120081	221131030	chr1D_110525498_250181347	N	TraesCS1D01G157000	upstream	chr1D	221179267	221185243	chr1D_110525498_250181347	N	NA	NA	10	1	Ae. tauschii>Bread wheat
chr1D	224295960	224306548	chr1D_110525498_250181347	Y	TraesCS1D01G158800	genebody	chr1D	225692569	225722402	chr1D_110525498_250181347	Y	TraesCS1D01G159600	genebody	15	0	Ae. tauschii>Bread wheat
chr1D	224390105	224416092	chr1D_110525498_250181347	Y	TraesCS1D01G159000	genebody	chr1D	224419061	224420409	chr1D_110525498_250181347	N	NA	NA	0	6	Ae. tauschii<Bread wheat
chr1D	224390105	224416092	chr1D_110525498_250181347	Y	TraesCS1D01G159000	genebody	chr1D	224568988	224576216	chr1D_110525498_250181347	N	TraesCS1D01G159200	upstream	1	8	Ae. tauschii<Bread wheat
chr1D	224390105	224416092	chr1D_110525498_250181347	Y	TraesCS1D01G159000	genebody	chr1D	225056059	225063197	chr1D_110525498_250181347	N	TraesCS1D01G159300	downstream	1	8	Ae. tauschii<Bread wheat
chr1D	224390105	224416092	chr1D_110525498_250181347	Y	TraesCS1D01G159000	genebody	chr1D	225545777	225566219	chr1D_110525498_250181347	N	NA	NA	14	1	Ae. tauschii>Bread wheat
chr1D	224390105	224416092	chr1D_110525498_250181347	Y	TraesCS1D01G159000	genebody	chr1D	225692569	225722402	chr1D_110525498_250181347	Y	TraesCS1D01G159600	genebody	131	4	Ae. tauschii>Bread wheat
chr1D	224568988	224576216	chr1D_110525498_250181347	N	TraesCS1D01G159200	upstream	chr1D	225056059	225063197	chr1D_110525498_250181347	N	TraesCS1D01G159300	downstream	0	4	Ae. tauschii<Bread wheat
chr1D	225394652	225434812	chr1D_110525498_250181347	Y	TraesCS1D01G159400	downstream	chr1D	416291544	416300894	N	N	NA	NA	6	0	Ae. tauschii>Bread wheat
chr1D	225692569	225722402	chr1D_110525498_250181347	Y	TraesCS1D01G159600	genebody	chr1D	225851791	225853104	chr1D_110525498_250181347	N	TraesCS1D01G159800	upstream	0	5	Ae. tauschii<Bread wheat
chr1D	225692569	225722402	chr1D_110525498_250181347	Y	TraesCS1D01G159600	genebody	chr1D	225854635	225858034	chr1D_110525498_250181347	N	TraesCS1D01G159900	downstream	2	21	Ae. tauschii<Bread wheat
chr1D	225692569	225722402	chr1D_110525498_250181347	Y	TraesCS1D01G159600	genebody	chr1D	226444635	226460528	chr1D_110525498_250181347	N	TraesCS1D01G160100	upstream	2	10	Ae. tauschii<Bread wheat
chr1D	226444635	226460528	chr1D_110525498_250181347	N	TraesCS1D01G160100	upstream	chr1D	226947172	226953916	chr1D_110525498_250181347	N	TraesCS1D01G160400	upstream	0	5	Ae. tauschii<Bread wheat
chr1D	226947172	226953930	chr1D_110525498_250181347	N	TraesCS1D01G160400	upstream	chr1D	227124231	227136365	chr1D_110525498_250181347	N	NA	NA	8	0	Ae. tauschii>Bread wheat
chr1D	228800053	228816395	chr1D_110525498_250181347	Y	TraesCS1D01G161700	genebody	chr1D	228830337	228836693	chr1D_110525498_250181347	N	TraesCS1D01G161700	genebody	0	14	Ae. tauschii<Bread wheat
chr1D	228800053	228816395	chr1D_110525498_250181347	Y	TraesCS1D01G161700	genebody	chr1D	228830337	228838573	chr1D_110525498_250181347	N	TraesCS1D01G161700	genebody	24	0	Ae. tauschii>Bread wheat
chr1D	228800053	228816395	chr1D_110525498_250181347	Y	TraesCS1D01G161700	genebody	chr1D	229482903	229493056	chr1D_110525498_250181347	N	TraesCS1D01G161900	upstream	6	0	Ae. tauschii>Bread wheat
chr1D	228830337	228836693	chr1D_110525498_250181347	N	TraesCS1D01G161700	genebody	chr1D	229056874	229072200	chr1D_110525498_250181347	N	NA	NA	0	6	Ae. tauschii<Bread wheat
chr1D	228830337	228838573	chr1D_110525498_250181347	N	TraesCS1D01G161700	genebody	chr1D	229056874	229072200	chr1D_110525498_250181347	N	NA	NA	5	0	Ae. tauschii>Bread wheat
chr1D	230662032	230663892	chr1D_110525498_250181347	N	NA	NA	chr1D	230666311	230681736	chr1D_110525498_250181347	N	TraesCS1D01G162200	genebody	5	0	Ae. tauschii>Bread wheat
chr1D	230662099	230663892	chr1D_110525498_250181347	N	NA	NA	chr1D	230666311	230681736	chr1D_110525498_250181347	N	TraesCS1D01G162200	genebody	0	3	Ae. tauschii<Bread wheat
chr1D	233889691	233917460	chr1D_110525498_250181347	N	TraesCS1D01G163500	downstream	chr1D	233930982	233935785	chr1D_110525498_250181347	N	TraesCS1D01G163800	upstream	10	0	Ae. tauschii>Bread wheat
chr1D	233889691	233917460	chr1D_110525498_250181347	N	TraesCS1D01G163500	downstream	chr1D	233930982	233936059	chr1D_110525498_250181347	N	TraesCS1D01G163800	upstream	0	4	Ae. tauschii<Bread wheat
chr1D	234905965	234917681	chr1D_110525498_250181347	Y	TraesCS1D01G164200	downstream	chr1D	235562663	235574084	chr1D_110525498_250181347	Y	TraesCS1D01G164500	genebody	5	12	Ae. tauschii<Bread wheat
chr1D	235668782	235680290	chr1D_110525498_250181347	N	TraesCS1D01G164700	upstream	chr1D	235738951	235749391	chr1D_110525498_250181347	N	NA	NA	13	0	Ae. tauschii>Bread wheat
chr1D	235730635	235732769	chr1D_110525498_250181347	N	NA	NA	chr1D	235738951	235749391	chr1D_110525498_250181347	N	NA	NA	7	0	Ae. tauschii>Bread wheat
chr1D	236796468	236812406	chr1D_110525498_250181347	N	TraesCS1D01G165700	downstream	chr1D	237140912	237150537	chr1D_110525498_250181347	Y	TraesCS1D01G166000	upstream	4	11	Ae. tauschii<Bread wheat
chr1D	237798554	237812237	chr1D_110525498_250181347	N	TraesCS1D01G166600	downstream	chr1D	237910633	237914970	chr1D_110525498_250181347	N	NA	NA	0	4	Ae. tauschii<Bread wheat
chr1D	237798554	237812237	chr1D_110525498_250181347	N	TraesCS1D01G166600	downstream	chr1D	237911503	237914970	chr1D_110525498_250181347	N	NA	NA	7	0	Ae. tauschii>Bread wheat
chr1D	237910633	237914970	chr1D_110525498_250181347	N	NA	NA	chr1D	238054819	238063150	chr1D_110525498_250181347	Y	TraesCS1D01G166700	genebody	0	3	Ae. tauschii<Bread wheat
chr1D	238440224	238448585	chr1D_110525498_250181347	N	NA	NA	chr1D	238464255	238471955	chr1D_110525498_250181347	N	TraesCS1D01G167400	genebody	0	5	Ae. tauschii<Bread wheat
chr1D	239554458	239562745	chr1D_110525498_250181347	N	TraesCS1D01G167600	downstream	chr1D	239617386	239634341	chr1D_110525498_250181347	N	TraesCS1D01G167700	downstream	10	26	Ae. tauschii<Bread wheat
chr1D	240898569	240899884	chr1D_110525498_250181347	N	NA	NA	chr1D	241220908	241243137	chr1D_110525498_250181347	N	TraesCS1D01G168900	genebody	7	0	Ae. tauschii>Bread wheat
chr1D	241474953	241484323	chr1D_110525498_250181347	Y	TraesCS1D01G169200	downstream	chr1D	243457929	243465213	chr1D_110525498_250181347	N	TraesCS1D01G169300	downstream	0	4	Ae. tauschii<Bread wheat
chr1D	241964230	241969410	chr1D_110525498_250181347	N	NA	NA	chr1D	242015709	242024283	chr1D_110525498_250181347	N	NA	NA	0	3	Ae. tauschii<Bread wheat
chr1D	242541615	242545523	chr1D_110525498_250181347	N	NA	NA	chr1D	242552033	242557203	chr1D_110525498_250181347	N	NA	NA	0	4	Ae. tauschii<Bread wheat
chr1D	246407070	246412021	chr1D_110525498_250181347	N	NA	NA	chr1D	246419993	246424162	chr1D_110525498_250181347	N	NA	NA	0	4	Ae. tauschii<Bread wheat
chr1D	246643965	246655041	chr1D_110525498_250181347	N	TraesCS1D01G172600	downstream	chr1D	246936031	246955587	chr1D_110525498_250181347	N	TraesCS1D01G172800	genebody	0	12	Ae. tauschii<Bread wheat
chr1D	246643965	246655041	chr1D_110525498_250181347	N	TraesCS1D01G172600	downstream	chr1D	247499728	247538620	chr1D_110525498_250181347	Y	TraesCS1D01G174000	genebody	0	4	Ae. tauschii<Bread wheat
chr1D	246643988	246655041	chr1D_110525498_250181347	N	TraesCS1D01G172600	downstream	chr1D	246661539	246665320	chr1D_110525498_250181347	N	NA	NA	5	0	Ae. tauschii>Bread wheat
chr1D	246643988	246655041	chr1D_110525498_250181347	N	TraesCS1D01G172600	downstream	chr1D	246669105	246674656	chr1D_110525498_250181347	N	NA	NA	7	0	Ae. tauschii>Bread wheat
chr1D	246643988	246655041	chr1D_110525498_250181347	N	TraesCS1D01G172600	downstream	chr1D	246676886	246683198	chr1D_110525498_250181347	N	TraesCS1D01G172700	downstream	4	0	Ae. tauschii>Bread wheat
chr1D	246643988	246655041	chr1D_110525498_250181347	N	TraesCS1D01G172600	downstream	chr1D	246936031	246955587	chr1D_110525498_250181347	N	TraesCS1D01G172800	genebody	15	0	Ae. tauschii>Bread wheat
chr1D	246643988	246655041	chr1D_110525498_250181347	N	TraesCS1D01G172600	downstream	chr1D	247499728	247538620	chr1D_110525498_250181347	Y	TraesCS1D01G174000	genebody	6	0	Ae. tauschii>Bread wheat
chr1D	246936031	246955587	chr1D_110525498_250181347	N	TraesCS1D01G172800	genebody	chr1D	246969213	246973123	chr1D_110525498_250181347	Y	TraesCS1D01G173000	upstream	9	0	Ae. tauschii>Bread wheat
chr1D	246936031	246955587	chr1D_110525498_250181347	N	TraesCS1D01G172800	genebody	chr1D	246969213	246973190	chr1D_110525498_250181347	Y	TraesCS1D01G173000	upstream	0	7	Ae. tauschii<Bread wheat
chr1D	246936031	246955587	chr1D_110525498_250181347	N	TraesCS1D01G172800	genebody	chr1D	247118158	247124015	chr1D_110525498_250181347	N	TraesCS1D01G173100	downstream	0	12	Ae. tauschii<Bread wheat
chr1D	247118158	247124015	chr1D_110525498_250181347	N	TraesCS1D01G173100	downstream	chr1D	247298641	247312622	chr1D_110525498_250181347	N	TraesCS1D01G173500	genebody	0	3	Ae. tauschii<Bread wheat
chr1D	247118158	247124015	chr1D_110525498_250181347	N	TraesCS1D01G173100	downstream	chr1D	247499728	247538620	chr1D_110525498_250181347	Y	TraesCS1D01G174000	genebody	0	5	Ae. tauschii<Bread wheat
chr1D	248928659	248939093	chr1D_110525498_250181347	Y	TraesCS1D01G174600	genebody	chr1D	248973989	248980210	chr1D_110525498_250181347	N	TraesCS1D01G174700	downstream	4	13	Ae. tauschii<Bread wheat
chr1D	249541262	249553108	chr1D_110525498_250181347	N	NA	NA	chr1D	249577643	249585073	chr1D_110525498_250181347	N	NA	NA	0	16	Ae. tauschii<Bread wheat
chr1D	249541262	249553108	chr1D_110525498_250181347	N	NA	NA	chr1D	249577643	249585556	chr1D_110525498_250181347	N	NA	NA	13	0	Ae. tauschii>Bread wheat
chr1D	249554761	249568315	chr1D_110525498_250181347	N	TraesCS1D01G175400	genebody	chr1D	249577643	249585073	chr1D_110525498_250181347	N	NA	NA	0	22	Ae. tauschii<Bread wheat
chr1D	249554761	249568315	chr1D_110525498_250181347	N	TraesCS1D01G175400	genebody	chr1D	249577643	249585556	chr1D_110525498_250181347	N	NA	NA	20	0	Ae. tauschii>Bread wheat
chr1D	249554761	249568315	chr1D_110525498_250181347	N	TraesCS1D01G175400	genebody	chr1D	249614200	249624572	chr1D_110525498_250181347	Y	NA	NA	2	8	Ae. tauschii<Bread wheat
chr1D	249577643	249585073	chr1D_110525498_250181347	N	NA	NA	chr1D	249597329	249604720	chr1D_110525498_250181347	N	NA	NA	0	17	Ae. tauschii<Bread wheat
chr1D	249577643	249585073	chr1D_110525498_250181347	N	NA	NA	chr1D	249614200	249624572	chr1D_110525498_250181347	Y	NA	NA	0	7	Ae. tauschii<Bread wheat
chr1D	249577643	249585073	chr1D_110525498_250181347	N	NA	NA	chr1D	249741113	249766593	chr1D_110525498_250181347	Y	TraesCS1D01G175600	downstream	0	6	Ae. tauschii<Bread wheat
chr1D	249577643	249585556	chr1D_110525498_250181347	N	NA	NA	chr1D	249597329	249604720	chr1D_110525498_250181347	N	NA	NA	7	0	Ae. tauschii>Bread wheat
chr1D	249597329	249604720	chr1D_110525498_250181347	N	NA	NA	chr1D	249614200	249624572	chr1D_110525498_250181347	Y	NA	NA	13	27	Ae. tauschii<Bread wheat
chr1D	249597329	249604720	chr1D_110525498_250181347	N	NA	NA	chr1D	249736441	249739831	chr1D_110525498_250181347	N	NA	NA	0	4	Ae. tauschii<Bread wheat
chr1D	249606233	249609878	chr1D_110525498_250181347	N	NA	NA	chr1D	249614200	249624572	chr1D_110525498_250181347	Y	NA	NA	7	17	Ae. tauschii<Bread wheat
chr1D	249606233	249609878	chr1D_110525498_250181347	N	NA	NA	chr1D	249741113	249766593	chr1D_110525498_250181347	Y	TraesCS1D01G175600	downstream	1	7	Ae. tauschii<Bread wheat
chr1D	249614200	249624572	chr1D_110525498_250181347	Y	NA	NA	chr1D	249741113	249766593	chr1D_110525498_250181347	Y	TraesCS1D01G175600	downstream	4	11	Ae. tauschii<Bread wheat
chr1D	249741113	249766593	chr1D_110525498_250181347	Y	TraesCS1D01G175600	downstream	chr1D	249853929	249864975	chr1D_110525498_250181347	Y	NA	NA	12	0	Ae. tauschii>Bread wheat
chr1D	249741113	249766593	chr1D_110525498_250181347	Y	TraesCS1D01G175600	downstream	chr1D	250075086	250078657	chr1D_110525498_250181347	N	NA	NA	0	4	Ae. tauschii<Bread wheat
chr1D	249741113	249766593	chr1D_110525498_250181347	Y	TraesCS1D01G175600	downstream	chr1D	250134005	250137705	chr1D_110525498_250181347	N	TraesCS1D01G175800	downstream	0	5	Ae. tauschii<Bread wheat
chr1D	249741113	249766593	chr1D_110525498_250181347	Y	TraesCS1D01G175600	downstream	chr1D	250204240	250210623	N	N	NA	NA	2	10	Ae. tauschii<Bread wheat
chr1D	250138296	250150804	chr1D_110525498_250181347	Y	TraesCS1D01G175900	downstream	chr1D	250204240	250210623	N	N	NA	NA	2	13	Ae. tauschii<Bread wheat
chr1D	250190991	250193890	N	N	NA	NA	chr1D	250204240	250210623	N	N	NA	NA	0	5	Ae. tauschii<Bread wheat
chr1D	250204240	250210623	N	N	NA	NA	chr1D	250215061	250223717	N	N	TraesCS1D01G176000	genebody	8	24	Ae. tauschii<Bread wheat
chr1D	250204240	250210623	N	N	NA	NA	chr1D	250408404	250433883	N	Y	TraesCS1D01G176100	genebody	4	15	Ae. tauschii<Bread wheat
chr1D	252526582	252536579	N	N	TraesCS1D01G177400	downstream	chr1D	252547367	252551546	N	N	NA	NA	6	0	Ae. tauschii>Bread wheat
chr1D	252547367	252551546	N	N	NA	NA	chr1D	252907892	252928563	N	N	TraesCS1D01G177900	downstream	5	0	Ae. tauschii>Bread wheat
chr1D	252845736	252855565	N	N	NA	NA	chr1D	252907892	252928563	N	N	TraesCS1D01G177900	downstream	26	3	Ae. tauschii>Bread wheat
chr1D	252845736	252855565	N	N	NA	NA	chr1D	253055165	253089994	N	Y	TraesCS1D01G178000	genebody	10	0	Ae. tauschii>Bread wheat
chr1D	253055165	253089994	N	Y	TraesCS1D01G178000	genebody	chr1D	425555488	425558174	N	Y	NA	NA	7	0	Ae. tauschii>Bread wheat
chr1D	253184207	253222914	N	Y	TraesCS1D01G178500	downstream	chr1D	258374729	258394251	N	N	NA	NA	0	3	Ae. tauschii<Bread wheat
chr1D	254379316	254405186	N	N	TraesCS1D01G179400	downstream	chr1D	394175808	394181988	chr1D_393635552_394948172	N	TraesCS1D01G295700	upstream	28	0	Ae. tauschii>Bread wheat
chr1D	254379316	254405186	N	N	TraesCS1D01G179400	downstream	chr1D	483913684	483924599	N	N	TraesCS1D01G435300	downstream	11	0	Ae. tauschii>Bread wheat
chr1D	255485806	255509335	N	N	TraesCS1D01G184900	upstream	chr1D	255770690	255773984	N	N	NA	NA	5	0	Ae. tauschii>Bread wheat
chr1D	256798496	256805092	N	N	NA	NA	chr1D	256812570	256820635	N	N	NA	NA	16	3	Ae. tauschii>Bread wheat
chr1D	256822369	256829772	N	N	NA	NA	chr1D	256987805	257005712	N	Y	TraesCS1D01G186100	genebody	11	0	Ae. tauschii>Bread wheat
chr1D	257397488	257417101	N	N	TraesCS1D01G186500	downstream	chr1D	258379081	258394251	N	N	NA	NA	7	0	Ae. tauschii>Bread wheat
chr1D	258330154	258340633	N	N	TraesCS1D01G186800	genebody	chr1D	258374729	258394251	N	N	NA	NA	0	7	Ae. tauschii<Bread wheat
chr1D	258342660	258353419	N	N	TraesCS1D01G186800	downstream	chr1D	258374729	258394251	N	N	NA	NA	0	13	Ae. tauschii<Bread wheat
chr1D	258342660	258353419	N	N	TraesCS1D01G186800	downstream	chr1D	258379081	258394251	N	N	NA	NA	22	0	Ae. tauschii>Bread wheat
chr1D	258354402	258364143	N	N	TraesCS1D01G187000	genebody	chr1D	258374729	258378284	N	N	NA	NA	5	0	Ae. tauschii>Bread wheat
chr1D	258354402	258364143	N	N	TraesCS1D01G187000	genebody	chr1D	258374729	258394251	N	N	NA	NA	0	35	Ae. tauschii<Bread wheat
chr1D	258354402	258364143	N	N	TraesCS1D01G187000	genebody	chr1D	258379081	258394251	N	N	NA	NA	37	0	Ae. tauschii>Bread wheat
chr1D	258374729	258378284	N	N	NA	NA	chr1D	258379081	258394251	N	N	NA	NA	8	0	Ae. tauschii>Bread wheat
chr1D	258374729	258394251	N	N	NA	NA	chr1D	258403149	258409049	N	N	NA	NA	0	4	Ae. tauschii<Bread wheat
chr1D	258374729	258394251	N	N	NA	NA	chr1D	258551930	258558370	N	Y	TraesCS1D01G187100	downstream	0	4	Ae. tauschii<Bread wheat
chr1D	258374729	258394251	N	N	NA	NA	chr1D	258571903	258594112	N	Y	TraesCS1D01G187400	upstream	0	28	Ae. tauschii<Bread wheat
chr1D	258379081	258394251	N	N	NA	NA	chr1D	258403149	258409049	N	N	NA	NA	7	0	Ae. tauschii>Bread wheat
chr1D	258379081	258394251	N	N	NA	NA	chr1D	258551930	258558370	N	Y	TraesCS1D01G187100	downstream	10	0	Ae. tauschii>Bread wheat
chr1D	258379081	258394251	N	N	NA	NA	chr1D	258571903	258594112	N	Y	TraesCS1D01G187400	upstream	44	0	Ae. tauschii>Bread wheat
chr1D	258379081	258394251	N	N	NA	NA	chr1D	258975203	258987932	N	N	TraesCS1D01G187600	genebody	9	0	Ae. tauschii>Bread wheat
chr1D	258379081	258394251	N	N	NA	NA	chr1D	259583000	259596693	N	N	NA	NA	5	0	Ae. tauschii>Bread wheat
chr1D	258571903	258594112	N	Y	TraesCS1D01G187400	upstream	chr1D	258628606	258641193	N	N	NA	NA	24	7	Ae. tauschii>Bread wheat
chr1D	260883646	260897830	N	N	TraesCS1D01G188400	downstream	chr1D	260973459	260982612	N	Y	TraesCS1D01G188500	upstream	0	10	Ae. tauschii<Bread wheat
chr1D	260953416	260961562	N	Y	NA	NA	chr1D	260973459	260981948	N	Y	TraesCS1D01G188500	upstream	22	0	Ae. tauschii>Bread wheat
chr1D	260953416	260961562	N	Y	NA	NA	chr1D	260973459	260982612	N	Y	TraesCS1D01G188500	upstream	0	12	Ae. tauschii<Bread wheat
chr1D	260973459	260981948	N	Y	TraesCS1D01G188500	upstream	chr1D	261082047	261087635	N	Y	TraesCS1D01G188600	downstream	5	0	Ae. tauschii>Bread wheat
chr1D	260973459	260981948	N	Y	TraesCS1D01G188500	upstream	chr1D	261089707	261098783	N	N	TraesCS1D01G188600	upstream	13	0	Ae. tauschii>Bread wheat
chr1D	260973459	260982612	N	Y	TraesCS1D01G188500	upstream	chr1D	261082047	261087635	N	Y	TraesCS1D01G188600	downstream	0	5	Ae. tauschii<Bread wheat
chr1D	260973459	260982612	N	Y	TraesCS1D01G188500	upstream	chr1D	261089707	261098783	N	N	TraesCS1D01G188600	upstream	0	19	Ae. tauschii<Bread wheat
chr1D	262033935	262039694	N	N	TraesCS1D01G189800	downstream	chr1D	263186778	263201833	N	N	TraesCS1D01G191100	downstream	6	0	Ae. tauschii>Bread wheat
chr1D	262244012	262250418	N	Y	TraesCS1D01G190000	upstream	chr1D	263186778	263201833	N	N	TraesCS1D01G191100	downstream	9	0	Ae. tauschii>Bread wheat
chr1D	262298305	262305458	N	N	TraesCS1D01G190200	downstream	chr1D	263186778	263201833	N	N	TraesCS1D01G191100	downstream	7	0	Ae. tauschii>Bread wheat
chr1D	262306839	262312788	N	N	TraesCS1D01G190300	upstream	chr1D	263186778	263201833	N	N	TraesCS1D01G191100	downstream	15	1	Ae. tauschii>Bread wheat
chr1D	263186778	263201833	N	N	TraesCS1D01G191100	downstream	chr1D	263859840	263878925	N	Y	NA	NA	3	14	Ae. tauschii<Bread wheat
chr1D	263859840	263878925	N	Y	NA	NA	chr1D	263884013	263885740	N	N	NA	NA	0	4	Ae. tauschii<Bread wheat
chr1D	264923386	264937968	N	N	NA	NA	chr1D	267588155	267608311	N	N	TraesCS1D01G192000	downstream	0	3	Ae. tauschii<Bread wheat
chr1D	265667026	265680522	N	N	TraesCS1D01G191300	downstream	chr1D	267588216	267608311	N	N	TraesCS1D01G192000	downstream	6	0	Ae. tauschii>Bread wheat
chr1D	267372045	267382671	N	N	TraesCS1D01G191800	downstream	chr1D	267588155	267608311	N	N	TraesCS1D01G192000	downstream	0	16	Ae. tauschii<Bread wheat
chr1D	267372045	267382671	N	N	TraesCS1D01G191800	downstream	chr1D	267588216	267608311	N	N	TraesCS1D01G192000	downstream	16	0	Ae. tauschii>Bread wheat
chr1D	267384872	267387674	N	N	TraesCS1D01G191800	genebody	chr1D	267588216	267608311	N	N	TraesCS1D01G192000	downstream	6	0	Ae. tauschii>Bread wheat
chr1D	267588155	267608311	N	N	TraesCS1D01G192000	downstream	chr1D	267614152	267617091	N	N	NA	NA	0	4	Ae. tauschii<Bread wheat
chr1D	267588155	267608311	N	N	TraesCS1D01G192000	downstream	chr1D	267787267	267814748	N	N	TraesCS1D01G192100	genebody	0	29	Ae. tauschii<Bread wheat
chr1D	267588216	267608311	N	N	TraesCS1D01G192000	downstream	chr1D	267614152	267617091	N	N	NA	NA	9	0	Ae. tauschii>Bread wheat
chr1D	267588216	267608311	N	N	TraesCS1D01G192000	downstream	chr1D	267787267	267814748	N	N	TraesCS1D01G192100	genebody	35	0	Ae. tauschii>Bread wheat
chr1D	267588216	267608311	N	N	TraesCS1D01G192000	downstream	chr1D	268927537	268971940	N	N	TraesCS1D01G192800	genebody	7	0	Ae. tauschii>Bread wheat
chr1D	267588216	267608311	N	N	TraesCS1D01G192000	downstream	chr1D	269352135	269376773	N	N	TraesCS1D01G192900	upstream	6	0	Ae. tauschii>Bread wheat
chr1D	272752284	272762140	N	N	TraesCS1D01G194900	upstream	chr1D	273185297	273193346	N	N	NA	NA	0	4	Ae. tauschii<Bread wheat
chr1D	275134284	275149716	N	N	TraesCS1D01G195700	downstream	chr1D	275602655	275607335	N	Y	TraesCS1D01G195900	genebody	0	7	Ae. tauschii<Bread wheat
chr1D	275602655	275607308	N	Y	TraesCS1D01G195900	genebody	chr1D	275619624	275623465	N	N	TraesCS1D01G196000	downstream	7	0	Ae. tauschii>Bread wheat
chr1D	275602655	275607308	N	Y	TraesCS1D01G195900	genebody	chr1D	275624225	275632573	N	N	TraesCS1D01G196000	genebody	7	0	Ae. tauschii>Bread wheat
chr1D	275602655	275607335	N	Y	TraesCS1D01G195900	genebody	chr1D	275619624	275623465	N	N	TraesCS1D01G196000	downstream	0	3	Ae. tauschii<Bread wheat
chr1D	275602655	275607335	N	Y	TraesCS1D01G195900	genebody	chr1D	275624225	275632573	N	N	TraesCS1D01G196000	genebody	0	4	Ae. tauschii<Bread wheat
chr1D	275671732	275680083	N	N	NA	NA	chr1D	276242601	276252265	N	N	NA	NA	10	19	Ae. tauschii<Bread wheat
chr1D	276242601	276252265	N	N	NA	NA	chr1D	277344348	277364842	N	N	TraesCS1D01G197000	genebody	8	0	Ae. tauschii>Bread wheat
chr1D	276747317	276754233	N	N	TraesCS1D01G196800	downstream	chr1D	276770147	276778620	N	N	NA	NA	0	6	Ae. tauschii<Bread wheat
chr1D	276747317	276754233	N	N	TraesCS1D01G196800	downstream	chr1D	277080057	277098791	N	N	TraesCS1D01G196900	downstream	0	6	Ae. tauschii<Bread wheat
chr1D	276747317	276754233	N	N	TraesCS1D01G196800	downstream	chr1D	277344348	277364842	N	N	TraesCS1D01G197000	genebody	0	7	Ae. tauschii<Bread wheat
chr1D	276747317	276756302	N	N	TraesCS1D01G196800	downstream	chr1D	276770147	276778620	N	N	NA	NA	9	0	Ae. tauschii>Bread wheat
chr1D	276747317	276756302	N	N	TraesCS1D01G196800	downstream	chr1D	277080057	277098791	N	N	TraesCS1D01G196900	downstream	12	0	Ae. tauschii>Bread wheat
chr1D	276747317	276756302	N	N	TraesCS1D01G196800	downstream	chr1D	277344348	277364842	N	N	TraesCS1D01G197000	genebody	7	0	Ae. tauschii>Bread wheat
chr1D	277080057	277098791	N	N	TraesCS1D01G196900	downstream	chr1D	277101329	277102808	N	N	NA	NA	0	5	Ae. tauschii<Bread wheat
chr1D	277080057	277098791	N	N	TraesCS1D01G196900	downstream	chr1D	277107066	277108651	N	N	NA	NA	11	1	Ae. tauschii>Bread wheat
chr1D	281351449	281387626	N	Y	TraesCS1D01G199000	genebody	chr1D	281389332	281408386	N	N	TraesCS1D01G199200	downstream	240	119	Ae. tauschii>Bread wheat
chr1D	288818108	288826224	N	N	NA	NA	chr1D	288899885	288914624	N	N	TraesCS1D01G204000	downstream	0	4	Ae. tauschii<Bread wheat
chr1D	288818108	288826224	N	N	NA	NA	chr1D	288899885	288914856	N	N	TraesCS1D01G204000	downstream	5	0	Ae. tauschii>Bread wheat
chr1D	288892222	288894974	N	N	TraesCS1D01G203900	genebody	chr1D	288899885	288914624	N	N	TraesCS1D01G204000	downstream	0	5	Ae. tauschii<Bread wheat
chr1D	288892222	288894974	N	N	TraesCS1D01G203900	genebody	chr1D	288899885	288914856	N	N	TraesCS1D01G204000	downstream	8	0	Ae. tauschii>Bread wheat
chr1D	288896645	288898079	N	N	NA	NA	chr1D	288899885	288914856	N	N	TraesCS1D01G204000	downstream	12	0	Ae. tauschii>Bread wheat
chr1D	288899885	288914624	N	N	TraesCS1D01G204000	downstream	chr1D	288918482	288924321	N	N	NA	NA	0	6	Ae. tauschii<Bread wheat
chr1D	288899885	288914624	N	N	TraesCS1D01G204000	downstream	chr1D	289383801	289397699	N	Y	TraesCS1D01G204200	genebody	0	6	Ae. tauschii<Bread wheat
chr1D	288899885	288914624	N	N	TraesCS1D01G204000	downstream	chr1D	289764951	289788362	N	Y	TraesCS1D01G204700	upstream	0	5	Ae. tauschii<Bread wheat
chr1D	288899885	288914624	N	N	TraesCS1D01G204000	downstream	chr1D	290163963	290176264	N	N	NA	NA	0	3	Ae. tauschii<Bread wheat
chr1D	288899885	288914856	N	N	TraesCS1D01G204000	downstream	chr1D	288918482	288924321	N	N	NA	NA	12	0	Ae. tauschii>Bread wheat
chr1D	288899885	288914856	N	N	TraesCS1D01G204000	downstream	chr1D	288931911	288935504	N	N	NA	NA	5	0	Ae. tauschii>Bread wheat
chr1D	288899885	288914856	N	N	TraesCS1D01G204000	downstream	chr1D	289383801	289397699	N	Y	TraesCS1D01G204200	genebody	10	0	Ae. tauschii>Bread wheat
chr1D	288899885	288914856	N	N	TraesCS1D01G204000	downstream	chr1D	289475677	289484307	N	Y	TraesCS1D01G204300	downstream	9	0	Ae. tauschii>Bread wheat
chr1D	288899885	288914856	N	N	TraesCS1D01G204000	downstream	chr1D	289764951	289788362	N	Y	TraesCS1D01G204700	upstream	6	0	Ae. tauschii>Bread wheat
chr1D	291076662	291103542	N	N	TraesCS1D01G205600	downstream	chr1D	291418523	291424619	N	N	NA	NA	5	0	Ae. tauschii>Bread wheat
chr1D	291418523	291424619	N	N	NA	NA	chr1D	291484049	291496998	N	N	TraesCS1D01G205700	downstream	19	2	Ae. tauschii>Bread wheat
chr1D	291801296	291810569	N	Y	TraesCS1D01G206300	downstream	chr1D	291815517	291819124	N	N	NA	NA	9	1	Ae. tauschii>Bread wheat
chr1D	292535560	292555462	N	N	NA	NA	chr1D	293073029	293079307	N	N	NA	NA	0	6	Ae. tauschii<Bread wheat
chr1D	293073029	293079307	N	N	NA	NA	chr1D	293287096	293301591	N	N	TraesCS1D01G206800	upstream	0	5	Ae. tauschii<Bread wheat
chr1D	293073029	293079307	N	N	NA	NA	chr1D	293386387	293397917	N	N	TraesCS1D01G206900	upstream	0	3	Ae. tauschii<Bread wheat
chr1D	293567263	293571178	N	Y	NA	NA	chr1D	293585805	293599066	N	Y	TraesCS1D01G207200	downstream	0	4	Ae. tauschii<Bread wheat
chr1D	294119221	294121203	N	N	NA	NA	chr1D	294131172	294142161	N	N	TraesCS1D01G208000	downstream	5	0	Ae. tauschii>Bread wheat
chr1D	294213777	294216062	N	N	NA	NA	chr1D	294217969	294235348	N	Y	TraesCS1D01G208300	downstream	15	0	Ae. tauschii>Bread wheat
chr1D	294213889	294216062	N	N	NA	NA	chr1D	294217969	294235348	N	Y	TraesCS1D01G208300	downstream	0	12	Ae. tauschii<Bread wheat
chr1D	296972512	296974981	N	N	TraesCS1D01G210800	genebody	chr1D	296976492	296997703	N	N	TraesCS1D01G211100	genebody	0	6	Ae. tauschii<Bread wheat
chr1D	296972629	296974981	N	N	TraesCS1D01G210800	genebody	chr1D	296976492	296997703	N	N	TraesCS1D01G211100	genebody	9	0	Ae. tauschii>Bread wheat
chr1D	296976492	296997703	N	N	TraesCS1D01G211100	genebody	chr1D	298061892	298096173	N	Y	TraesCS1D01G212400	downstream	2	9	Ae. tauschii<Bread wheat
chr1D	298496483	298501620	N	N	NA	NA	chr1D	298511476	298513160	N	Y	NA	NA	0	3	Ae. tauschii<Bread wheat
chr1D	298703915	298706237	N	N	NA	NA	chr1D	298919507	298955425	N	Y	TraesCS1D01G213800	downstream	0	3	Ae. tauschii<Bread wheat
chr1D	298919507	298955425	N	Y	TraesCS1D01G213800	downstream	chr1D	298971095	298975929	N	N	NA	NA	0	5	Ae. tauschii<Bread wheat
chr1D	298919507	298955425	N	Y	TraesCS1D01G213800	downstream	chr1D	298971307	298975929	N	N	NA	NA	5	0	Ae. tauschii>Bread wheat
chr1D	298919507	298955425	N	Y	TraesCS1D01G213800	downstream	chr1D	299260838	299279046	N	N	TraesCS1D01G214100	genebody	38	49	Ae. tauschii<Bread wheat
chr1D	298919507	298955425	N	Y	TraesCS1D01G213800	downstream	chr1D	299581682	299592000	N	N	TraesCS1D01G214300	genebody	8	0	Ae. tauschii>Bread wheat
chr1D	298919507	298955425	N	Y	TraesCS1D01G213800	downstream	chr1D	299581991	299591443	N	N	TraesCS1D01G214300	genebody	0	3	Ae. tauschii<Bread wheat
chr1D	298919507	298955425	N	Y	TraesCS1D01G213800	downstream	chr1D	299686442	299694920	N	N	NA	NA	0	5	Ae. tauschii<Bread wheat
chr1D	298956300	298961452	N	N	NA	NA	chr1D	298971095	298975929	N	N	NA	NA	0	7	Ae. tauschii<Bread wheat
chr1D	298956300	298961452	N	N	NA	NA	chr1D	298971307	298975929	N	N	NA	NA	7	0	Ae. tauschii>Bread wheat
chr1D	298965874	298967973	N	N	NA	NA	chr1D	298977114	298980952	N	N	NA	NA	0	4	Ae. tauschii<Bread wheat
chr1D	299260838	299279046	N	N	TraesCS1D01G214100	genebody	chr1D	299581682	299592000	N	N	TraesCS1D01G214300	genebody	11	0	Ae. tauschii>Bread wheat
chr1D	299260838	299279046	N	N	TraesCS1D01G214100	genebody	chr1D	299581991	299591443	N	N	TraesCS1D01G214300	genebody	0	8	Ae. tauschii<Bread wheat
chr1D	299260838	299279046	N	N	TraesCS1D01G214100	genebody	chr1D	299686442	299694920	N	N	NA	NA	0	6	Ae. tauschii<Bread wheat
chr1D	299260838	299279046	N	N	TraesCS1D01G214100	genebody	chr1D	299686442	299695115	N	N	NA	NA	9	0	Ae. tauschii>Bread wheat
chr1D	299572855	299576207	N	N	TraesCS1D01G214200	genebody	chr1D	299581682	299592000	N	N	TraesCS1D01G214300	genebody	8	0	Ae. tauschii>Bread wheat
chr1D	299572855	299576207	N	N	TraesCS1D01G214200	genebody	chr1D	299581991	299591443	N	N	TraesCS1D01G214300	genebody	0	7	Ae. tauschii<Bread wheat
chr1D	299572855	299576207	N	N	TraesCS1D01G214200	genebody	chr1D	299686442	299694920	N	N	NA	NA	0	3	Ae. tauschii<Bread wheat
chr1D	299581682	299592000	N	N	TraesCS1D01G214300	genebody	chr1D	299603708	299605042	N	N	NA	NA	5	0	Ae. tauschii>Bread wheat
chr1D	299581682	299592000	N	N	TraesCS1D01G214300	genebody	chr1D	299686442	299695115	N	N	NA	NA	10	0	Ae. tauschii>Bread wheat
chr1D	299581682	299592000	N	N	TraesCS1D01G214300	genebody	chr1D	299775513	299788041	N	N	NA	NA	9	0	Ae. tauschii>Bread wheat
chr1D	299581682	299592000	N	N	TraesCS1D01G214300	genebody	chr1D	299871480	299887785	N	Y	NA	NA	9	0	Ae. tauschii>Bread wheat
chr1D	299581991	299591443	N	N	TraesCS1D01G214300	genebody	chr1D	299686442	299694920	N	N	NA	NA	0	12	Ae. tauschii<Bread wheat
chr1D	299581991	299591443	N	N	TraesCS1D01G214300	genebody	chr1D	299775513	299788041	N	N	NA	NA	0	4	Ae. tauschii<Bread wheat
chr1D	299581991	299591443	N	N	TraesCS1D01G214300	genebody	chr1D	299871480	299887785	N	Y	NA	NA	0	6	Ae. tauschii<Bread wheat
chr1D	299686442	299694920	N	N	NA	NA	chr1D	299871480	299887785	N	Y	NA	NA	0	5	Ae. tauschii<Bread wheat
chr1D	299686442	299695115	N	N	NA	NA	chr1D	299698929	299705054	N	N	NA	NA	5	0	Ae. tauschii>Bread wheat
chr1D	300041143	300047562	N	N	NA	NA	chr1D	300055742	300070755	N	N	TraesCS1D01G215000	downstream	0	4	Ae. tauschii<Bread wheat
chr1D	300041429	300047562	N	N	NA	NA	chr1D	300055742	300070755	N	N	TraesCS1D01G215000	downstream	8	0	Ae. tauschii>Bread wheat
chr1D	301555557	301562540	N	N	NA	NA	chr1D	301623678	301645266	N	Y	TraesCS1D01G215900	genebody	19	1	Ae. tauschii>Bread wheat
chr1D	302069732	302083438	N	Y	TraesCS1D01G216400	upstream	chr1D	302094310	302096574	N	N	NA	NA	0	4	Ae. tauschii<Bread wheat
chr1D	302069732	302083438	N	Y	TraesCS1D01G216400	upstream	chr1D	302246504	302256670	N	N	NA	NA	0	4	Ae. tauschii<Bread wheat
chr1D	302069732	302083438	N	Y	TraesCS1D01G216400	upstream	chr1D	302246736	302256670	N	N	NA	NA	5	0	Ae. tauschii>Bread wheat
chr1D	302246504	302256670	N	N	NA	NA	chr1D	302372668	302396276	N	Y	TraesCS1D01G216700	upstream	0	3	Ae. tauschii<Bread wheat
chr1D	302883030	302901370	N	Y	TraesCS1D01G217600	upstream	chr1D	302902410	302904965	N	N	NA	NA	0	13	Ae. tauschii<Bread wheat
chr1D	302883030	302901370	N	Y	TraesCS1D01G217600	upstream	chr1D	302902410	302905230	N	N	NA	NA	13	0	Ae. tauschii>Bread wheat
chr1D	302902410	302904965	N	N	NA	NA	chr1D	302908475	302918945	N	Y	NA	NA	0	11	Ae. tauschii<Bread wheat
chr1D	302902410	302904965	N	N	NA	NA	chr1D	302983462	302999804	N	N	NA	NA	0	4	Ae. tauschii<Bread wheat
chr1D	302902410	302905230	N	N	NA	NA	chr1D	302983462	302999804	N	N	NA	NA	4	0	Ae. tauschii>Bread wheat
chr1D	302983462	302999804	N	N	NA	NA	chr1D	303222526	303226204	N	N	NA	NA	4	0	Ae. tauschii>Bread wheat
chr1D	303001035	303003404	N	N	NA	NA	chr1D	303293081	303330800	N	N	TraesCS1D01G217900	genebody	10	1	Ae. tauschii>Bread wheat
chr1D	303293081	303330800	N	N	TraesCS1D01G217900	genebody	chr1D	303331891	303350120	N	Y	TraesCS1D01G217900	genebody	172	69	Ae. tauschii>Bread wheat
chr1D	303331891	303350120	N	Y	TraesCS1D01G217900	genebody	chr1D	303549832	303555148	N	Y	NA	NA	13	2	Ae. tauschii>Bread wheat
chr1D	305538788	305541615	N	N	NA	NA	chr1D	305578355	305592990	N	N	TraesCS1D01G218700	downstream	0	5	Ae. tauschii<Bread wheat
chr1D	307433850	307435325	N	N	NA	NA	chr1D	307436537	307464492	N	N	TraesCS1D01G219800	genebody	15	3	Ae. tauschii>Bread wheat
chr1D	307825348	307841463	N	Y	TraesCS1D01G220200	downstream	chr1D	308477021	308493654	N	Y	NA	NA	0	4	Ae. tauschii<Bread wheat
chr1D	307825348	307841463	N	Y	TraesCS1D01G220200	downstream	chr1D	308477021	308494181	N	Y	NA	NA	5	0	Ae. tauschii>Bread wheat
chr1D	308177524	308204494	N	N	TraesCS1D01G220400	genebody	chr1D	308477021	308493654	N	Y	NA	NA	0	11	Ae. tauschii<Bread wheat
chr1D	308177524	308204494	N	N	TraesCS1D01G220400	genebody	chr1D	308477021	308494181	N	Y	NA	NA	12	0	Ae. tauschii>Bread wheat
chr1D	308253069	308276520	N	N	TraesCS1D01G220600	downstream	chr1D	308477021	308493654	N	Y	NA	NA	0	12	Ae. tauschii<Bread wheat
chr1D	308253069	308276520	N	N	TraesCS1D01G220600	downstream	chr1D	308477021	308494181	N	Y	NA	NA	11	0	Ae. tauschii>Bread wheat
chr1D	308445576	308476344	N	N	TraesCS1D01G220900	upstream	chr1D	308477021	308493654	N	Y	NA	NA	0	68	Ae. tauschii<Bread wheat
chr1D	308445576	308476344	N	N	TraesCS1D01G220900	upstream	chr1D	308477021	308494181	N	Y	NA	NA	70	0	Ae. tauschii>Bread wheat
chr1D	308477021	308493654	N	Y	NA	NA	chr1D	308581648	308592328	N	N	TraesCS1D01G221100	downstream	0	25	Ae. tauschii<Bread wheat
chr1D	308477021	308493654	N	Y	NA	NA	chr1D	309072444	309094712	N	N	TraesCS1D01G221400	downstream	0	8	Ae. tauschii<Bread wheat
chr1D	308477021	308494181	N	Y	NA	NA	chr1D	308581648	308592328	N	N	TraesCS1D01G221100	downstream	15	0	Ae. tauschii>Bread wheat
chr1D	308477021	308494181	N	Y	NA	NA	chr1D	309072444	309094712	N	N	TraesCS1D01G221400	downstream	12	0	Ae. tauschii>Bread wheat
chr1D	308477021	308494181	N	Y	NA	NA	chr1D	309967514	309991218	N	N	TraesCS1D01G222500	upstream	5	0	Ae. tauschii>Bread wheat
chr1D	310769332	310782961	N	N	TraesCS1D01G223000	upstream	chr1D	310869265	310882555	N	Y	NA	NA	5	12	Ae. tauschii<Bread wheat
chr1D	310795338	310796640	N	N	NA	NA	chr1D	310803234	310816776	N	Y	TraesCS1D01G223200	downstream	5	0	Ae. tauschii>Bread wheat
chr1D	311896317	311902313	N	Y	NA	NA	chr1D	311914408	311917922	N	N	NA	NA	0	3	Ae. tauschii<Bread wheat
chr1D	313990419	313992875	N	Y	NA	NA	chr1D	314004332	314021526	N	Y	TraesCS1D01G225500	genebody	0	5	Ae. tauschii<Bread wheat
chr1D	313990428	313992875	N	Y	NA	NA	chr1D	314004332	314021526	N	Y	TraesCS1D01G225500	genebody	5	0	Ae. tauschii>Bread wheat
chr1D	314004332	314021526	N	Y	TraesCS1D01G225500	genebody	chr1D	314023442	314024914	N	N	NA	NA	9	0	Ae. tauschii>Bread wheat
chr1D	317978383	318002695	N	Y	TraesCS1D01G229600	genebody	chr1D	318110969	318115143	N	N	NA	NA	0	4	Ae. tauschii<Bread wheat
chr1D	318098379	318106538	N	N	TraesCS1D01G229700	downstream	chr1D	318110969	318115062	N	N	NA	NA	7	0	Ae. tauschii>Bread wheat
chr1D	318098379	318106538	N	N	TraesCS1D01G229700	downstream	chr1D	318110969	318115143	N	N	NA	NA	0	6	Ae. tauschii<Bread wheat
chr1D	318110969	318115062	N	N	NA	NA	chr1D	318116077	318134132	N	Y	TraesCS1D01G229800	upstream	8	0	Ae. tauschii>Bread wheat
chr1D	318110969	318115143	N	N	NA	NA	chr1D	318116077	318134132	N	Y	TraesCS1D01G229800	upstream	0	9	Ae. tauschii<Bread wheat
chr1D	318472943	318498537	N	Y	TraesCS1D01G230300	downstream	chr1D	318553841	318563583	N	N	NA	NA	60	23	Ae. tauschii>Bread wheat
chr1D	319367105	319369020	N	N	NA	NA	chr1D	319376800	319380072	N	N	NA	NA	0	3	Ae. tauschii<Bread wheat
chr1D	321635928	321638152	N	N	TraesCS1D01G233000	upstream	chr1D	399175397	399195860	N	Y	TraesCS1D01G301400	downstream	4	0	Ae. tauschii>Bread wheat
chr1D	322028304	322030430	N	N	TraesCS1D01G233500	genebody	chr1D	322044352	322049630	N	N	NA	NA	4	0	Ae. tauschii>Bread wheat
chr1D	322044294	322049630	N	N	NA	NA	chr1D	322056544	322071594	N	Y	NA	NA	0	6	Ae. tauschii<Bread wheat
chr1D	322044352	322049630	N	N	NA	NA	chr1D	322056544	322071594	N	Y	NA	NA	6	0	Ae. tauschii>Bread wheat
chr1D	323586898	323591375	N	N	NA	NA	chr1D	427745478	427748430	N	N	NA	NA	5	0	Ae. tauschii>Bread wheat
chr1D	323923980	323943220	N	N	TraesCS1D01G234900	downstream	chr1D	323944667	323952345	N	N	TraesCS1D01G234900	downstream	26	52	Ae. tauschii<Bread wheat
chr1D	323923980	323943220	N	N	TraesCS1D01G234900	downstream	chr1D	324406755	324424353	N	N	TraesCS1D01G235200	upstream	4	14	Ae. tauschii<Bread wheat
chr1D	323923980	323943220	N	N	TraesCS1D01G234900	downstream	chr1D	324616022	324626018	N	N	TraesCS1D01G235300	upstream	0	3	Ae. tauschii<Bread wheat
chr1D	323944667	323952345	N	N	TraesCS1D01G234900	downstream	chr1D	324406755	324424353	N	N	TraesCS1D01G235200	upstream	4	12	Ae. tauschii<Bread wheat
chr1D	325461959	325464793	N	N	NA	NA	chr1D	325479636	325489879	N	N	TraesCS1D01G235800	genebody	0	3	Ae. tauschii<Bread wheat
chr1D	326008649	326019421	N	Y	TraesCS1D01G236600	upstream	chr1D	326136952	326142764	N	N	TraesCS1D01G236800	upstream	0	4	Ae. tauschii<Bread wheat
chr1D	326136952	326142752	N	N	TraesCS1D01G236800	upstream	chr1D	326152550	326161682	N	N	TraesCS1D01G236900	genebody	5	0	Ae. tauschii>Bread wheat
chr1D	326136952	326142752	N	N	TraesCS1D01G236800	upstream	chr1D	326166940	326174059	N	N	TraesCS1D01G237100	genebody	4	0	Ae. tauschii>Bread wheat
chr1D	329489737	329492280	N	N	TraesCS1D01G239500	genebody	chr1D	329725478	329743773	N	N	TraesCS1D01G239900	upstream	0	8	Ae. tauschii<Bread wheat
chr1D	331285739	331307013	N	N	TraesCS1D01G241000	upstream	chr1D	331912232	331924154	N	Y	TraesCS1D01G241200	downstream	29	7	Ae. tauschii>Bread wheat
chr1D	334601311	334613349	N	N	NA	NA	chr1D	335038708	335044051	N	Y	NA	NA	0	3	Ae. tauschii<Bread wheat
chr1D	335345812	335375200	N	Y	TraesCS1D01G244700	genebody	chr1D	335376074	335381699	N	N	NA	NA	30	9	Ae. tauschii>Bread wheat
chr1D	335553944	335555949	N	Y	NA	NA	chr1D	335574860	335597949	N	Y	TraesCS1D01G244900	downstream	4	0	Ae. tauschii>Bread wheat
chr1D	336340660	336344654	N	N	TraesCS1D01G245200	genebody	chr1D	336543334	336558451	N	N	TraesCS1D01G245400	downstream	5	0	Ae. tauschii>Bread wheat
chr1D	338519125	338525052	N	N	TraesCS1D01G246100	downstream	chr1D	338534122	338539936	N	N	NA	NA	5	0	Ae. tauschii>Bread wheat
chr1D	338519125	338525052	N	N	TraesCS1D01G246100	downstream	chr1D	338534122	338543188	N	Y	NA	NA	0	6	Ae. tauschii<Bread wheat
chr1D	338534122	338543188	N	Y	NA	NA	chr1D	338549196	338551152	N	N	NA	NA	0	5	Ae. tauschii<Bread wheat
chr1D	338859812	338862784	N	N	NA	NA	chr1D	338869030	338880746	N	N	TraesCS1D01G246200	upstream	0	6	Ae. tauschii<Bread wheat
chr1D	339323388	339331673	N	Y	NA	NA	chr1D	339350236	339362297	N	N	TraesCS1D01G246900	downstream	8	16	Ae. tauschii<Bread wheat
chr1D	340504570	340507614	N	N	NA	NA	chr1D	340520390	340530640	N	N	TraesCS1D01G247500	genebody	4	0	Ae. tauschii>Bread wheat
chr1D	340513960	340517668	N	N	NA	NA	chr1D	471588109	471613631	N	Y	TraesCS1D01G409800	genebody	15	0	Ae. tauschii>Bread wheat
chr1D	340642159	340671180	N	N	TraesCS1D01G247800	downstream	chr1D	342184619	342200109	N	N	TraesCS1D01G249700	downstream	5	0	Ae. tauschii>Bread wheat
chr1D	340642159	340671180	N	N	TraesCS1D01G247800	downstream	chr1D	343173861	343188424	N	Y	TraesCS1D01G250900	genebody	5	0	Ae. tauschii>Bread wheat
chr1D	340642159	340671180	N	N	TraesCS1D01G247800	downstream	chr1D	343348113	343370597	N	Y	TraesCS1D01G251100	downstream	7	0	Ae. tauschii>Bread wheat
chr1D	342171979	342174836	N	N	TraesCS1D01G249600	downstream	chr1D	342184619	342200109	N	N	TraesCS1D01G249700	downstream	0	3	Ae. tauschii<Bread wheat
chr1D	342854366	342881260	N	Y	TraesCS1D01G250600	genebody	chr1D	342961249	342966758	N	N	NA	NA	19	2	Ae. tauschii>Bread wheat
chr1D	343873096	343901581	N	Y	TraesCS1D01G251500	genebody	chr1D	344141342	344145113	N	Y	NA	NA	9	0	Ae. tauschii>Bread wheat
chr1D	345575989	345579208	N	N	NA	NA	chr1D	345598499	345603910	N	N	NA	NA	0	4	Ae. tauschii<Bread wheat
chr1D	345700532	345729415	N	Y	TraesCS1D01G254000	downstream	chr1D	345739085	345744800	N	N	NA	NA	55	20	Ae. tauschii>Bread wheat
chr1D	345804865	345819759	N	Y	TraesCS1D01G254100	genebody	chr1D	346388606	346415411	N	Y	TraesCS1D01G254400	downstream	8	0	Ae. tauschii>Bread wheat
chr1D	345804865	345819759	N	Y	TraesCS1D01G254100	genebody	chr1D	347196167	347221732	N	N	TraesCS1D01G254700	genebody	4	0	Ae. tauschii>Bread wheat
chr1D	347196167	347221732	N	N	TraesCS1D01G254700	genebody	chr1D	347226395	347228744	N	N	NA	NA	6	0	Ae. tauschii>Bread wheat
chr1D	348026879	348077362	N	Y	TraesCS1D01G255800	upstream	chr1D	348648984	348656735	N	N	NA	NA	5	0	Ae. tauschii>Bread wheat
chr1D	348026879	348077362	N	Y	TraesCS1D01G255800	upstream	chr1D	349537187	349571770	N	N	TraesCS1D01G257400	upstream	12	2	Ae. tauschii>Bread wheat
chr1D	348026879	348077362	N	Y	TraesCS1D01G255800	upstream	chr1D	357429484	357464396	N	Y	TraesCS1D01G263100	genebody	5	0	Ae. tauschii>Bread wheat
chr1D	348648991	348656735	N	N	NA	NA	chr1D	349537187	349571770	N	N	TraesCS1D01G257400	upstream	0	4	Ae. tauschii<Bread wheat
chr1D	351242316	351245779	N	N	TraesCS1D01G258800	genebody	chr1D	351247910	351263436	N	Y	TraesCS1D01G258900	genebody	0	7	Ae. tauschii<Bread wheat
chr1D	351242316	351246135	N	N	TraesCS1D01G258800	genebody	chr1D	351247910	351263436	N	Y	TraesCS1D01G258900	genebody	17	0	Ae. tauschii>Bread wheat
chr1D	354442554	354451198	N	N	NA	NA	chr1D	354453916	354462919	N	N	TraesCS1D01G260000	upstream	0	5	Ae. tauschii<Bread wheat
chr1D	354442554	354451198	N	N	NA	NA	chr1D	354453916	354464965	N	N	TraesCS1D01G260000	upstream	9	0	Ae. tauschii>Bread wheat
chr1D	354453916	354462919	N	N	TraesCS1D01G260000	upstream	chr1D	354499186	354509862	N	Y	TraesCS1D01G260100	genebody	0	7	Ae. tauschii<Bread wheat
chr1D	354453916	354464965	N	N	TraesCS1D01G260000	upstream	chr1D	354499186	354509862	N	Y	TraesCS1D01G260100	genebody	8	0	Ae. tauschii>Bread wheat
chr1D	354453916	354464965	N	N	TraesCS1D01G260000	upstream	chr1D	354712852	354727300	N	N	TraesCS1D01G260400	downstream	5	0	Ae. tauschii>Bread wheat
chr1D	355160854	355183125	N	N	TraesCS1D01G261000	upstream	chr1D	355185048	355187405	N	N	TraesCS1D01G261100	genebody	13	0	Ae. tauschii>Bread wheat
chr1D	355160854	355183125	N	N	TraesCS1D01G261000	upstream	chr1D	355185294	355187405	N	N	TraesCS1D01G261100	genebody	0	10	Ae. tauschii<Bread wheat
chr1D	355185294	355187405	N	N	TraesCS1D01G261100	genebody	chr1D	355423060	355436294	N	N	TraesCS1D01G261300	genebody	0	3	Ae. tauschii<Bread wheat
chr1D	355497851	355515895	N	Y	TraesCS1D01G261600	downstream	chr1D	355516800	355519301	N	N	NA	NA	0	9	Ae. tauschii<Bread wheat
chr1D	356855353	356882975	N	Y	TraesCS1D01G262500	genebody	chr1D	356955623	356959618	N	N	NA	NA	0	4	Ae. tauschii<Bread wheat
chr1D	356934476	356948405	N	N	TraesCS1D01G262800	downstream	chr1D	356955623	356959541	N	N	NA	NA	10	0	Ae. tauschii>Bread wheat
chr1D	356934476	356948405	N	N	TraesCS1D01G262800	downstream	chr1D	356955623	356959618	N	N	NA	NA	0	8	Ae. tauschii<Bread wheat
chr1D	356955623	356959541	N	N	NA	NA	chr1D	356972140	356986647	N	N	NA	NA	5	0	Ae. tauschii>Bread wheat
chr1D	359475604	359477262	N	N	NA	NA	chr1D	359601311	359618108	N	N	TraesCS1D01G263700	genebody	0	4	Ae. tauschii<Bread wheat
chr1D	360471660	360485674	N	Y	TraesCS1D01G264900	genebody	chr1D	361108842	361116856	N	N	TraesCS1D01G265300	downstream	7	0	Ae. tauschii>Bread wheat
chr1D	360888987	360897789	N	Y	TraesCS1D01G265000	upstream	chr1D	361108842	361116856	N	N	TraesCS1D01G265300	downstream	6	0	Ae. tauschii>Bread wheat
chr1D	361029685	361039669	N	N	TraesCS1D01G265100	downstream	chr1D	361108842	361116856	N	N	TraesCS1D01G265300	downstream	12	0	Ae. tauschii>Bread wheat
chr1D	361029685	361039669	N	N	TraesCS1D01G265100	downstream	chr1D	361109074	361116856	N	N	TraesCS1D01G265300	downstream	0	6	Ae. tauschii<Bread wheat
chr1D	361097255	361101156	N	N	NA	NA	chr1D	361109074	361116856	N	N	TraesCS1D01G265300	downstream	0	4	Ae. tauschii<Bread wheat
chr1D	361978057	361986418	N	N	NA	NA	chr1D	362006874	362014381	N	N	TraesCS1D01G266200	downstream	16	4	Ae. tauschii>Bread wheat
chr1D	361987114	361991884	N	N	NA	NA	chr1D	362000503	362001847	N	N	NA	NA	4	0	Ae. tauschii>Bread wheat
chr1D	362006874	362014381	N	N	TraesCS1D01G266200	downstream	chr1D	362050942	362058709	N	Y	NA	NA	24	5	Ae. tauschii>Bread wheat
chr1D	362259276	362262350	N	N	NA	NA	chr1D	362477949	362502958	N	N	TraesCS1D01G266700	upstream	4	0	Ae. tauschii>Bread wheat
chr1D	362305400	362307313	N	N	NA	NA	chr1D	362312506	362325740	N	N	TraesCS1D01G266400	upstream	5	0	Ae. tauschii>Bread wheat
chr1D	362305444	362307313	N	N	NA	NA	chr1D	362312506	362325740	N	N	TraesCS1D01G266400	upstream	0	4	Ae. tauschii<Bread wheat
chr1D	362587780	362608621	N	N	TraesCS1D01G266800	upstream	chr1D	363275364	363295296	N	Y	TraesCS1D01G267400	genebody	4	0	Ae. tauschii>Bread wheat
chr1D	363003730	363015754	N	Y	NA	NA	chr1D	363275364	363289012	N	Y	TraesCS1D01G267400	genebody	0	5	Ae. tauschii<Bread wheat
chr1D	363003730	363015754	N	Y	NA	NA	chr1D	363275364	363295296	N	Y	TraesCS1D01G267400	genebody	12	0	Ae. tauschii>Bread wheat
chr1D	363104439	363115142	N	N	TraesCS1D01G267100	downstream	chr1D	363275364	363289012	N	Y	TraesCS1D01G267400	genebody	0	7	Ae. tauschii<Bread wheat
chr1D	363104439	363115142	N	N	TraesCS1D01G267100	downstream	chr1D	363275364	363295296	N	Y	TraesCS1D01G267400	genebody	10	0	Ae. tauschii>Bread wheat
chr1D	363249325	363255062	N	N	TraesCS1D01G267300	genebody	chr1D	363275364	363289012	N	Y	TraesCS1D01G267400	genebody	0	3	Ae. tauschii<Bread wheat
chr1D	363249325	363255062	N	N	TraesCS1D01G267300	genebody	chr1D	363275364	363295296	N	Y	TraesCS1D01G267400	genebody	6	0	Ae. tauschii>Bread wheat
chr1D	363265479	363271304	N	N	NA	NA	chr1D	363275364	363289012	N	Y	TraesCS1D01G267400	genebody	0	8	Ae. tauschii<Bread wheat
chr1D	363265479	363271304	N	N	NA	NA	chr1D	363275364	363295296	N	Y	TraesCS1D01G267400	genebody	14	0	Ae. tauschii>Bread wheat
chr1D	363272773	363274782	N	N	NA	NA	chr1D	363275364	363295296	N	Y	TraesCS1D01G267400	genebody	10	0	Ae. tauschii>Bread wheat
chr1D	363275364	363289012	N	Y	TraesCS1D01G267400	genebody	chr1D	363289526	363295296	N	N	NA	NA	0	13	Ae. tauschii<Bread wheat
chr1D	363275364	363289012	N	Y	TraesCS1D01G267400	genebody	chr1D	363577575	363600012	N	Y	TraesCS1D01G267600	genebody	0	18	Ae. tauschii<Bread wheat
chr1D	363275364	363295296	N	Y	TraesCS1D01G267400	genebody	chr1D	363577575	363600012	N	Y	TraesCS1D01G267600	genebody	20	0	Ae. tauschii>Bread wheat
chr1D	363612757	363626390	N	N	TraesCS1D01G267700	downstream	chr1D	365710524	365762194	N	Y	TraesCS1D01G271000	downstream	4	0	Ae. tauschii>Bread wheat
chr1D	364111728	364132102	N	Y	NA	NA	chr1D	364134225	364136050	N	N	NA	NA	0	3	Ae. tauschii<Bread wheat
chr1D	364111728	364132102	N	Y	NA	NA	chr1D	364134225	364136205	N	N	NA	NA	7	0	Ae. tauschii>Bread wheat
chr1D	364111728	364132102	N	Y	NA	NA	chr1D	364750657	364776879	N	N	TraesCS1D01G269300	upstream	5	0	Ae. tauschii>Bread wheat
chr1D	364380783	364393500	N	N	TraesCS1D01G268800	downstream	chr1D	364750657	364776879	N	N	TraesCS1D01G269300	upstream	6	0	Ae. tauschii>Bread wheat
chr1D	364380783	364393500	N	N	TraesCS1D01G268800	downstream	chr1D	364760667	364776879	N	N	TraesCS1D01G269300	upstream	0	4	Ae. tauschii<Bread wheat
chr1D	364621022	364641416	N	N	TraesCS1D01G268900	upstream	chr1D	364750657	364760122	N	N	TraesCS1D01G269200	upstream	0	7	Ae. tauschii<Bread wheat
chr1D	364621022	364641416	N	N	TraesCS1D01G268900	upstream	chr1D	364750657	364776879	N	N	TraesCS1D01G269300	upstream	37	0	Ae. tauschii>Bread wheat
chr1D	364621022	364641416	N	N	TraesCS1D01G268900	upstream	chr1D	364760667	364776879	N	N	TraesCS1D01G269300	upstream	0	29	Ae. tauschii<Bread wheat
chr1D	364642485	364643930	N	N	NA	NA	chr1D	364750657	364776879	N	N	TraesCS1D01G269300	upstream	5	0	Ae. tauschii>Bread wheat
chr1D	364652036	364656937	N	N	NA	NA	chr1D	364750657	364776879	N	N	TraesCS1D01G269300	upstream	7	0	Ae. tauschii>Bread wheat
chr1D	364692796	364698404	N	N	TraesCS1D01G269000	downstream	chr1D	364750657	364776879	N	N	TraesCS1D01G269300	upstream	14	0	Ae. tauschii>Bread wheat
chr1D	364692796	364698404	N	N	TraesCS1D01G269000	downstream	chr1D	364760667	364776879	N	N	TraesCS1D01G269300	upstream	0	6	Ae. tauschii<Bread wheat
chr1D	364717520	364734787	N	N	TraesCS1D01G269100	genebody	chr1D	364736933	364739138	N	N	NA	NA	0	4	Ae. tauschii<Bread wheat
chr1D	364717520	364734787	N	N	TraesCS1D01G269100	genebody	chr1D	364750657	364760122	N	N	TraesCS1D01G269200	upstream	0	12	Ae. tauschii<Bread wheat
chr1D	364717520	364734787	N	N	TraesCS1D01G269100	genebody	chr1D	364750657	364776879	N	N	TraesCS1D01G269300	upstream	58	0	Ae. tauschii>Bread wheat
chr1D	364717520	364734787	N	N	TraesCS1D01G269100	genebody	chr1D	364760667	364776879	N	N	TraesCS1D01G269300	upstream	0	29	Ae. tauschii<Bread wheat
chr1D	364736933	364739138	N	N	NA	NA	chr1D	364760667	364776879	N	N	TraesCS1D01G269300	upstream	0	4	Ae. tauschii<Bread wheat
chr1D	364741896	364745280	N	N	NA	NA	chr1D	364750657	364776879	N	N	TraesCS1D01G269300	upstream	4	0	Ae. tauschii>Bread wheat
chr1D	364746675	364748225	N	N	NA	NA	chr1D	364750657	364776879	N	N	TraesCS1D01G269300	upstream	7	0	Ae. tauschii>Bread wheat
chr1D	364750657	364760122	N	N	TraesCS1D01G269200	upstream	chr1D	364760667	364776879	N	N	TraesCS1D01G269300	upstream	0	20	Ae. tauschii<Bread wheat
chr1D	364750657	364776879	N	N	TraesCS1D01G269300	upstream	chr1D	364783062	364785643	N	N	NA	NA	7	0	Ae. tauschii>Bread wheat
chr1D	364750657	364776879	N	N	TraesCS1D01G269300	upstream	chr1D	364828229	364842189	N	N	NA	NA	23	0	Ae. tauschii>Bread wheat
chr1D	364750657	364776879	N	N	TraesCS1D01G269300	upstream	chr1D	365036240	365045221	N	N	TraesCS1D01G269500	downstream	7	0	Ae. tauschii>Bread wheat
chr1D	364750657	364776879	N	N	TraesCS1D01G269300	upstream	chr1D	365078190	365095871	N	Y	TraesCS1D01G269900	downstream	15	0	Ae. tauschii>Bread wheat
chr1D	364750657	364776879	N	N	TraesCS1D01G269300	upstream	chr1D	365710524	365762194	N	Y	TraesCS1D01G271000	downstream	6	0	Ae. tauschii>Bread wheat
chr1D	364760667	364776879	N	N	TraesCS1D01G269300	upstream	chr1D	364828229	364842189	N	N	NA	NA	0	15	Ae. tauschii<Bread wheat
chr1D	364760667	364776879	N	N	TraesCS1D01G269300	upstream	chr1D	365036240	365045221	N	N	TraesCS1D01G269500	downstream	0	8	Ae. tauschii<Bread wheat
chr1D	364760667	364776879	N	N	TraesCS1D01G269300	upstream	chr1D	365078190	365095871	N	Y	TraesCS1D01G269900	downstream	0	7	Ae. tauschii<Bread wheat
chr1D	364760667	364776879	N	N	TraesCS1D01G269300	upstream	chr1D	365528865	365550788	N	Y	TraesCS1D01G270800	genebody	0	3	Ae. tauschii<Bread wheat
chr1D	365710524	365762194	N	Y	TraesCS1D01G271000	downstream	chr1D	366154784	366168542	N	N	NA	NA	10	1	Ae. tauschii>Bread wheat
chr1D	365958930	365989588	N	N	TraesCS1D01G271500	genebody	chr1D	366669379	366682996	N	Y	TraesCS1D01G272700	genebody	0	4	Ae. tauschii<Bread wheat
chr1D	366235529	366252164	N	Y	TraesCS1D01G272500	genebody	chr1D	366259129	366266486	N	N	NA	NA	0	5	Ae. tauschii<Bread wheat
chr1D	366235529	366252164	N	Y	TraesCS1D01G272500	genebody	chr1D	366259129	366271679	N	N	NA	NA	10	0	Ae. tauschii>Bread wheat
chr1D	366235529	366252164	N	Y	TraesCS1D01G272500	genebody	chr1D	366470693	366476982	N	N	TraesCS1D01G272600	upstream	8	0	Ae. tauschii>Bread wheat
chr1D	366235529	366252164	N	Y	TraesCS1D01G272500	genebody	chr1D	366470978	366476982	N	N	TraesCS1D01G272600	upstream	0	4	Ae. tauschii<Bread wheat
chr1D	366470693	366476982	N	N	TraesCS1D01G272600	upstream	chr1D	366483968	366491463	N	N	NA	NA	6	0	Ae. tauschii>Bread wheat
chr1D	366470693	366476982	N	N	TraesCS1D01G272600	upstream	chr1D	366669379	366682996	N	Y	TraesCS1D01G272700	genebody	9	0	Ae. tauschii>Bread wheat
chr1D	366470978	366476982	N	N	TraesCS1D01G272600	upstream	chr1D	366647361	366660692	N	N	NA	NA	0	4	Ae. tauschii<Bread wheat
chr1D	366470978	366476982	N	N	TraesCS1D01G272600	upstream	chr1D	366669379	366682996	N	Y	TraesCS1D01G272700	genebody	0	6	Ae. tauschii<Bread wheat
chr1D	367396975	367433097	N	Y	TraesCS1D01G273200	downstream	chr1D	368333493	368342104	N	N	NA	NA	1	8	Ae. tauschii<Bread wheat
chr1D	367829123	367851604	N	N	TraesCS1D01G273300	genebody	chr1D	368333493	368342104	N	N	NA	NA	0	5	Ae. tauschii<Bread wheat
chr1D	368320632	368328110	N	Y	TraesCS1D01G274000	genebody	chr1D	368333493	368342104	N	N	NA	NA	6	17	Ae. tauschii<Bread wheat
chr1D	368333493	368342104	N	N	NA	NA	chr1D	368485688	368491910	N	N	NA	NA	0	10	Ae. tauschii<Bread wheat
chr1D	370331862	370334880	N	N	NA	NA	chr1D	370338781	370356269	N	N	TraesCS1D01G274800	downstream	6	0	Ae. tauschii>Bread wheat
chr1D	370331862	370335072	N	N	NA	NA	chr1D	370338781	370356269	N	N	TraesCS1D01G274800	downstream	0	3	Ae. tauschii<Bread wheat
chr1D	370519390	370535640	N	N	NA	NA	chr1D	372142284	372157174	N	N	TraesCS1D01G276100	upstream	0	4	Ae. tauschii<Bread wheat
chr1D	371140167	371147113	N	N	NA	NA	chr1D	371581652	371594573	N	Y	TraesCS1D01G275500	downstream	2	9	Ae. tauschii<Bread wheat
chr1D	371257344	371263879	N	N	NA	NA	chr1D	371581652	371594573	N	Y	TraesCS1D01G275500	downstream	16	1	Ae. tauschii>Bread wheat
chr1D	371257344	371263879	N	N	NA	NA	chr1D	371650204	371665346	N	N	TraesCS1D01G275600	downstream	6	0	Ae. tauschii>Bread wheat
chr1D	372853532	372875793	N	N	TraesCS1D01G276500	genebody	chr1D	373125270	373131461	N	Y	NA	NA	0	4	Ae. tauschii<Bread wheat
chr1D	372853532	372875793	N	N	TraesCS1D01G276500	genebody	chr1D	373196489	373198821	N	N	NA	NA	6	0	Ae. tauschii>Bread wheat
chr1D	373108765	373124050	N	Y	TraesCS1D01G276600	downstream	chr1D	373125270	373131461	N	Y	NA	NA	0	15	Ae. tauschii<Bread wheat
chr1D	373108765	373124050	N	Y	TraesCS1D01G276600	downstream	chr1D	373125270	373131506	N	Y	NA	NA	14	0	Ae. tauschii>Bread wheat
chr1D	373125270	373131461	N	Y	NA	NA	chr1D	373138219	373139816	N	N	NA	NA	0	3	Ae. tauschii<Bread wheat
chr1D	373998687	374004480	N	N	TraesCS1D01G277000	downstream	chr1D	374035001	374051592	N	N	TraesCS1D01G277100	genebody	0	6	Ae. tauschii<Bread wheat
chr1D	373999010	374004480	N	N	TraesCS1D01G277000	downstream	chr1D	374035001	374051592	N	N	TraesCS1D01G277100	genebody	5	0	Ae. tauschii>Bread wheat
chr1D	374035001	374051592	N	N	TraesCS1D01G277100	genebody	chr1D	374060372	374062546	N	N	NA	NA	0	4	Ae. tauschii<Bread wheat
chr1D	375245990	375261607	N	N	NA	NA	chr1D	375778515	375786581	N	N	NA	NA	0	6	Ae. tauschii<Bread wheat
chr1D	375628781	375649806	N	Y	TraesCS1D01G278200	downstream	chr1D	375778515	375786581	N	N	NA	NA	11	20	Ae. tauschii<Bread wheat
chr1D	375760898	375770032	N	N	NA	NA	chr1D	375778515	375786581	N	N	NA	NA	3	9	Ae. tauschii<Bread wheat
chr1D	375791916	375805899	N	Y	NA	NA	chr1D	42136963	42146394	N	N	NA	NA	6	0	Ae. tauschii>Bread wheat
chr1D	375951229	375967828	N	Y	TraesCS1D01G278400	downstream	chr1D	375968454	375976399	N	N	NA	NA	23	42	Ae. tauschii<Bread wheat
chr1D	378096179	378116597	N	N	TraesCS1D01G280200	downstream	chr1D	378140661	378144292	N	N	NA	NA	11	2	Ae. tauschii>Bread wheat
chr1D	378096179	378116597	N	N	TraesCS1D01G280200	downstream	chr1D	379422572	379440151	N	N	TraesCS1D01G280900	upstream	4	0	Ae. tauschii>Bread wheat
chr1D	380590270	380592016	N	N	NA	NA	chr1D	380602419	380613882	N	N	NA	NA	7	0	Ae. tauschii>Bread wheat
chr1D	380768381	380778077	N	Y	TraesCS1D01G282700	downstream	chr1D	381003271	381040278	N	Y	TraesCS1D01G282900	upstream	1	18	Ae. tauschii<Bread wheat
chr1D	381003271	381040278	N	Y	TraesCS1D01G282900	upstream	chr1D	381062854	381069563	N	N	TraesCS1D01G283300	downstream	29	7	Ae. tauschii>Bread wheat
chr1D	381042655	381050773	N	Y	TraesCS1D01G283200	downstream	chr1D	381062854	381069563	N	N	TraesCS1D01G283300	downstream	32	8	Ae. tauschii>Bread wheat
chr1D	382611623	382614375	N	N	NA	NA	chr1D	382628075	382642758	N	N	TraesCS1D01G284200	upstream	4	0	Ae. tauschii>Bread wheat
chr1D	383251261	383257523	N	N	TraesCS1D01G285100	genebody	chr1D	384125314	384157877	N	Y	TraesCS1D01G286000	upstream	6	0	Ae. tauschii>Bread wheat
chr1D	384125314	384157877	N	Y	TraesCS1D01G286000	upstream	chr1D	384167302	384175308	N	Y	NA	NA	32	11	Ae. tauschii>Bread wheat
chr1D	384775902	384778968	N	N	NA	NA	chr1D	384783670	384798079	N	N	NA	NA	0	5	Ae. tauschii<Bread wheat
chr1D	385797879	385815391	N	Y	TraesCS1D01G287500	genebody	chr1D	385828183	385832646	N	N	NA	NA	15	3	Ae. tauschii>Bread wheat
chr1D	385797879	385815391	N	Y	TraesCS1D01G287500	genebody	chr1D	386416109	386438758	N	Y	TraesCS1D01G288000	genebody	10	0	Ae. tauschii>Bread wheat
chr1D	386114889	386139208	N	N	TraesCS1D01G287600	genebody	chr1D	386368470	386380282	N	N	NA	NA	6	0	Ae. tauschii>Bread wheat
chr1D	386154585	386168885	N	N	TraesCS1D01G287700	genebody	chr1D	386368470	386380282	N	N	NA	NA	9	0	Ae. tauschii>Bread wheat
chr1D	386368470	386380282	N	N	NA	NA	chr1D	386397865	386407102	N	Y	NA	NA	10	0	Ae. tauschii>Bread wheat
chr1D	386368470	386380282	N	N	NA	NA	chr1D	386416109	386438758	N	Y	TraesCS1D01G288000	genebody	22	0	Ae. tauschii>Bread wheat
chr1D	386934794	386953004	N	Y	TraesCS1D01G288500	genebody	chr1D	387936590	387952100	N	N	TraesCS1D01G289900	downstream	4	0	Ae. tauschii>Bread wheat
chr1D	387877015	387884435	N	N	NA	NA	chr1D	387893782	387900438	N	N	TraesCS1D01G289800	downstream	4	0	Ae. tauschii>Bread wheat
chr1D	387877015	387885240	N	N	NA	NA	chr1D	387893782	387900438	N	N	TraesCS1D01G289800	downstream	0	4	Ae. tauschii<Bread wheat
chr1D	387936590	387952100	N	N	TraesCS1D01G289900	downstream	chr1D	387954551	387958273	N	N	NA	NA	0	4	Ae. tauschii<Bread wheat
chr1D	387936590	387952100	N	N	TraesCS1D01G289900	downstream	chr1D	387955685	387958273	N	N	NA	NA	5	0	Ae. tauschii>Bread wheat
chr1D	387936590	387952100	N	N	TraesCS1D01G289900	downstream	chr1D	387964184	387966873	N	N	NA	NA	5	0	Ae. tauschii>Bread wheat
chr1D	388496874	388504151	N	N	NA	NA	chr1D	388634554	388658844	N	N	TraesCS1D01G290700	downstream	14	2	Ae. tauschii>Bread wheat
chr1D	389750886	389756716	N	N	NA	NA	chr1D	389790348	389797670	N	N	TraesCS1D01G291500	genebody	0	3	Ae. tauschii<Bread wheat
chr1D	389790348	389797670	N	N	TraesCS1D01G291500	genebody	chr1D	389804233	389807448	N	N	TraesCS1D01G291500	downstream	0	4	Ae. tauschii<Bread wheat
chr1D	390199066	390200694	N	N	NA	NA	chr1D	390207256	390218255	N	N	NA	NA	0	4	Ae. tauschii<Bread wheat
chr1D	391087539	391096570	N	N	NA	NA	chr1D	391274189	391285431	chr1D_391243560_393634644	N	TraesCS1D01G292000	downstream	4	0	Ae. tauschii>Bread wheat
chr1D	391087539	391096570	N	N	NA	NA	chr1D	391274300	391285431	chr1D_391243560_393634644	N	TraesCS1D01G292000	downstream	0	6	Ae. tauschii<Bread wheat
chr1D	391213969	391219803	N	N	NA	NA	chr1D	391274189	391285431	chr1D_391243560_393634644	N	TraesCS1D01G292000	downstream	5	0	Ae. tauschii>Bread wheat
chr1D	391213969	391219803	N	N	NA	NA	chr1D	391274300	391285431	chr1D_391243560_393634644	N	TraesCS1D01G292000	downstream	0	4	Ae. tauschii<Bread wheat
chr1D	391223671	391265967	chr1D_391243560_393634644	Y	NA	NA	chr1D	391266802	391273682	chr1D_391243560_393634644	N	TraesCS1D01G292000	downstream	27	37	Ae. tauschii<Bread wheat
chr1D	391223671	391265967	chr1D_391243560_393634644	Y	NA	NA	chr1D	391274189	391285431	chr1D_391243560_393634644	N	TraesCS1D01G292000	downstream	83	0	Ae. tauschii>Bread wheat
chr1D	391223671	391265967	chr1D_391243560_393634644	Y	NA	NA	chr1D	391274300	391285431	chr1D_391243560_393634644	N	TraesCS1D01G292000	downstream	0	87	Ae. tauschii<Bread wheat
chr1D	391274189	391285431	chr1D_391243560_393634644	N	TraesCS1D01G292000	downstream	chr1D	391288321	391306809	chr1D_391243560_393634644	N	TraesCS1D01G292100	upstream	28	0	Ae. tauschii>Bread wheat
chr1D	391274189	391285431	chr1D_391243560_393634644	N	TraesCS1D01G292000	downstream	chr1D	391307874	391333198	chr1D_391243560_393634644	Y	TraesCS1D01G292300	upstream	12	0	Ae. tauschii>Bread wheat
chr1D	391274189	391285431	chr1D_391243560_393634644	N	TraesCS1D01G292000	downstream	chr1D	397052676	397083363	N	N	TraesCS1D01G298500	upstream	18	0	Ae. tauschii>Bread wheat
chr1D	391274300	391285431	chr1D_391243560_393634644	N	TraesCS1D01G292000	downstream	chr1D	391288321	391306809	chr1D_391243560_393634644	N	TraesCS1D01G292100	upstream	0	29	Ae. tauschii<Bread wheat
chr1D	391274300	391285431	chr1D_391243560_393634644	N	TraesCS1D01G292000	downstream	chr1D	391307874	391333198	chr1D_391243560_393634644	Y	TraesCS1D01G292300	upstream	0	11	Ae. tauschii<Bread wheat
chr1D	391274300	391285431	chr1D_391243560_393634644	N	TraesCS1D01G292000	downstream	chr1D	396736354	396749168	N	N	NA	NA	0	5	Ae. tauschii<Bread wheat
chr1D	391274300	391285431	chr1D_391243560_393634644	N	TraesCS1D01G292000	downstream	chr1D	397052676	397083363	N	N	TraesCS1D01G298500	upstream	0	13	Ae. tauschii<Bread wheat
chr1D	391288321	391306809	chr1D_391243560_393634644	N	TraesCS1D01G292100	upstream	chr1D	391307874	391333198	chr1D_391243560_393634644	Y	TraesCS1D01G292300	upstream	82	90	Ae. tauschii<Bread wheat
chr1D	391288321	391306809	chr1D_391243560_393634644	N	TraesCS1D01G292100	upstream	chr1D	391335555	391341878	chr1D_391243560_393634644	N	TraesCS1D01G292500	downstream	0	3	Ae. tauschii<Bread wheat
chr1D	391288321	391306809	chr1D_391243560_393634644	N	TraesCS1D01G292100	upstream	chr1D	391733707	391745175	chr1D_391243560_393634644	N	TraesCS1D01G292600	genebody	0	6	Ae. tauschii<Bread wheat
chr1D	391307874	391333198	chr1D_391243560_393634644	Y	TraesCS1D01G292300	upstream	chr1D	391335555	391341851	chr1D_391243560_393634644	N	TraesCS1D01G292500	downstream	7	0	Ae. tauschii>Bread wheat
chr1D	391307874	391333198	chr1D_391243560_393634644	Y	TraesCS1D01G292300	upstream	chr1D	391335555	391341878	chr1D_391243560_393634644	N	TraesCS1D01G292500	downstream	0	16	Ae. tauschii<Bread wheat
chr1D	391307874	391333198	chr1D_391243560_393634644	Y	TraesCS1D01G292300	upstream	chr1D	391733707	391745175	chr1D_391243560_393634644	N	TraesCS1D01G292600	genebody	0	7	Ae. tauschii<Bread wheat
chr1D	391307874	391333198	chr1D_391243560_393634644	Y	TraesCS1D01G292300	upstream	chr1D	391859029	391865186	chr1D_391243560_393634644	N	TraesCS1D01G292700	downstream	0	3	Ae. tauschii<Bread wheat
chr1D	391307874	391333198	chr1D_391243560_393634644	Y	TraesCS1D01G292300	upstream	chr1D	397052676	397083363	N	N	TraesCS1D01G298500	upstream	33	11	Ae. tauschii>Bread wheat
chr1D	391335555	391341878	chr1D_391243560_393634644	N	TraesCS1D01G292500	downstream	chr1D	391445824	391454301	chr1D_391243560_393634644	N	NA	NA	0	5	Ae. tauschii<Bread wheat
chr1D	391445824	391454301	chr1D_391243560_393634644	N	NA	NA	chr1D	391733707	391745175	chr1D_391243560_393634644	N	TraesCS1D01G292600	genebody	0	4	Ae. tauschii<Bread wheat
chr1D	391673331	391682315	chr1D_391243560_393634644	Y	NA	NA	chr1D	391733328	391745175	chr1D_391243560_393634644	N	TraesCS1D01G292600	genebody	6	0	Ae. tauschii>Bread wheat
chr1D	391673331	391682315	chr1D_391243560_393634644	Y	NA	NA	chr1D	391733707	391745175	chr1D_391243560_393634644	N	TraesCS1D01G292600	genebody	0	11	Ae. tauschii<Bread wheat
chr1D	391727756	391729904	chr1D_391243560_393634644	Y	NA	NA	chr1D	391733707	391745175	chr1D_391243560_393634644	N	TraesCS1D01G292600	genebody	0	4	Ae. tauschii<Bread wheat
chr1D	391733328	391745175	chr1D_391243560_393634644	N	TraesCS1D01G292600	genebody	chr1D	391859251	391865186	chr1D_391243560_393634644	N	TraesCS1D01G292700	downstream	5	0	Ae. tauschii>Bread wheat
chr1D	391733328	391745175	chr1D_391243560_393634644	N	TraesCS1D01G292600	genebody	chr1D	391956717	391964688	chr1D_391243560_393634644	N	NA	NA	9	0	Ae. tauschii>Bread wheat
chr1D	391733328	391745175	chr1D_391243560_393634644	N	TraesCS1D01G292600	genebody	chr1D	392126196	392154626	chr1D_391243560_393634644	Y	TraesCS1D01G293300	upstream	5	0	Ae. tauschii>Bread wheat
chr1D	391733707	391745175	chr1D_391243560_393634644	N	TraesCS1D01G292600	genebody	chr1D	391859029	391865186	chr1D_391243560_393634644	N	TraesCS1D01G292700	downstream	0	9	Ae. tauschii<Bread wheat
chr1D	391733707	391745175	chr1D_391243560_393634644	N	TraesCS1D01G292600	genebody	chr1D	391956717	391964688	chr1D_391243560_393634644	N	NA	NA	0	12	Ae. tauschii<Bread wheat
chr1D	391733707	391745175	chr1D_391243560_393634644	N	TraesCS1D01G292600	genebody	chr1D	391966188	391971444	chr1D_391243560_393634644	N	NA	NA	0	5	Ae. tauschii<Bread wheat
chr1D	391733707	391745175	chr1D_391243560_393634644	N	TraesCS1D01G292600	genebody	chr1D	392015834	392033775	chr1D_391243560_393634644	N	TraesCS1D01G292800	genebody	0	5	Ae. tauschii<Bread wheat
chr1D	391733707	391745175	chr1D_391243560_393634644	N	TraesCS1D01G292600	genebody	chr1D	392126196	392154626	chr1D_391243560_393634644	Y	TraesCS1D01G293300	upstream	0	7	Ae. tauschii<Bread wheat
chr1D	391733707	391745175	chr1D_391243560_393634644	N	TraesCS1D01G292600	genebody	chr1D	392548249	392572097	chr1D_391243560_393634644	N	TraesCS1D01G293400	genebody	0	5	Ae. tauschii<Bread wheat
chr1D	391859029	391865186	chr1D_391243560_393634644	N	TraesCS1D01G292700	downstream	chr1D	391956717	391964688	chr1D_391243560_393634644	N	NA	NA	0	4	Ae. tauschii<Bread wheat
chr1D	391859251	391865186	chr1D_391243560_393634644	N	TraesCS1D01G292700	downstream	chr1D	391945705	391951853	chr1D_391243560_393634644	N	NA	NA	5	0	Ae. tauschii>Bread wheat
chr1D	391859251	391865186	chr1D_391243560_393634644	N	TraesCS1D01G292700	downstream	chr1D	391956717	391964688	chr1D_391243560_393634644	N	NA	NA	5	0	Ae. tauschii>Bread wheat
chr1D	391945705	391950887	chr1D_391243560_393634644	N	NA	NA	chr1D	391956717	391964688	chr1D_391243560_393634644	N	NA	NA	0	6	Ae. tauschii<Bread wheat
chr1D	391945705	391950887	chr1D_391243560_393634644	N	NA	NA	chr1D	392126196	392154626	chr1D_391243560_393634644	Y	TraesCS1D01G293300	upstream	0	3	Ae. tauschii<Bread wheat
chr1D	391945705	391951853	chr1D_391243560_393634644	N	NA	NA	chr1D	391956717	391964688	chr1D_391243560_393634644	N	NA	NA	13	0	Ae. tauschii>Bread wheat
chr1D	391945705	391951853	chr1D_391243560_393634644	N	NA	NA	chr1D	392015834	392033775	chr1D_391243560_393634644	N	TraesCS1D01G292800	genebody	5	0	Ae. tauschii>Bread wheat
chr1D	391945705	391951853	chr1D_391243560_393634644	N	NA	NA	chr1D	392126196	392154626	chr1D_391243560_393634644	Y	TraesCS1D01G293300	upstream	5	0	Ae. tauschii>Bread wheat
chr1D	391966188	391971444	chr1D_391243560_393634644	N	NA	NA	chr1D	392126196	392154626	chr1D_391243560_393634644	Y	TraesCS1D01G293300	upstream	7	15	Ae. tauschii<Bread wheat
chr1D	391999483	392002889	chr1D_391243560_393634644	N	NA	NA	chr1D	392015834	392033775	chr1D_391243560_393634644	N	TraesCS1D01G292800	genebody	1	7	Ae. tauschii<Bread wheat
chr1D	392126196	392154626	chr1D_391243560_393634644	Y	TraesCS1D01G293300	upstream	chr1D	393425692	393448719	chr1D_391243560_393634644	Y	NA	NA	7	0	Ae. tauschii>Bread wheat
chr1D	392548249	392572097	chr1D_391243560_393634644	N	TraesCS1D01G293400	genebody	chr1D	393425692	393448719	chr1D_391243560_393634644	Y	NA	NA	8	0	Ae. tauschii>Bread wheat
chr1D	392548249	392572097	chr1D_391243560_393634644	N	TraesCS1D01G293400	genebody	chr1D	393425692	393448801	chr1D_391243560_393634644	Y	NA	NA	0	6	Ae. tauschii<Bread wheat
chr1D	392939468	392947498	chr1D_391243560_393634644	N	TraesCS1D01G294000	downstream	chr1D	393425692	393448801	chr1D_391243560_393634644	Y	NA	NA	0	5	Ae. tauschii<Bread wheat
chr1D	393168961	393177593	chr1D_391243560_393634644	N	NA	NA	chr1D	393425692	393448719	chr1D_391243560_393634644	Y	NA	NA	16	0	Ae. tauschii>Bread wheat
chr1D	393168961	393177593	chr1D_391243560_393634644	N	NA	NA	chr1D	393425692	393448801	chr1D_391243560_393634644	Y	NA	NA	0	17	Ae. tauschii<Bread wheat
chr1D	393168961	393177593	chr1D_391243560_393634644	N	NA	NA	chr1D	393744627	393772790	chr1D_393635552_394948172	Y	TraesCS1D01G294700	genebody	0	3	Ae. tauschii<Bread wheat
chr1D	393396858	393404119	chr1D_391243560_393634644	Y	NA	NA	chr1D	393425692	393448719	chr1D_391243560_393634644	Y	NA	NA	10	0	Ae. tauschii>Bread wheat
chr1D	393396858	393404119	chr1D_391243560_393634644	Y	NA	NA	chr1D	393425692	393448801	chr1D_391243560_393634644	Y	NA	NA	0	9	Ae. tauschii<Bread wheat
chr1D	393410939	393416598	chr1D_391243560_393634644	N	NA	NA	chr1D	393425692	393448719	chr1D_391243560_393634644	Y	NA	NA	8	0	Ae. tauschii>Bread wheat
chr1D	393410939	393416598	chr1D_391243560_393634644	N	NA	NA	chr1D	393425692	393448801	chr1D_391243560_393634644	Y	NA	NA	0	6	Ae. tauschii<Bread wheat
chr1D	393418616	393422307	chr1D_391243560_393634644	N	NA	NA	chr1D	393425692	393448719	chr1D_391243560_393634644	Y	NA	NA	7	0	Ae. tauschii>Bread wheat
chr1D	393418616	393422307	chr1D_391243560_393634644	N	NA	NA	chr1D	393425692	393448801	chr1D_391243560_393634644	Y	NA	NA	0	3	Ae. tauschii<Bread wheat
chr1D	393425692	393448719	chr1D_391243560_393634644	Y	NA	NA	chr1D	393456247	393457898	chr1D_391243560_393634644	N	NA	NA	6	0	Ae. tauschii>Bread wheat
chr1D	393425692	393448719	chr1D_391243560_393634644	Y	NA	NA	chr1D	393682633	393699392	chr1D_393635552_394948172	N	TraesCS1D01G294400	genebody	12	0	Ae. tauschii>Bread wheat
chr1D	393425692	393448719	chr1D_391243560_393634644	Y	NA	NA	chr1D	393744627	393772790	chr1D_393635552_394948172	Y	TraesCS1D01G294700	genebody	7	0	Ae. tauschii>Bread wheat
chr1D	393425692	393448719	chr1D_391243560_393634644	Y	NA	NA	chr1D	394247900	394283548	chr1D_393635552_394948172	Y	TraesCS1D01G296100	upstream	7	0	Ae. tauschii>Bread wheat
chr1D	393425692	393448801	chr1D_391243560_393634644	Y	NA	NA	chr1D	393682633	393699392	chr1D_393635552_394948172	N	TraesCS1D01G294400	genebody	0	6	Ae. tauschii<Bread wheat
chr1D	393425692	393448801	chr1D_391243560_393634644	Y	NA	NA	chr1D	393729572	393743159	chr1D_393635552_394948172	Y	TraesCS1D01G294500	downstream	0	6	Ae. tauschii<Bread wheat
chr1D	393425692	393448801	chr1D_391243560_393634644	Y	NA	NA	chr1D	393744627	393772790	chr1D_393635552_394948172	Y	TraesCS1D01G294700	genebody	0	5	Ae. tauschii<Bread wheat
chr1D	393425692	393448801	chr1D_391243560_393634644	Y	NA	NA	chr1D	393948617	393957667	chr1D_393635552_394948172	N	TraesCS1D01G295000	genebody	0	3	Ae. tauschii<Bread wheat
chr1D	393948617	393957667	chr1D_393635552_394948172	N	TraesCS1D01G295000	genebody	chr1D	394389243	394413491	chr1D_393635552_394948172	Y	TraesCS1D01G296300	upstream	0	5	Ae. tauschii<Bread wheat
chr1D	394175808	394181988	chr1D_393635552_394948172	N	TraesCS1D01G295700	upstream	chr1D	483913684	483924599	N	N	TraesCS1D01G435300	downstream	31	0	Ae. tauschii>Bread wheat
chr1D	394247900	394283548	chr1D_393635552_394948172	Y	TraesCS1D01G296100	upstream	chr1D	394475716	394480097	chr1D_393635552_394948172	N	NA	NA	0	3	Ae. tauschii<Bread wheat
chr1D	394389243	394413491	chr1D_393635552_394948172	Y	TraesCS1D01G296300	upstream	chr1D	394446688	394461619	chr1D_393635552_394948172	N	TraesCS1D01G296400	downstream	48	57	Ae. tauschii<Bread wheat
chr1D	394389243	394413491	chr1D_393635552_394948172	Y	TraesCS1D01G296300	upstream	chr1D	394475716	394480097	chr1D_393635552_394948172	N	NA	NA	0	4	Ae. tauschii<Bread wheat
chr1D	394446688	394461619	chr1D_393635552_394948172	N	TraesCS1D01G296400	downstream	chr1D	394463578	394468662	chr1D_393635552_394948172	N	TraesCS1D01G296500	downstream	10	23	Ae. tauschii<Bread wheat
chr1D	394446688	394461619	chr1D_393635552_394948172	N	TraesCS1D01G296400	downstream	chr1D	394475716	394480097	chr1D_393635552_394948172	N	NA	NA	0	5	Ae. tauschii<Bread wheat
chr1D	394446688	394461619	chr1D_393635552_394948172	N	TraesCS1D01G296400	downstream	chr1D	394478527	394480097	chr1D_393635552_394948172	N	NA	NA	5	0	Ae. tauschii>Bread wheat
chr1D	394463578	394468662	chr1D_393635552_394948172	N	TraesCS1D01G296500	downstream	chr1D	394475716	394480097	chr1D_393635552_394948172	N	NA	NA	0	3	Ae. tauschii<Bread wheat
chr1D	394475716	394480097	chr1D_393635552_394948172	N	NA	NA	chr1D	394482965	394493817	chr1D_393635552_394948172	N	NA	NA	0	8	Ae. tauschii<Bread wheat
chr1D	394654756	394656102	chr1D_393635552_394948172	N	NA	NA	chr1D	394663746	394677293	chr1D_393635552_394948172	Y	TraesCS1D01G296600	upstream	5	0	Ae. tauschii>Bread wheat
chr1D	394849042	394852064	chr1D_393635552_394948172	N	NA	NA	chr1D	394857835	394869603	chr1D_393635552_394948172	N	NA	NA	0	3	Ae. tauschii<Bread wheat
chr1D	396322084	396324046	N	N	NA	NA	chr1D	396330891	396336952	N	N	TraesCS1D01G298200	downstream	6	0	Ae. tauschii>Bread wheat
chr1D	397052676	397083363	N	N	TraesCS1D01G298500	upstream	chr1D	397097294	397100552	N	N	NA	NA	7	0	Ae. tauschii>Bread wheat
chr1D	397052676	397083363	N	N	TraesCS1D01G298500	upstream	chr1D	397158267	397163062	N	N	NA	NA	0	6	Ae. tauschii<Bread wheat
chr1D	397052676	397083363	N	N	TraesCS1D01G298500	upstream	chr1D	397158305	397163062	N	N	NA	NA	9	0	Ae. tauschii>Bread wheat
chr1D	397052676	397083363	N	N	TraesCS1D01G298500	upstream	chr1D	403027663	403070182	N	Y	TraesCS1D01G305500	upstream	4	0	Ae. tauschii>Bread wheat
chr1D	397084431	397090828	N	N	TraesCS1D01G298500	upstream	chr1D	397097294	397100552	N	N	NA	NA	5	0	Ae. tauschii>Bread wheat
chr1D	397158267	397163062	N	N	NA	NA	chr1D	397174005	397187218	N	Y	TraesCS1D01G299200	upstream	0	4	Ae. tauschii<Bread wheat
chr1D	397158305	397163062	N	N	NA	NA	chr1D	397174005	397187218	N	Y	TraesCS1D01G299200	upstream	8	0	Ae. tauschii>Bread wheat
chr1D	397946063	397951608	N	N	NA	NA	chr1D	397968858	397975542	N	N	TraesCS1D01G299700	downstream	0	4	Ae. tauschii<Bread wheat
chr1D	397968858	397975542	N	N	TraesCS1D01G299700	downstream	chr1D	398018123	398027389	N	N	NA	NA	0	4	Ae. tauschii<Bread wheat
chr1D	397968858	397975542	N	N	TraesCS1D01G299700	downstream	chr1D	398018123	398027400	N	N	NA	NA	9	0	Ae. tauschii>Bread wheat
chr1D	397976427	397988024	N	N	TraesCS1D01G299700	upstream	chr1D	397995733	397997583	N	N	NA	NA	5	0	Ae. tauschii>Bread wheat
chr1D	397976427	397988024	N	N	TraesCS1D01G299700	upstream	chr1D	398018123	398027389	N	N	NA	NA	0	4	Ae. tauschii<Bread wheat
chr1D	397976427	397988024	N	N	TraesCS1D01G299700	upstream	chr1D	398018123	398027400	N	N	NA	NA	9	0	Ae. tauschii>Bread wheat
chr1D	398018123	398027389	N	N	NA	NA	chr1D	398039391	398045754	N	N	NA	NA	0	4	Ae. tauschii<Bread wheat
chr1D	398018123	398027389	N	N	NA	NA	chr1D	398451436	398466085	N	Y	TraesCS1D01G300200	genebody	0	4	Ae. tauschii<Bread wheat
chr1D	398018123	398027389	N	N	NA	NA	chr1D	398934826	398957317	N	N	NA	NA	0	5	Ae. tauschii<Bread wheat
chr1D	398018123	398027400	N	N	NA	NA	chr1D	398451436	398466085	N	Y	TraesCS1D01G300200	genebody	5	0	Ae. tauschii>Bread wheat
chr1D	398018123	398027400	N	N	NA	NA	chr1D	398934826	398957317	N	N	NA	NA	6	0	Ae. tauschii>Bread wheat
chr1D	398993044	398995245	N	N	NA	NA	chr1D	399060020	399080762	N	N	NA	NA	6	0	Ae. tauschii>Bread wheat
chr1D	400149440	400151061	N	N	NA	NA	chr1D	400159759	400168432	N	N	NA	NA	0	3	Ae. tauschii<Bread wheat
chr1D	400946528	400975052	N	N	TraesCS1D01G303000	downstream	chr1D	401147115	401156790	N	Y	NA	NA	9	0	Ae. tauschii>Bread wheat
chr1D	400946528	400975052	N	N	TraesCS1D01G303000	downstream	chr1D	401159313	401165141	N	N	TraesCS1D01G303300	downstream	9	0	Ae. tauschii>Bread wheat
chr1D	401667316	401688327	N	N	TraesCS1D01G303900	downstream	chr1D	403027663	403070182	N	Y	TraesCS1D01G305500	upstream	6	0	Ae. tauschii>Bread wheat
chr1D	401667316	401688327	N	N	TraesCS1D01G303900	downstream	chr1D	403027712	403070182	N	Y	TraesCS1D01G305500	upstream	0	7	Ae. tauschii<Bread wheat
chr1D	402434201	402444172	N	N	TraesCS1D01G305000	downstream	chr1D	402714301	402739410	N	N	NA	NA	16	30	Ae. tauschii<Bread wheat
chr1D	402434201	402444172	N	N	TraesCS1D01G305000	downstream	chr1D	403027663	403070182	N	Y	TraesCS1D01G305500	upstream	7	0	Ae. tauschii>Bread wheat
chr1D	402714301	402739410	N	N	NA	NA	chr1D	402740325	402757332	N	Y	NA	NA	72	102	Ae. tauschii<Bread wheat
chr1D	402714301	402739410	N	N	NA	NA	chr1D	403027663	403070182	N	Y	TraesCS1D01G305500	upstream	22	0	Ae. tauschii>Bread wheat
chr1D	402714301	402739410	N	N	NA	NA	chr1D	403027712	403070182	N	Y	TraesCS1D01G305500	upstream	0	22	Ae. tauschii<Bread wheat
chr1D	402740325	402757332	N	Y	NA	NA	chr1D	403027663	403070182	N	Y	TraesCS1D01G305500	upstream	8	0	Ae. tauschii>Bread wheat
chr1D	402740325	402757332	N	Y	NA	NA	chr1D	403027712	403070182	N	Y	TraesCS1D01G305500	upstream	0	20	Ae. tauschii<Bread wheat
chr1D	402790515	402798895	N	N	NA	NA	chr1D	402819043	402842543	N	N	TraesCS1D01G305300	genebody	7	0	Ae. tauschii>Bread wheat
chr1D	402791111	402798895	N	N	NA	NA	chr1D	402819043	402842543	N	N	TraesCS1D01G305300	genebody	0	4	Ae. tauschii<Bread wheat
chr1D	402819043	402842543	N	N	TraesCS1D01G305300	genebody	chr1D	403027663	403070182	N	Y	TraesCS1D01G305500	upstream	100	0	Ae. tauschii>Bread wheat
chr1D	402819043	402842543	N	N	TraesCS1D01G305300	genebody	chr1D	403027712	403070182	N	Y	TraesCS1D01G305500	upstream	0	84	Ae. tauschii<Bread wheat
chr1D	402871825	402876993	N	N	NA	NA	chr1D	403027712	403070182	N	Y	TraesCS1D01G305500	upstream	0	5	Ae. tauschii<Bread wheat
chr1D	403021041	403023141	N	N	NA	NA	chr1D	403027663	403070182	N	Y	TraesCS1D01G305500	upstream	6	0	Ae. tauschii>Bread wheat
chr1D	403027663	403070182	N	Y	TraesCS1D01G305500	upstream	chr1D	403071718	403075249	N	Y	NA	NA	14	0	Ae. tauschii>Bread wheat
chr1D	403027663	403070182	N	Y	TraesCS1D01G305500	upstream	chr1D	403078310	403080357	N	N	NA	NA	5	0	Ae. tauschii>Bread wheat
chr1D	403027663	403070182	N	Y	TraesCS1D01G305500	upstream	chr1D	403193455	403199002	N	N	NA	NA	9	0	Ae. tauschii>Bread wheat
chr1D	403027663	403070182	N	Y	TraesCS1D01G305500	upstream	chr1D	403225680	403246654	N	Y	TraesCS1D01G305900	downstream	27	0	Ae. tauschii>Bread wheat
chr1D	403027663	403070182	N	Y	TraesCS1D01G305500	upstream	chr1D	403270216	403295958	N	N	TraesCS1D01G306000	genebody	45	0	Ae. tauschii>Bread wheat
chr1D	403027663	403070182	N	Y	TraesCS1D01G305500	upstream	chr1D	403323501	403337439	N	N	TraesCS1D01G306200	downstream	13	0	Ae. tauschii>Bread wheat
chr1D	403027663	403070182	N	Y	TraesCS1D01G305500	upstream	chr1D	403339607	403343059	N	N	NA	NA	4	0	Ae. tauschii>Bread wheat
chr1D	403027663	403070182	N	Y	TraesCS1D01G305500	upstream	chr1D	403519197	403535495	N	N	TraesCS1D01G306400	downstream	7	0	Ae. tauschii>Bread wheat
chr1D	403027663	403070182	N	Y	TraesCS1D01G305500	upstream	chr1D	403555245	403568298	N	Y	TraesCS1D01G306600	downstream	8	0	Ae. tauschii>Bread wheat
chr1D	403027663	403070182	N	Y	TraesCS1D01G305500	upstream	chr1D	403689898	403732915	N	Y	TraesCS1D01G307100	genebody	35	0	Ae. tauschii>Bread wheat
chr1D	403027663	403070182	N	Y	TraesCS1D01G305500	upstream	chr1D	404054851	404081729	N	N	TraesCS1D01G307800	genebody	7	0	Ae. tauschii>Bread wheat
chr1D	403027663	403070182	N	Y	TraesCS1D01G305500	upstream	chr1D	404128004	404155406	N	Y	TraesCS1D01G308200	genebody	7	0	Ae. tauschii>Bread wheat
chr1D	403027712	403070182	N	Y	TraesCS1D01G305500	upstream	chr1D	403071718	403075249	N	Y	NA	NA	0	10	Ae. tauschii<Bread wheat
chr1D	403027712	403070182	N	Y	TraesCS1D01G305500	upstream	chr1D	403078310	403080357	N	N	NA	NA	0	3	Ae. tauschii<Bread wheat
chr1D	403027712	403070182	N	Y	TraesCS1D01G305500	upstream	chr1D	403089656	403092734	N	Y	NA	NA	0	4	Ae. tauschii<Bread wheat
chr1D	403027712	403070182	N	Y	TraesCS1D01G305500	upstream	chr1D	403193455	403199002	N	N	NA	NA	0	4	Ae. tauschii<Bread wheat
chr1D	403027712	403070182	N	Y	TraesCS1D01G305500	upstream	chr1D	403225680	403246654	N	Y	TraesCS1D01G305900	downstream	0	19	Ae. tauschii<Bread wheat
chr1D	403027712	403070182	N	Y	TraesCS1D01G305500	upstream	chr1D	403266619	403269429	N	N	NA	NA	0	4	Ae. tauschii<Bread wheat
chr1D	403027712	403070182	N	Y	TraesCS1D01G305500	upstream	chr1D	403270216	403295958	N	N	TraesCS1D01G306000	genebody	0	29	Ae. tauschii<Bread wheat
chr1D	403027712	403070182	N	Y	TraesCS1D01G305500	upstream	chr1D	403323501	403337439	N	N	TraesCS1D01G306200	downstream	0	13	Ae. tauschii<Bread wheat
chr1D	403027712	403070182	N	Y	TraesCS1D01G305500	upstream	chr1D	403555245	403568298	N	Y	TraesCS1D01G306600	downstream	0	6	Ae. tauschii<Bread wheat
chr1D	403027712	403070182	N	Y	TraesCS1D01G305500	upstream	chr1D	403689898	403732915	N	Y	TraesCS1D01G307100	genebody	0	12	Ae. tauschii<Bread wheat
chr1D	403270216	403295958	N	N	TraesCS1D01G306000	genebody	chr1D	403323501	403337439	N	N	TraesCS1D01G306200	downstream	24	37	Ae. tauschii<Bread wheat
chr1D	403689898	403732915	N	Y	TraesCS1D01G307100	genebody	chr1D	404274030	404284285	N	N	NA	NA	0	4	Ae. tauschii<Bread wheat
chr1D	404054851	404081729	N	N	TraesCS1D01G307800	genebody	chr1D	404190784	404201433	N	N	NA	NA	6	0	Ae. tauschii>Bread wheat
chr1D	404054851	404081729	N	N	TraesCS1D01G307800	genebody	chr1D	404274030	404284285	N	N	NA	NA	0	6	Ae. tauschii<Bread wheat
chr1D	404054851	404081729	N	N	TraesCS1D01G307800	genebody	chr1D	404276037	404284285	N	N	NA	NA	6	0	Ae. tauschii>Bread wheat
chr1D	404128004	404155406	N	Y	TraesCS1D01G308200	genebody	chr1D	404190784	404201433	N	N	NA	NA	14	0	Ae. tauschii>Bread wheat
chr1D	404128004	404155406	N	Y	TraesCS1D01G308200	genebody	chr1D	404190784	404201955	N	N	NA	NA	0	5	Ae. tauschii<Bread wheat
chr1D	404128004	404155406	N	Y	TraesCS1D01G308200	genebody	chr1D	404274030	404284285	N	N	NA	NA	0	8	Ae. tauschii<Bread wheat
chr1D	404128004	404155406	N	Y	TraesCS1D01G308200	genebody	chr1D	404276037	404284285	N	N	NA	NA	7	0	Ae. tauschii>Bread wheat
chr1D	404228063	404238102	N	N	TraesCS1D01G308300	downstream	chr1D	404276037	404284285	N	N	NA	NA	5	0	Ae. tauschii>Bread wheat
chr1D	404238684	404253500	N	Y	TraesCS1D01G308300	upstream	chr1D	404274030	404284285	N	N	NA	NA	0	10	Ae. tauschii<Bread wheat
chr1D	404238684	404253500	N	Y	TraesCS1D01G308300	upstream	chr1D	404276037	404284285	N	N	NA	NA	14	0	Ae. tauschii>Bread wheat
chr1D	404254743	404263230	N	N	TraesCS1D01G308400	downstream	chr1D	404274030	404284285	N	N	NA	NA	0	6	Ae. tauschii<Bread wheat
chr1D	404254743	404263230	N	N	TraesCS1D01G308400	downstream	chr1D	404276037	404284285	N	N	NA	NA	7	0	Ae. tauschii>Bread wheat
chr1D	404274030	404284285	N	N	NA	NA	chr1D	404471985	404482312	N	Y	NA	NA	0	5	Ae. tauschii<Bread wheat
chr1D	404274030	404284285	N	N	NA	NA	chr1D	404484181	404495664	N	N	TraesCS1D01G308600	downstream	0	6	Ae. tauschii<Bread wheat
chr1D	404276037	404284285	N	N	NA	NA	chr1D	404538941	404559239	N	Y	NA	NA	6	0	Ae. tauschii>Bread wheat
chr1D	404285770	404290418	N	N	TraesCS1D01G308500	genebody	chr1D	404563659	404575823	N	N	NA	NA	0	3	Ae. tauschii<Bread wheat
chr1D	404538941	404559239	N	Y	NA	NA	chr1D	404563659	404575823	N	N	NA	NA	0	15	Ae. tauschii<Bread wheat
chr1D	404538941	404559239	N	Y	NA	NA	chr1D	404566320	404575823	N	N	NA	NA	28	0	Ae. tauschii>Bread wheat
chr1D	404563659	404575823	N	N	NA	NA	chr1D	404581244	404585311	N	N	NA	NA	0	6	Ae. tauschii<Bread wheat
chr1D	404563659	404575823	N	N	NA	NA	chr1D	404652571	404658664	N	N	TraesCS1D01G308700	downstream	0	5	Ae. tauschii<Bread wheat
chr1D	404563659	404575823	N	N	NA	NA	chr1D	404756818	404766260	N	Y	NA	NA	0	3	Ae. tauschii<Bread wheat
chr1D	404566320	404575823	N	N	NA	NA	chr1D	404581244	404585311	N	N	NA	NA	4	0	Ae. tauschii>Bread wheat
chr1D	404566320	404575823	N	N	NA	NA	chr1D	404646425	404649777	N	N	NA	NA	5	0	Ae. tauschii>Bread wheat
chr1D	404566320	404575823	N	N	NA	NA	chr1D	404652571	404658664	N	N	TraesCS1D01G308700	downstream	7	0	Ae. tauschii>Bread wheat
chr1D	404566320	404575823	N	N	NA	NA	chr1D	404756818	404766260	N	Y	NA	NA	6	0	Ae. tauschii>Bread wheat
chr1D	404566320	404575823	N	N	NA	NA	chr1D	404971710	404982942	N	Y	TraesCS1D01G308800	upstream	6	0	Ae. tauschii>Bread wheat
chr1D	406632826	406634245	N	N	NA	NA	chr1D	406640855	406654503	N	N	TraesCS1D01G310600	genebody	0	4	Ae. tauschii<Bread wheat
chr1D	406640855	406654503	N	N	TraesCS1D01G310600	genebody	chr1D	491338381	491347135	N	N	NA	NA	7	0	Ae. tauschii>Bread wheat
chr1D	407171920	407177186	N	Y	NA	NA	chr1D	407207786	407218776	N	Y	TraesCS1D01G311100	downstream	5	0	Ae. tauschii>Bread wheat
chr1D	407171920	407177186	N	Y	NA	NA	chr1D	407614258	407628718	N	N	TraesCS1D01G311400	genebody	5	0	Ae. tauschii>Bread wheat
chr1D	407171920	407177263	N	Y	NA	NA	chr1D	407207786	407218776	N	Y	TraesCS1D01G311100	downstream	0	5	Ae. tauschii<Bread wheat
chr1D	407171920	407177263	N	Y	NA	NA	chr1D	407614258	407628718	N	N	TraesCS1D01G311400	genebody	0	4	Ae. tauschii<Bread wheat
chr1D	407589995	407592599	N	N	NA	NA	chr1D	407614258	407628718	N	N	TraesCS1D01G311400	genebody	0	3	Ae. tauschii<Bread wheat
chr1D	407614258	407628718	N	N	TraesCS1D01G311400	genebody	chr1D	407633848	407635677	N	N	NA	NA	0	4	Ae. tauschii<Bread wheat
chr1D	407672293	407684890	N	Y	TraesCS1D01G311500	genebody	chr1D	407691367	407699668	N	N	TraesCS1D01G311600	downstream	0	9	Ae. tauschii<Bread wheat
chr1D	407672293	407684890	N	Y	TraesCS1D01G311500	genebody	chr1D	407691648	407699668	N	N	TraesCS1D01G311600	downstream	8	0	Ae. tauschii>Bread wheat
chr1D	407672293	407684890	N	Y	TraesCS1D01G311500	genebody	chr1D	6897087	6901976	N	N	TraesCS1D01G013800	upstream	10	0	Ae. tauschii>Bread wheat
chr1D	407691648	407699668	N	N	TraesCS1D01G311600	downstream	chr1D	407859874	407880277	N	Y	TraesCS1D01G312200	upstream	8	0	Ae. tauschii>Bread wheat
chr1D	407859874	407880277	N	Y	TraesCS1D01G312200	upstream	chr1D	408064417	408086306	N	Y	NA	NA	22	61	Ae. tauschii<Bread wheat
chr1D	408064417	408086306	N	Y	NA	NA	chr1D	408102769	408104347	N	N	NA	NA	0	4	Ae. tauschii<Bread wheat
chr1D	408064417	408086306	N	Y	NA	NA	chr1D	408142178	408155094	N	N	NA	NA	31	48	Ae. tauschii<Bread wheat
chr1D	408064417	408086306	N	Y	NA	NA	chr1D	408197104	408212221	N	N	NA	NA	4	14	Ae. tauschii<Bread wheat
chr1D	408197104	408212221	N	N	NA	NA	chr1D	408226654	408234943	N	N	NA	NA	24	5	Ae. tauschii>Bread wheat
chr1D	408235496	408256153	N	N	TraesCS1D01G312400	downstream	chr1D	408453860	408456389	N	N	NA	NA	0	4	Ae. tauschii<Bread wheat
chr1D	408400908	408414577	N	N	TraesCS1D01G312500	genebody	chr1D	408453860	408456374	N	N	NA	NA	5	0	Ae. tauschii>Bread wheat
chr1D	408400908	408414577	N	N	TraesCS1D01G312500	genebody	chr1D	408453860	408456389	N	N	NA	NA	0	8	Ae. tauschii<Bread wheat
chr1D	408426917	408439416	N	Y	TraesCS1D01G312600	downstream	chr1D	408453860	408456374	N	N	NA	NA	9	0	Ae. tauschii>Bread wheat
chr1D	408426917	408439416	N	Y	TraesCS1D01G312600	downstream	chr1D	408453860	408456389	N	N	NA	NA	0	7	Ae. tauschii<Bread wheat
chr1D	408453860	408456374	N	N	NA	NA	chr1D	408521869	408545125	N	N	TraesCS1D01G312900	genebody	10	0	Ae. tauschii>Bread wheat
chr1D	408453860	408456389	N	N	NA	NA	chr1D	408521869	408545125	N	N	TraesCS1D01G312900	genebody	0	12	Ae. tauschii<Bread wheat
chr1D	408457083	408470968	N	N	NA	NA	chr1D	408508587	408514042	N	Y	TraesCS1D01G312700	genebody	9	0	Ae. tauschii>Bread wheat
chr1D	408457083	408470968	N	N	NA	NA	chr1D	408508587	408514084	N	Y	TraesCS1D01G312700	genebody	0	6	Ae. tauschii<Bread wheat
chr1D	408508587	408514042	N	Y	TraesCS1D01G312700	genebody	chr1D	408521869	408545125	N	N	TraesCS1D01G312900	genebody	12	0	Ae. tauschii>Bread wheat
chr1D	408508587	408514084	N	Y	TraesCS1D01G312700	genebody	chr1D	408521869	408545125	N	N	TraesCS1D01G312900	genebody	0	9	Ae. tauschii<Bread wheat
chr1D	408521869	408545125	N	N	TraesCS1D01G312900	genebody	chr1D	408620331	408628699	N	Y	TraesCS1D01G313200	downstream	0	6	Ae. tauschii<Bread wheat
chr1D	408521869	408545125	N	N	TraesCS1D01G312900	genebody	chr1D	408624167	408628699	N	Y	TraesCS1D01G313200	downstream	5	0	Ae. tauschii>Bread wheat
chr1D	408620331	408628699	N	Y	TraesCS1D01G313200	downstream	chr1D	408634556	408636809	N	N	NA	NA	0	3	Ae. tauschii<Bread wheat
chr1D	408620331	408628699	N	Y	TraesCS1D01G313200	downstream	chr1D	408701943	408714891	N	N	TraesCS1D01G313300	downstream	0	4	Ae. tauschii<Bread wheat
chr1D	408620331	408628699	N	Y	TraesCS1D01G313200	downstream	chr1D	408839032	408850147	N	Y	TraesCS1D01G313500	upstream	0	3	Ae. tauschii<Bread wheat
chr1D	408620331	408628699	N	Y	TraesCS1D01G313200	downstream	chr1D	408870006	408884027	N	N	NA	NA	0	4	Ae. tauschii<Bread wheat
chr1D	408620331	408628699	N	Y	TraesCS1D01G313200	downstream	chr1D	409043843	409068394	N	N	TraesCS1D01G313900	genebody	0	6	Ae. tauschii<Bread wheat
chr1D	409780276	409803726	N	Y	TraesCS1D01G314700	downstream	chr1D	409990997	410004661	N	Y	NA	NA	0	13	Ae. tauschii<Bread wheat
chr1D	409780276	409803726	N	Y	TraesCS1D01G314700	downstream	chr1D	409991230	410004661	N	Y	NA	NA	12	0	Ae. tauschii>Bread wheat
chr1D	409986903	409988440	N	N	NA	NA	chr1D	409990997	410004661	N	Y	NA	NA	0	7	Ae. tauschii<Bread wheat
chr1D	409990997	410004661	N	Y	NA	NA	chr1D	410007538	410013244	N	N	NA	NA	0	8	Ae. tauschii<Bread wheat
chr1D	409990997	410004661	N	Y	NA	NA	chr1D	410031771	410036973	N	N	NA	NA	0	4	Ae. tauschii<Bread wheat
chr1D	409990997	410004661	N	Y	NA	NA	chr1D	410048987	410054279	N	Y	NA	NA	0	3	Ae. tauschii<Bread wheat
chr1D	409990997	410004661	N	Y	NA	NA	chr1D	410059088	410065502	N	N	NA	NA	0	4	Ae. tauschii<Bread wheat
chr1D	409990997	410004661	N	Y	NA	NA	chr1D	410066111	410084009	N	N	TraesCS1D01G314800	upstream	0	24	Ae. tauschii<Bread wheat
chr1D	409990997	410004661	N	Y	NA	NA	chr1D	410221790	410226391	N	N	NA	NA	0	6	Ae. tauschii<Bread wheat
chr1D	409990997	410004661	N	Y	NA	NA	chr1D	410232305	410241058	N	N	NA	NA	0	7	Ae. tauschii<Bread wheat
chr1D	409990997	410004661	N	Y	NA	NA	chr1D	410258825	410266672	N	N	NA	NA	0	3	Ae. tauschii<Bread wheat
chr1D	409990997	410004661	N	Y	NA	NA	chr1D	410448126	410472757	N	N	TraesCS1D01G314900	genebody	0	23	Ae. tauschii<Bread wheat
chr1D	409990997	410004661	N	Y	NA	NA	chr1D	410474153	410513597	N	Y	TraesCS1D01G315400	downstream	0	6	Ae. tauschii<Bread wheat
chr1D	409991230	410004661	N	Y	NA	NA	chr1D	410007538	410012527	N	N	NA	NA	15	0	Ae. tauschii>Bread wheat
chr1D	409991230	410004661	N	Y	NA	NA	chr1D	410059088	410065502	N	N	NA	NA	7	0	Ae. tauschii>Bread wheat
chr1D	409991230	410004661	N	Y	NA	NA	chr1D	410066111	410084009	N	N	TraesCS1D01G314800	upstream	33	0	Ae. tauschii>Bread wheat
chr1D	409991230	410004661	N	Y	NA	NA	chr1D	410221790	410226391	N	N	NA	NA	5	0	Ae. tauschii>Bread wheat
chr1D	409991230	410004661	N	Y	NA	NA	chr1D	410258825	410266672	N	N	NA	NA	5	0	Ae. tauschii>Bread wheat
chr1D	409991230	410004661	N	Y	NA	NA	chr1D	410448126	410472757	N	N	TraesCS1D01G314900	genebody	25	0	Ae. tauschii>Bread wheat
chr1D	409991230	410004661	N	Y	NA	NA	chr1D	410474153	410513597	N	Y	TraesCS1D01G315400	downstream	8	0	Ae. tauschii>Bread wheat
chr1D	410007538	410012527	N	N	NA	NA	chr1D	410066111	410084009	N	N	TraesCS1D01G314800	upstream	5	0	Ae. tauschii>Bread wheat
chr1D	410007538	410012527	N	N	NA	NA	chr1D	410448126	410472757	N	N	TraesCS1D01G314900	genebody	5	0	Ae. tauschii>Bread wheat
chr1D	410007538	410013244	N	N	NA	NA	chr1D	410448126	410472757	N	N	TraesCS1D01G314900	genebody	0	3	Ae. tauschii<Bread wheat
chr1D	410045953	410048421	N	N	NA	NA	chr1D	410448126	410472757	N	N	TraesCS1D01G314900	genebody	0	3	Ae. tauschii<Bread wheat
chr1D	410045957	410048421	N	N	NA	NA	chr1D	410059088	410065502	N	N	NA	NA	4	0	Ae. tauschii>Bread wheat
chr1D	410045957	410048421	N	N	NA	NA	chr1D	410066111	410084009	N	N	TraesCS1D01G314800	upstream	5	0	Ae. tauschii>Bread wheat
chr1D	410066111	410084009	N	N	TraesCS1D01G314800	upstream	chr1D	410200228	410205675	N	N	NA	NA	0	3	Ae. tauschii<Bread wheat
chr1D	410066111	410084009	N	N	TraesCS1D01G314800	upstream	chr1D	410214929	410219095	N	N	NA	NA	0	3	Ae. tauschii<Bread wheat
chr1D	410214929	410219095	N	N	NA	NA	chr1D	410232305	410241058	N	N	NA	NA	0	3	Ae. tauschii<Bread wheat
chr1D	410214929	410219872	N	N	NA	NA	chr1D	410448126	410472757	N	N	TraesCS1D01G314900	genebody	5	0	Ae. tauschii>Bread wheat
chr1D	410267238	410270235	N	N	NA	NA	chr1D	410448126	410472757	N	N	TraesCS1D01G314900	genebody	0	3	Ae. tauschii<Bread wheat
chr1D	410786603	410801091	N	N	TraesCS1D01G315800	genebody	chr1D	411172698	411177791	N	N	NA	NA	0	3	Ae. tauschii<Bread wheat
chr1D	410801875	410809029	N	N	NA	NA	chr1D	411268863	411279880	N	N	NA	NA	0	5	Ae. tauschii<Bread wheat
chr1D	411144881	411152744	N	N	NA	NA	chr1D	411172843	411177791	N	N	NA	NA	5	0	Ae. tauschii>Bread wheat
chr1D	411153572	411164819	N	Y	NA	NA	chr1D	411172698	411177791	N	N	NA	NA	0	4	Ae. tauschii<Bread wheat
chr1D	411153572	411164819	N	Y	NA	NA	chr1D	411172843	411177791	N	N	NA	NA	10	0	Ae. tauschii>Bread wheat
chr1D	411172843	411177791	N	N	NA	NA	chr1D	411191192	411194503	N	N	NA	NA	4	0	Ae. tauschii>Bread wheat
chr1D	411268863	411279880	N	N	NA	NA	chr1D	411309040	411313604	N	N	NA	NA	0	5	Ae. tauschii<Bread wheat
chr1D	411268863	411279880	N	N	NA	NA	chr1D	411309040	411321037	N	N	NA	NA	13	0	Ae. tauschii>Bread wheat
chr1D	411309040	411321037	N	N	NA	NA	chr1D	411369436	411373465	N	N	NA	NA	6	0	Ae. tauschii>Bread wheat
chr1D	411309040	411321037	N	N	NA	NA	chr1D	411391661	411417420	N	N	NA	NA	13	0	Ae. tauschii>Bread wheat
chr1D	411369187	411373465	N	N	NA	NA	chr1D	411391661	411417420	N	N	NA	NA	0	6	Ae. tauschii<Bread wheat
chr1D	411369436	411373465	N	N	NA	NA	chr1D	411391661	411417420	N	N	NA	NA	6	0	Ae. tauschii>Bread wheat
chr1D	411387875	411389439	N	N	NA	NA	chr1D	411391661	411417420	N	N	NA	NA	0	3	Ae. tauschii<Bread wheat
chr1D	411391661	411417420	N	N	NA	NA	chr1D	411417931	411419799	N	N	NA	NA	0	3	Ae. tauschii<Bread wheat
chr1D	411391661	411417420	N	N	NA	NA	chr1D	411424722	411429306	N	N	NA	NA	0	13	Ae. tauschii<Bread wheat
chr1D	411581454	411585618	N	N	NA	NA	chr1D	411698950	411709519	N	N	TraesCS1D01G316300	genebody	7	0	Ae. tauschii>Bread wheat
chr1D	411586347	411597456	N	N	NA	NA	chr1D	411690209	411696976	N	N	TraesCS1D01G316400	upstream	16	0	Ae. tauschii>Bread wheat
chr1D	411586347	411597456	N	N	NA	NA	chr1D	411698950	411709519	N	N	TraesCS1D01G316300	genebody	24	1	Ae. tauschii>Bread wheat
chr1D	411586347	411597456	N	N	NA	NA	chr1D	411774531	411790514	N	N	NA	NA	13	1	Ae. tauschii>Bread wheat
chr1D	411690209	411696976	N	N	TraesCS1D01G316400	upstream	chr1D	411698950	411709519	N	N	TraesCS1D01G316300	genebody	15	1	Ae. tauschii>Bread wheat
chr1D	412018433	412033386	N	N	TraesCS1D01G317000	downstream	chr1D	412281036	412288614	N	N	NA	NA	0	3	Ae. tauschii<Bread wheat
chr1D	412018433	412033386	N	N	TraesCS1D01G317000	downstream	chr1D	412460150	412469845	N	N	TraesCS1D01G317600	downstream	0	3	Ae. tauschii<Bread wheat
chr1D	412069668	412096365	N	N	TraesCS1D01G317100	genebody	chr1D	412216594	412232315	N	Y	TraesCS1D01G317300	downstream	25	45	Ae. tauschii<Bread wheat
chr1D	412069668	412096365	N	N	TraesCS1D01G317100	genebody	chr1D	412233009	412241411	N	N	TraesCS1D01G317500	genebody	10	0	Ae. tauschii>Bread wheat
chr1D	412069668	412096365	N	N	TraesCS1D01G317100	genebody	chr1D	412233128	412241411	N	N	TraesCS1D01G317500	genebody	0	17	Ae. tauschii<Bread wheat
chr1D	412069668	412096365	N	N	TraesCS1D01G317100	genebody	chr1D	412281036	412288614	N	N	NA	NA	0	4	Ae. tauschii<Bread wheat
chr1D	412069668	412096365	N	N	TraesCS1D01G317100	genebody	chr1D	412460150	412469845	N	N	TraesCS1D01G317600	downstream	0	8	Ae. tauschii<Bread wheat
chr1D	412204191	412208008	N	N	NA	NA	chr1D	412216594	412232315	N	Y	TraesCS1D01G317300	downstream	4	11	Ae. tauschii<Bread wheat
chr1D	412216594	412232315	N	Y	TraesCS1D01G317300	downstream	chr1D	412233009	412241411	N	N	TraesCS1D01G317500	genebody	35	0	Ae. tauschii>Bread wheat
chr1D	412216594	412232315	N	Y	TraesCS1D01G317300	downstream	chr1D	412233128	412241411	N	N	TraesCS1D01G317500	genebody	0	40	Ae. tauschii<Bread wheat
chr1D	412216594	412232315	N	Y	TraesCS1D01G317300	downstream	chr1D	412281036	412288614	N	N	NA	NA	0	8	Ae. tauschii<Bread wheat
chr1D	412216594	412232315	N	Y	TraesCS1D01G317300	downstream	chr1D	412460150	412469845	N	N	TraesCS1D01G317600	downstream	0	6	Ae. tauschii<Bread wheat
chr1D	412233128	412241411	N	N	TraesCS1D01G317500	genebody	chr1D	412281036	412288614	N	N	NA	NA	0	5	Ae. tauschii<Bread wheat
chr1D	412233128	412241411	N	N	TraesCS1D01G317500	genebody	chr1D	412460150	412469845	N	N	TraesCS1D01G317600	downstream	0	4	Ae. tauschii<Bread wheat
chr1D	412281036	412288614	N	N	NA	NA	chr1D	412460150	412469845	N	N	TraesCS1D01G317600	downstream	0	8	Ae. tauschii<Bread wheat
chr1D	412446219	412448366	N	N	NA	NA	chr1D	412460150	412469845	N	N	TraesCS1D01G317600	downstream	0	3	Ae. tauschii<Bread wheat
chr1D	412460150	412469845	N	N	TraesCS1D01G317600	downstream	chr1D	413210881	413219083	N	Y	TraesCS1D01G318900	upstream	0	4	Ae. tauschii<Bread wheat
chr1D	412460150	412469845	N	N	TraesCS1D01G317600	downstream	chr1D	413934994	413955483	N	Y	NA	NA	0	7	Ae. tauschii<Bread wheat
chr1D	413693414	413700591	N	N	TraesCS1D01G319600	upstream	chr1D	413934994	413955483	N	Y	NA	NA	0	10	Ae. tauschii<Bread wheat
chr1D	413693481	413700308	N	N	TraesCS1D01G319600	upstream	chr1D	413934994	413955483	N	Y	NA	NA	8	0	Ae. tauschii>Bread wheat
chr1D	413788463	413792415	N	N	TraesCS1D01G319900	genebody	chr1D	413934994	413955483	N	Y	NA	NA	13	0	Ae. tauschii>Bread wheat
chr1D	413789090	413792415	N	N	TraesCS1D01G319900	genebody	chr1D	413934994	413955483	N	Y	NA	NA	0	7	Ae. tauschii<Bread wheat
chr1D	414484702	414495915	N	Y	TraesCS1D01G320700	downstream	chr1D	415196903	415227176	N	Y	NA	NA	0	5	Ae. tauschii<Bread wheat
chr1D	414484702	414495915	N	Y	TraesCS1D01G320700	downstream	chr1D	415196903	415227876	N	Y	NA	NA	9	0	Ae. tauschii>Bread wheat
chr1D	414496701	414510327	N	N	TraesCS1D01G320800	downstream	chr1D	414880767	414896199	N	Y	TraesCS1D01G321400	upstream	5	0	Ae. tauschii>Bread wheat
chr1D	414496701	414510327	N	N	TraesCS1D01G320800	downstream	chr1D	415196903	415227176	N	Y	NA	NA	0	8	Ae. tauschii<Bread wheat
chr1D	414561412	414574187	N	N	TraesCS1D01G321000	downstream	chr1D	414880767	414896199	N	Y	TraesCS1D01G321400	upstream	5	0	Ae. tauschii>Bread wheat
chr1D	414561412	414574187	N	N	TraesCS1D01G321000	downstream	chr1D	415196903	415227876	N	Y	NA	NA	4	0	Ae. tauschii>Bread wheat
chr1D	414710184	414715733	N	N	TraesCS1D01G321200	upstream	chr1D	415196903	415227176	N	Y	NA	NA	0	3	Ae. tauschii<Bread wheat
chr1D	414716271	414721215	N	N	TraesCS1D01G321200	downstream	chr1D	415196903	415227176	N	Y	NA	NA	0	4	Ae. tauschii<Bread wheat
chr1D	414735026	414750775	N	N	NA	NA	chr1D	414869835	414876370	N	N	NA	NA	0	8	Ae. tauschii<Bread wheat
chr1D	414735026	414750775	N	N	NA	NA	chr1D	414880767	414884868	N	N	NA	NA	0	3	Ae. tauschii<Bread wheat
chr1D	414735026	414750775	N	N	NA	NA	chr1D	414880767	414896199	N	Y	TraesCS1D01G321400	upstream	18	0	Ae. tauschii>Bread wheat
chr1D	414735026	414750775	N	N	NA	NA	chr1D	415196903	415227176	N	Y	NA	NA	0	7	Ae. tauschii<Bread wheat
chr1D	414735026	414750775	N	N	NA	NA	chr1D	415196903	415227876	N	Y	NA	NA	12	0	Ae. tauschii>Bread wheat
chr1D	414769570	414780055	N	N	TraesCS1D01G321300	genebody	chr1D	414869827	414876370	N	N	NA	NA	6	0	Ae. tauschii>Bread wheat
chr1D	414769570	414780055	N	N	TraesCS1D01G321300	genebody	chr1D	414880767	414896199	N	Y	TraesCS1D01G321400	upstream	4	0	Ae. tauschii>Bread wheat
chr1D	414769570	414780055	N	N	TraesCS1D01G321300	genebody	chr1D	415196903	415227176	N	Y	NA	NA	0	4	Ae. tauschii<Bread wheat
chr1D	414869827	414876370	N	N	NA	NA	chr1D	414880767	414896199	N	Y	TraesCS1D01G321400	upstream	5	0	Ae. tauschii>Bread wheat
chr1D	414869827	414876370	N	N	NA	NA	chr1D	415196903	415227876	N	Y	NA	NA	4	0	Ae. tauschii>Bread wheat
chr1D	414869835	414876370	N	N	NA	NA	chr1D	414886663	414896199	N	Y	TraesCS1D01G321400	upstream	0	3	Ae. tauschii<Bread wheat
chr1D	414880767	414896199	N	Y	TraesCS1D01G321400	upstream	chr1D	414897838	414906429	N	N	NA	NA	12	0	Ae. tauschii>Bread wheat
chr1D	414880767	414896199	N	Y	TraesCS1D01G321400	upstream	chr1D	415140471	415152017	N	Y	TraesCS1D01G321700	downstream	7	0	Ae. tauschii>Bread wheat
chr1D	414880767	414896199	N	Y	TraesCS1D01G321400	upstream	chr1D	415196903	415227876	N	Y	NA	NA	23	0	Ae. tauschii>Bread wheat
chr1D	414880767	414896199	N	Y	TraesCS1D01G321400	upstream	chr1D	415281030	415298554	N	Y	TraesCS1D01G322000	genebody	5	0	Ae. tauschii>Bread wheat
chr1D	414886663	414896199	N	Y	TraesCS1D01G321400	upstream	chr1D	414897838	414906429	N	N	NA	NA	0	11	Ae. tauschii<Bread wheat
chr1D	414886663	414896199	N	Y	TraesCS1D01G321400	upstream	chr1D	415140471	415152017	N	Y	TraesCS1D01G321700	downstream	0	4	Ae. tauschii<Bread wheat
chr1D	414886663	414896199	N	Y	TraesCS1D01G321400	upstream	chr1D	415196903	415227176	N	Y	NA	NA	0	13	Ae. tauschii<Bread wheat
chr1D	414897838	414906429	N	N	NA	NA	chr1D	415196903	415227176	N	Y	NA	NA	0	6	Ae. tauschii<Bread wheat
chr1D	414897838	414906429	N	N	NA	NA	chr1D	415196903	415227876	N	Y	NA	NA	7	0	Ae. tauschii>Bread wheat
chr1D	415012129	415015847	N	N	NA	NA	chr1D	415196903	415227176	N	Y	NA	NA	0	3	Ae. tauschii<Bread wheat
chr1D	415127392	415135092	N	N	NA	NA	chr1D	415196903	415227176	N	Y	NA	NA	0	3	Ae. tauschii<Bread wheat
chr1D	415140471	415152017	N	Y	TraesCS1D01G321700	downstream	chr1D	415196903	415227176	N	Y	NA	NA	0	10	Ae. tauschii<Bread wheat
chr1D	415140471	415152017	N	Y	TraesCS1D01G321700	downstream	chr1D	415196903	415227876	N	Y	NA	NA	19	0	Ae. tauschii>Bread wheat
chr1D	415190387	415192651	N	N	NA	NA	chr1D	415196903	415227176	N	Y	NA	NA	0	7	Ae. tauschii<Bread wheat
chr1D	415190387	415192651	N	N	NA	NA	chr1D	415196903	415227876	N	Y	NA	NA	10	0	Ae. tauschii>Bread wheat
chr1D	415196903	415227176	N	Y	NA	NA	chr1D	415230970	415233767	N	Y	NA	NA	0	5	Ae. tauschii<Bread wheat
chr1D	415196903	415227176	N	Y	NA	NA	chr1D	415238383	415239855	N	N	NA	NA	0	3	Ae. tauschii<Bread wheat
chr1D	415196903	415227176	N	Y	NA	NA	chr1D	415248413	415255687	N	N	NA	NA	0	9	Ae. tauschii<Bread wheat
chr1D	415196903	415227176	N	Y	NA	NA	chr1D	415265898	415272591	N	N	TraesCS1D01G321900	downstream	0	11	Ae. tauschii<Bread wheat
chr1D	415196903	415227176	N	Y	NA	NA	chr1D	415274677	415280529	N	Y	TraesCS1D01G322000	upstream	0	20	Ae. tauschii<Bread wheat
chr1D	415196903	415227176	N	Y	NA	NA	chr1D	415281030	415298554	N	Y	TraesCS1D01G322000	genebody	0	68	Ae. tauschii<Bread wheat
chr1D	415196903	415227176	N	Y	NA	NA	chr1D	415303888	415306282	N	N	NA	NA	0	3	Ae. tauschii<Bread wheat
chr1D	415196903	415227176	N	Y	NA	NA	chr1D	415317181	415325048	N	Y	NA	NA	0	7	Ae. tauschii<Bread wheat
chr1D	415196903	415227176	N	Y	NA	NA	chr1D	415392513	415400645	N	N	TraesCS1D01G322300	downstream	0	9	Ae. tauschii<Bread wheat
chr1D	415196903	415227176	N	Y	NA	NA	chr1D	415402015	415404657	N	N	NA	NA	0	4	Ae. tauschii<Bread wheat
chr1D	415196903	415227176	N	Y	NA	NA	chr1D	415412044	415428193	N	Y	TraesCS1D01G322400	genebody	0	21	Ae. tauschii<Bread wheat
chr1D	415196903	415227176	N	Y	NA	NA	chr1D	415637636	415649329	N	Y	TraesCS1D01G323000	downstream	0	6	Ae. tauschii<Bread wheat
chr1D	415196903	415227176	N	Y	NA	NA	chr1D	419457232	419483593	N	N	TraesCS1D01G327300	genebody	0	4	Ae. tauschii<Bread wheat
chr1D	415196903	415227876	N	Y	NA	NA	chr1D	415230970	415233767	N	Y	NA	NA	5	0	Ae. tauschii>Bread wheat
chr1D	415196903	415227876	N	Y	NA	NA	chr1D	415235154	415236979	N	N	NA	NA	5	0	Ae. tauschii>Bread wheat
chr1D	415196903	415227876	N	Y	NA	NA	chr1D	415238383	415239855	N	N	NA	NA	4	0	Ae. tauschii>Bread wheat
chr1D	415196903	415227876	N	Y	NA	NA	chr1D	415248413	415255687	N	N	NA	NA	9	0	Ae. tauschii>Bread wheat
chr1D	415196903	415227876	N	Y	NA	NA	chr1D	415265898	415272591	N	N	TraesCS1D01G321900	downstream	21	0	Ae. tauschii>Bread wheat
chr1D	415196903	415227876	N	Y	NA	NA	chr1D	415274677	415280529	N	Y	TraesCS1D01G322000	upstream	17	0	Ae. tauschii>Bread wheat
chr1D	415196903	415227876	N	Y	NA	NA	chr1D	415281030	415298554	N	Y	TraesCS1D01G322000	genebody	80	0	Ae. tauschii>Bread wheat
chr1D	415196903	415227876	N	Y	NA	NA	chr1D	415317181	415325048	N	Y	NA	NA	9	0	Ae. tauschii>Bread wheat
chr1D	415196903	415227876	N	Y	NA	NA	chr1D	415392513	415400645	N	N	TraesCS1D01G322300	downstream	13	0	Ae. tauschii>Bread wheat
chr1D	415196903	415227876	N	Y	NA	NA	chr1D	415402015	415404657	N	N	NA	NA	5	0	Ae. tauschii>Bread wheat
chr1D	415196903	415227876	N	Y	NA	NA	chr1D	415412044	415428193	N	Y	TraesCS1D01G322400	genebody	28	0	Ae. tauschii>Bread wheat
chr1D	415196903	415227876	N	Y	NA	NA	chr1D	416453965	416478546	N	N	TraesCS1D01G323900	genebody	6	0	Ae. tauschii>Bread wheat
chr1D	415281030	415298554	N	Y	TraesCS1D01G322000	genebody	chr1D	415303888	415306250	N	N	NA	NA	8	0	Ae. tauschii>Bread wheat
chr1D	415281030	415298554	N	Y	TraesCS1D01G322000	genebody	chr1D	415303888	415306282	N	N	NA	NA	0	5	Ae. tauschii<Bread wheat
chr1D	415303888	415306282	N	N	NA	NA	chr1D	415412044	415428193	N	Y	TraesCS1D01G322400	genebody	0	3	Ae. tauschii<Bread wheat
chr1D	415317181	415325048	N	Y	NA	NA	chr1D	415412044	415428193	N	Y	TraesCS1D01G322400	genebody	9	1	Ae. tauschii>Bread wheat
chr1D	415637636	415649329	N	Y	TraesCS1D01G323000	downstream	chr1D	416103009	416130579	N	N	TraesCS1D01G323300	upstream	0	5	Ae. tauschii<Bread wheat
chr1D	415661921	415675703	N	N	NA	NA	chr1D	416103009	416130579	N	N	TraesCS1D01G323300	upstream	0	6	Ae. tauschii<Bread wheat
chr1D	416095183	416097396	N	N	TraesCS1D01G323100	downstream	chr1D	416103009	416130579	N	N	TraesCS1D01G323300	upstream	0	6	Ae. tauschii<Bread wheat
chr1D	416103009	416130579	N	N	TraesCS1D01G323300	upstream	chr1D	416131589	416132894	N	N	TraesCS1D01G323500	downstream	0	12	Ae. tauschii<Bread wheat
chr1D	416103009	416130579	N	N	TraesCS1D01G323300	upstream	chr1D	416135274	416138518	N	N	NA	NA	0	7	Ae. tauschii<Bread wheat
chr1D	416103009	416130579	N	N	TraesCS1D01G323300	upstream	chr1D	416141082	416142722	N	N	NA	NA	0	7	Ae. tauschii<Bread wheat
chr1D	416103009	416130579	N	N	TraesCS1D01G323300	upstream	chr1D	416143772	416145201	N	N	NA	NA	0	4	Ae. tauschii<Bread wheat
chr1D	416103009	416130579	N	N	TraesCS1D01G323300	upstream	chr1D	416220092	416223807	N	N	NA	NA	0	3	Ae. tauschii<Bread wheat
chr1D	416103009	416130579	N	N	TraesCS1D01G323300	upstream	chr1D	416453965	416478546	N	N	TraesCS1D01G323900	genebody	6	27	Ae. tauschii<Bread wheat
chr1D	416103009	416130579	N	N	TraesCS1D01G323300	upstream	chr1D	416527015	416545569	N	N	NA	NA	0	9	Ae. tauschii<Bread wheat
chr1D	416103009	416130579	N	N	TraesCS1D01G323300	upstream	chr1D	416591480	416600343	N	N	NA	NA	0	4	Ae. tauschii<Bread wheat
chr1D	416103009	416130579	N	N	TraesCS1D01G323300	upstream	chr1D	422289852	422328473	N	Y	TraesCS1D01G331500	genebody	0	3	Ae. tauschii<Bread wheat
chr1D	416224648	416226695	N	N	NA	NA	chr1D	416453965	416478546	N	N	TraesCS1D01G323900	genebody	0	3	Ae. tauschii<Bread wheat
chr1D	416453965	416478546	N	N	TraesCS1D01G323900	genebody	chr1D	416527015	416544980	N	N	NA	NA	72	0	Ae. tauschii>Bread wheat
chr1D	416453965	416478546	N	N	TraesCS1D01G323900	genebody	chr1D	416527015	416545569	N	N	NA	NA	0	56	Ae. tauschii<Bread wheat
chr1D	416479961	416483259	N	Y	NA	NA	chr1D	416527015	416544980	N	N	NA	NA	7	0	Ae. tauschii>Bread wheat
chr1D	416479961	416483259	N	Y	NA	NA	chr1D	416527015	416545569	N	N	NA	NA	0	5	Ae. tauschii<Bread wheat
chr1D	416485757	416488699	N	N	NA	NA	chr1D	416527015	416544980	N	N	NA	NA	7	0	Ae. tauschii>Bread wheat
chr1D	416500901	416503374	N	N	NA	NA	chr1D	416527015	416545569	N	N	NA	NA	0	3	Ae. tauschii<Bread wheat
chr1D	416518653	416526195	N	N	NA	NA	chr1D	416527015	416544980	N	N	NA	NA	26	0	Ae. tauschii>Bread wheat
chr1D	416518653	416526195	N	N	NA	NA	chr1D	416527015	416545569	N	N	NA	NA	0	13	Ae. tauschii<Bread wheat
chr1D	416527015	416544980	N	N	NA	NA	chr1D	416602538	416629188	N	N	TraesCS1D01G324400	genebody	19	0	Ae. tauschii>Bread wheat
chr1D	416527015	416545569	N	N	NA	NA	chr1D	416591480	416600343	N	N	NA	NA	0	25	Ae. tauschii<Bread wheat
chr1D	416527015	416545569	N	N	NA	NA	chr1D	416602538	416629188	N	N	TraesCS1D01G324400	genebody	0	28	Ae. tauschii<Bread wheat
chr1D	416527015	416545569	N	N	NA	NA	chr1D	416661295	416667543	N	N	TraesCS1D01G324500	upstream	0	4	Ae. tauschii<Bread wheat
chr1D	416591480	416600343	N	N	NA	NA	chr1D	416602538	416629188	N	N	TraesCS1D01G324400	genebody	5	27	Ae. tauschii<Bread wheat
chr1D	416591480	416600343	N	N	NA	NA	chr1D	416671360	416685070	N	N	NA	NA	0	3	Ae. tauschii<Bread wheat
chr1D	416602538	416629188	N	N	TraesCS1D01G324400	genebody	chr1D	416671360	416684773	N	N	NA	NA	11	0	Ae. tauschii>Bread wheat
chr1D	416602538	416629188	N	N	TraesCS1D01G324400	genebody	chr1D	416671360	416685070	N	N	NA	NA	0	8	Ae. tauschii<Bread wheat
chr1D	416661295	416667543	N	N	TraesCS1D01G324500	upstream	chr1D	416671360	416684773	N	N	NA	NA	11	0	Ae. tauschii>Bread wheat
chr1D	416661295	416667543	N	N	TraesCS1D01G324500	upstream	chr1D	416671360	416685070	N	N	NA	NA	0	11	Ae. tauschii<Bread wheat
chr1D	416671360	416684773	N	N	NA	NA	chr1D	416850412	416858287	N	N	NA	NA	7	0	Ae. tauschii>Bread wheat
chr1D	416671360	416685070	N	N	NA	NA	chr1D	416868473	416874343	N	N	NA	NA	0	3	Ae. tauschii<Bread wheat
chr1D	417976035	417978776	N	N	NA	NA	chr1D	417989448	417993126	N	N	NA	NA	15	0	Ae. tauschii>Bread wheat
chr1D	419419553	419423056	N	N	NA	NA	chr1D	419429263	419434743	N	N	NA	NA	0	4	Ae. tauschii<Bread wheat
chr1D	419419553	419423056	N	N	NA	NA	chr1D	419457232	419483593	N	N	TraesCS1D01G327300	genebody	1	9	Ae. tauschii<Bread wheat
chr1D	419457232	419483593	N	N	TraesCS1D01G327300	genebody	chr1D	419596771	419602258	N	N	TraesCS1D01G327400	genebody	8	0	Ae. tauschii>Bread wheat
chr1D	419457232	419483593	N	N	TraesCS1D01G327300	genebody	chr1D	419717842	419749489	N	Y	TraesCS1D01G327700	genebody	40	59	Ae. tauschii<Bread wheat
chr1D	419713464	419714841	N	N	TraesCS1D01G327500	upstream	chr1D	419717842	419749489	N	Y	TraesCS1D01G327700	genebody	0	4	Ae. tauschii<Bread wheat
chr1D	419717842	419749489	N	Y	TraesCS1D01G327700	genebody	chr1D	420074110	420080586	N	N	TraesCS1D01G328500	upstream	10	21	Ae. tauschii<Bread wheat
chr1D	420533072	420562791	N	Y	TraesCS1D01G329300	genebody	chr1D	420636511	420663207	N	N	TraesCS1D01G329800	genebody	49	60	Ae. tauschii<Bread wheat
chr1D	420739375	420758078	N	N	TraesCS1D01G329900	upstream	chr1D	420878968	420883742	N	Y	NA	NA	6	19	Ae. tauschii<Bread wheat
chr1D	420841634	420842982	N	N	NA	NA	chr1D	420848788	420864783	N	Y	TraesCS1D01G330300	genebody	0	4	Ae. tauschii<Bread wheat
chr1D	422283877	422286890	N	N	TraesCS1D01G331400	upstream	chr1D	422289852	422328473	N	Y	TraesCS1D01G331500	genebody	21	6	Ae. tauschii>Bread wheat
chr1D	422289852	422328473	N	Y	TraesCS1D01G331500	genebody	chr1D	422380719	422383926	N	N	NA	NA	5	0	Ae. tauschii>Bread wheat
chr1D	423027400	423061314	N	Y	TraesCS1D01G332700	upstream	chr1D	423181976	423187133	N	N	NA	NA	16	1	Ae. tauschii>Bread wheat
chr1D	423181976	423187133	N	N	NA	NA	chr1D	423242194	423281165	N	N	TraesCS1D01G333100	downstream	30	1	Ae. tauschii>Bread wheat
chr1D	423242194	423281165	N	N	TraesCS1D01G333100	downstream	chr1D	423743538	423752073	N	Y	NA	NA	10	0	Ae. tauschii>Bread wheat
chr1D	425199195	425208539	N	Y	NA	NA	chr1D	425298477	425301867	N	N	TraesCS1D01G335300	downstream	0	3	Ae. tauschii<Bread wheat
chr1D	425212191	425217859	N	N	NA	NA	chr1D	425232739	425242227	N	N	NA	NA	18	3	Ae. tauschii>Bread wheat
chr1D	425225726	425227202	N	N	NA	NA	chr1D	425232739	425242227	N	N	NA	NA	9	0	Ae. tauschii>Bread wheat
chr1D	426154453	426188413	N	Y	TraesCS1D01G336100	downstream	chr1D	426400284	426419501	N	N	TraesCS1D01G336300	downstream	66	26	Ae. tauschii>Bread wheat
chr1D	426154453	426188413	N	Y	TraesCS1D01G336100	downstream	chr1D	426420402	426427531	N	N	TraesCS1D01G336300	upstream	0	4	Ae. tauschii<Bread wheat
chr1D	426154453	426188413	N	Y	TraesCS1D01G336100	downstream	chr1D	426422350	426427531	N	N	TraesCS1D01G336300	upstream	7	0	Ae. tauschii>Bread wheat
chr1D	426400284	426419501	N	N	TraesCS1D01G336300	downstream	chr1D	426420402	426421750	N	N	TraesCS1D01G336300	upstream	10	0	Ae. tauschii>Bread wheat
chr1D	426400284	426419501	N	N	TraesCS1D01G336300	downstream	chr1D	426420402	426427531	N	N	TraesCS1D01G336300	upstream	0	9	Ae. tauschii<Bread wheat
chr1D	426400284	426419501	N	N	TraesCS1D01G336300	downstream	chr1D	426422350	426427531	N	N	TraesCS1D01G336300	upstream	17	0	Ae. tauschii>Bread wheat
chr1D	426420402	426427531	N	N	TraesCS1D01G336300	upstream	chr1D	426448437	426457122	N	N	NA	NA	0	5	Ae. tauschii<Bread wheat
chr1D	426520990	426533720	N	N	NA	NA	chr1D	426543184	426547807	N	N	NA	NA	0	4	Ae. tauschii<Bread wheat
chr1D	426543184	426546474	N	N	NA	NA	chr1D	426575785	426609691	N	Y	TraesCS1D01G336400	downstream	6	0	Ae. tauschii>Bread wheat
chr1D	426543184	426547807	N	N	NA	NA	chr1D	426575785	426609691	N	Y	TraesCS1D01G336400	downstream	0	4	Ae. tauschii<Bread wheat
chr1D	426575785	426609691	N	Y	TraesCS1D01G336400	downstream	chr1D	426868566	426875197	N	N	TraesCS1D01G336900	downstream	0	3	Ae. tauschii<Bread wheat
chr1D	426751834	426760596	N	N	TraesCS1D01G336800	upstream	chr1D	426867225	426875197	N	Y	TraesCS1D01G336900	downstream	7	0	Ae. tauschii>Bread wheat
chr1D	426867225	426875197	N	Y	TraesCS1D01G336900	downstream	chr1D	426883606	426889140	N	Y	NA	NA	7	0	Ae. tauschii>Bread wheat
chr1D	426867225	426875197	N	Y	TraesCS1D01G336900	downstream	chr1D	426898059	426921899	N	Y	TraesCS1D01G337000	upstream	11	0	Ae. tauschii>Bread wheat
chr1D	426868566	426875197	N	N	TraesCS1D01G336900	downstream	chr1D	426898059	426921899	N	Y	TraesCS1D01G337000	upstream	0	5	Ae. tauschii<Bread wheat
chr1D	426981540	426990025	N	N	TraesCS1D01G337200	genebody	chr1D	427327185	427335722	N	N	TraesCS1D01G337900	downstream	1	6	Ae. tauschii<Bread wheat
chr1D	427198566	427205887	N	N	NA	NA	chr1D	427586542	427603448	N	Y	TraesCS1D01G338200	downstream	4	0	Ae. tauschii>Bread wheat
chr1D	427474835	427491120	N	Y	TraesCS1D01G338100	downstream	chr1D	427492406	427500125	N	N	NA	NA	0	11	Ae. tauschii<Bread wheat
chr1D	427474835	427491120	N	Y	TraesCS1D01G338100	downstream	chr1D	427492759	427500125	N	N	NA	NA	13	0	Ae. tauschii>Bread wheat
chr1D	427492406	427500125	N	N	NA	NA	chr1D	427586542	427603448	N	Y	TraesCS1D01G338200	downstream	0	5	Ae. tauschii<Bread wheat
chr1D	427492406	427500125	N	N	NA	NA	chr1D	427613287	427632999	N	N	TraesCS1D01G338400	genebody	0	3	Ae. tauschii<Bread wheat
chr1D	427935696	427951571	N	N	TraesCS1D01G338900	upstream	chr1D	428610325	428618753	N	Y	TraesCS1D01G339000	downstream	0	12	Ae. tauschii<Bread wheat
chr1D	430317804	430320436	N	N	TraesCS1D01G340300	downstream	chr1D	430403376	430440116	N	N	TraesCS1D01G340400	upstream	7	0	Ae. tauschii>Bread wheat
chr1D	430317804	430320491	N	N	TraesCS1D01G340300	downstream	chr1D	430403376	430440116	N	N	TraesCS1D01G340400	upstream	0	5	Ae. tauschii<Bread wheat
chr1D	430335980	430337559	N	N	NA	NA	chr1D	430403376	430440116	N	N	TraesCS1D01G340400	upstream	4	0	Ae. tauschii>Bread wheat
chr1D	430403376	430440116	N	N	TraesCS1D01G340400	upstream	chr1D	433358793	433383459	N	N	TraesCS1D01G345300	genebody	5	0	Ae. tauschii>Bread wheat
chr1D	431425864	431434333	N	N	TraesCS1D01G341300	downstream	chr1D	431437458	431443790	N	N	NA	NA	0	6	Ae. tauschii<Bread wheat
chr1D	431435223	431443790	N	N	TraesCS1D01G341300	upstream	chr1D	431796607	431830834	N	Y	TraesCS1D01G342000	downstream	9	0	Ae. tauschii>Bread wheat
chr1D	431437458	431443790	N	N	NA	NA	chr1D	431796607	431830834	N	Y	TraesCS1D01G342000	downstream	0	5	Ae. tauschii<Bread wheat
chr1D	431700267	431720984	N	Y	TraesCS1D01G341600	upstream	chr1D	432195656	432211384	N	Y	TraesCS1D01G342700	genebody	4	0	Ae. tauschii>Bread wheat
chr1D	431796607	431830834	N	Y	TraesCS1D01G342000	downstream	chr1D	432195582	432211384	N	Y	TraesCS1D01G342700	genebody	0	26	Ae. tauschii<Bread wheat
chr1D	431796607	431830834	N	Y	TraesCS1D01G342000	downstream	chr1D	432195656	432211384	N	Y	TraesCS1D01G342700	genebody	24	0	Ae. tauschii>Bread wheat
chr1D	431796607	431830834	N	Y	TraesCS1D01G342000	downstream	chr1D	432306942	432323259	N	N	TraesCS1D01G342900	upstream	10	1	Ae. tauschii>Bread wheat
chr1D	431796607	431830834	N	Y	TraesCS1D01G342000	downstream	chr1D	489531923	489552783	N	Y	TraesCS1D01G447000	upstream	6	0	Ae. tauschii>Bread wheat
chr1D	432004361	432027049	N	N	TraesCS1D01G342400	downstream	chr1D	432029958	432032462	N	N	NA	NA	0	5	Ae. tauschii<Bread wheat
chr1D	432004361	432027049	N	N	TraesCS1D01G342400	downstream	chr1D	432029958	432032507	N	N	NA	NA	5	0	Ae. tauschii>Bread wheat
chr1D	432004361	432027049	N	N	TraesCS1D01G342400	downstream	chr1D	432195582	432211384	N	Y	TraesCS1D01G342700	genebody	0	26	Ae. tauschii<Bread wheat
chr1D	432004361	432027049	N	N	TraesCS1D01G342400	downstream	chr1D	432195656	432211384	N	Y	TraesCS1D01G342700	genebody	19	0	Ae. tauschii>Bread wheat
chr1D	432029958	432032462	N	N	NA	NA	chr1D	432195582	432211384	N	Y	TraesCS1D01G342700	genebody	0	3	Ae. tauschii<Bread wheat
chr1D	432195582	432211384	N	Y	TraesCS1D01G342700	genebody	chr1D	432213246	432217281	N	Y	NA	NA	0	7	Ae. tauschii<Bread wheat
chr1D	432195582	432211384	N	Y	TraesCS1D01G342700	genebody	chr1D	432219075	432220609	N	N	NA	NA	0	5	Ae. tauschii<Bread wheat
chr1D	432195582	432211384	N	Y	TraesCS1D01G342700	genebody	chr1D	432222439	432236601	N	N	TraesCS1D01G342800	downstream	0	18	Ae. tauschii<Bread wheat
chr1D	432195582	432211384	N	Y	TraesCS1D01G342700	genebody	chr1D	432306942	432323259	N	N	TraesCS1D01G342900	upstream	0	5	Ae. tauschii<Bread wheat
chr1D	432195582	432211384	N	Y	TraesCS1D01G342700	genebody	chr1D	432389353	432411249	N	N	TraesCS1D01G343400	genebody	0	4	Ae. tauschii<Bread wheat
chr1D	432195582	432211384	N	Y	TraesCS1D01G342700	genebody	chr1D	432698444	432717137	N	Y	TraesCS1D01G343800	upstream	0	6	Ae. tauschii<Bread wheat
chr1D	432195656	432211384	N	Y	TraesCS1D01G342700	genebody	chr1D	432213246	432217281	N	Y	NA	NA	10	0	Ae. tauschii>Bread wheat
chr1D	432195656	432211384	N	Y	TraesCS1D01G342700	genebody	chr1D	432222439	432236601	N	N	TraesCS1D01G342800	downstream	12	0	Ae. tauschii>Bread wheat
chr1D	432195656	432211384	N	Y	TraesCS1D01G342700	genebody	chr1D	432306942	432323259	N	N	TraesCS1D01G342900	upstream	16	0	Ae. tauschii>Bread wheat
chr1D	432195656	432211384	N	Y	TraesCS1D01G342700	genebody	chr1D	432389353	432411249	N	N	TraesCS1D01G343400	genebody	5	0	Ae. tauschii>Bread wheat
chr1D	432195656	432211384	N	Y	TraesCS1D01G342700	genebody	chr1D	432779768	432799881	N	Y	TraesCS1D01G344100	genebody	7	0	Ae. tauschii>Bread wheat
chr1D	432195656	432211384	N	Y	TraesCS1D01G342700	genebody	chr1D	433246027	433287337	N	Y	TraesCS1D01G345100	genebody	4	0	Ae. tauschii>Bread wheat
chr1D	432222439	432236601	N	N	TraesCS1D01G342800	downstream	chr1D	432239885	432241659	N	N	NA	NA	4	0	Ae. tauschii>Bread wheat
chr1D	432306942	432323259	N	N	TraesCS1D01G342900	upstream	chr1D	432537240	432540876	N	N	NA	NA	1	6	Ae. tauschii<Bread wheat
chr1D	432375998	432381427	N	N	NA	NA	chr1D	432698444	432717137	N	Y	TraesCS1D01G343800	upstream	10	0	Ae. tauschii>Bread wheat
chr1D	432389353	432411249	N	N	TraesCS1D01G343400	genebody	chr1D	432686837	432696805	N	N	NA	NA	10	0	Ae. tauschii>Bread wheat
chr1D	432678388	432682291	N	N	NA	NA	chr1D	432686837	432696805	N	N	NA	NA	7	0	Ae. tauschii>Bread wheat
chr1D	432686837	432694086	N	N	NA	NA	chr1D	432698444	432717137	N	Y	TraesCS1D01G343800	upstream	0	13	Ae. tauschii<Bread wheat
chr1D	432686837	432694086	N	N	NA	NA	chr1D	432779768	432799881	N	Y	TraesCS1D01G344100	genebody	0	5	Ae. tauschii<Bread wheat
chr1D	432686837	432696805	N	N	NA	NA	chr1D	432698444	432717137	N	Y	TraesCS1D01G343800	upstream	21	0	Ae. tauschii>Bread wheat
chr1D	432686837	432696805	N	N	NA	NA	chr1D	432779768	432799881	N	Y	TraesCS1D01G344100	genebody	7	0	Ae. tauschii>Bread wheat
chr1D	432694734	432696805	N	N	NA	NA	chr1D	432698444	432717137	N	Y	TraesCS1D01G343800	upstream	0	7	Ae. tauschii<Bread wheat
chr1D	432779768	432799881	N	Y	TraesCS1D01G344100	genebody	chr1D	433193231	433218218	N	N	TraesCS1D01G344600	genebody	6	15	Ae. tauschii<Bread wheat
chr1D	433183526	433191412	N	N	NA	NA	chr1D	433193231	433218218	N	N	TraesCS1D01G344600	genebody	0	23	Ae. tauschii<Bread wheat
chr1D	433193231	433218218	N	N	TraesCS1D01G344600	genebody	chr1D	433246027	433287337	N	Y	TraesCS1D01G345100	genebody	101	134	Ae. tauschii<Bread wheat
chr1D	433193231	433218218	N	N	TraesCS1D01G344600	genebody	chr1D	433289074	433293926	N	N	NA	NA	5	0	Ae. tauschii>Bread wheat
chr1D	433246027	433287337	N	Y	TraesCS1D01G345100	genebody	chr1D	433289074	433293794	N	N	NA	NA	0	29	Ae. tauschii<Bread wheat
chr1D	433246027	433287337	N	Y	TraesCS1D01G345100	genebody	chr1D	433289074	433293926	N	N	NA	NA	27	0	Ae. tauschii>Bread wheat
chr1D	433246027	433287337	N	Y	TraesCS1D01G345100	genebody	chr1D	433358793	433383459	N	N	TraesCS1D01G345300	genebody	69	85	Ae. tauschii<Bread wheat
chr1D	433246027	433287337	N	Y	TraesCS1D01G345100	genebody	chr1D	433411952	433418080	N	N	NA	NA	0	3	Ae. tauschii<Bread wheat
chr1D	433289074	433293794	N	N	NA	NA	chr1D	433358793	433383459	N	N	TraesCS1D01G345300	genebody	0	7	Ae. tauschii<Bread wheat
chr1D	433289074	433293794	N	N	NA	NA	chr1D	433388341	433411316	N	Y	TraesCS1D01G345400	downstream	0	4	Ae. tauschii<Bread wheat
chr1D	433289074	433293926	N	N	NA	NA	chr1D	433358793	433383459	N	N	TraesCS1D01G345300	genebody	6	0	Ae. tauschii>Bread wheat
chr1D	433289074	433293926	N	N	NA	NA	chr1D	433388341	433411316	N	Y	TraesCS1D01G345400	downstream	5	0	Ae. tauschii>Bread wheat
chr1D	433358793	433383459	N	N	TraesCS1D01G345300	genebody	chr1D	433388341	433411316	N	Y	TraesCS1D01G345400	downstream	49	77	Ae. tauschii<Bread wheat
chr1D	433358793	433383459	N	N	TraesCS1D01G345300	genebody	chr1D	433411952	433418080	N	N	NA	NA	0	8	Ae. tauschii<Bread wheat
chr1D	433358793	433383459	N	N	TraesCS1D01G345300	genebody	chr1D	433412004	433418080	N	N	NA	NA	6	0	Ae. tauschii>Bread wheat
chr1D	433358793	433383459	N	N	TraesCS1D01G345300	genebody	chr1D	433441134	433447723	N	N	NA	NA	1	6	Ae. tauschii<Bread wheat
chr1D	433388341	433411316	N	Y	TraesCS1D01G345400	downstream	chr1D	433411952	433418080	N	N	NA	NA	0	16	Ae. tauschii<Bread wheat
chr1D	433388341	433411316	N	Y	TraesCS1D01G345400	downstream	chr1D	433412004	433418080	N	N	NA	NA	24	0	Ae. tauschii>Bread wheat
chr1D	433388341	433411316	N	Y	TraesCS1D01G345400	downstream	chr1D	433425293	433430792	N	N	NA	NA	0	5	Ae. tauschii<Bread wheat
chr1D	433388341	433411316	N	Y	TraesCS1D01G345400	downstream	chr1D	433441134	433447723	N	N	NA	NA	0	4	Ae. tauschii<Bread wheat
chr1D	433411952	433418080	N	N	NA	NA	chr1D	433425293	433430792	N	N	NA	NA	0	7	Ae. tauschii<Bread wheat
chr1D	433411952	433418080	N	N	NA	NA	chr1D	433500202	433523522	N	Y	TraesCS1D01G345600	downstream	0	6	Ae. tauschii<Bread wheat
chr1D	433453202	433456730	N	N	NA	NA	chr1D	433500202	433523522	N	Y	TraesCS1D01G345600	downstream	0	5	Ae. tauschii<Bread wheat
chr1D	433500202	433523522	N	Y	TraesCS1D01G345600	downstream	chr1D	433528139	433535556	N	N	TraesCS1D01G345700	upstream	54	15	Ae. tauschii>Bread wheat
chr1D	433500202	433523522	N	Y	TraesCS1D01G345600	downstream	chr1D	49584104	49631320	N	Y	TraesCS1D01G068000	upstream	24	0	Ae. tauschii>Bread wheat
chr1D	433859269	433864569	N	N	NA	NA	chr1D	433907883	433924721	N	Y	TraesCS1D01G346200	genebody	14	2	Ae. tauschii>Bread wheat
chr1D	433907883	433924721	N	Y	TraesCS1D01G346200	genebody	chr1D	433945567	433948507	N	N	NA	NA	13	0	Ae. tauschii>Bread wheat
chr1D	435724319	435727425	N	N	NA	NA	chr1D	435740358	435762821	N	Y	TraesCS1D01G349500	upstream	6	0	Ae. tauschii>Bread wheat
chr1D	435793120	435814084	N	N	TraesCS1D01G349700	downstream	chr1D	436088689	436090688	N	N	TraesCS1D01G350100	upstream	0	3	Ae. tauschii<Bread wheat
chr1D	435793120	435814084	N	N	TraesCS1D01G349700	downstream	chr1D	436091197	436106613	N	N	TraesCS1D01G350200	downstream	6	14	Ae. tauschii<Bread wheat
chr1D	435793120	435814084	N	N	TraesCS1D01G349700	downstream	chr1D	437409421	437428646	N	N	TraesCS1D01G352200	upstream	0	3	Ae. tauschii<Bread wheat
chr1D	435929791	435942501	N	Y	TraesCS1D01G349800	downstream	chr1D	436079871	436088159	N	N	TraesCS1D01G350100	downstream	10	19	Ae. tauschii<Bread wheat
chr1D	436021005	436028744	N	N	TraesCS1D01G349900	downstream	chr1D	436186029	436200035	N	N	TraesCS1D01G350600	genebody	0	3	Ae. tauschii<Bread wheat
chr1D	436079871	436088159	N	N	TraesCS1D01G350100	downstream	chr1D	436091197	436106613	N	N	TraesCS1D01G350200	downstream	18	33	Ae. tauschii<Bread wheat
chr1D	436079871	436088159	N	N	TraesCS1D01G350100	downstream	chr1D	436186029	436200035	N	N	TraesCS1D01G350600	genebody	2	11	Ae. tauschii<Bread wheat
chr1D	436088689	436090688	N	N	TraesCS1D01G350100	upstream	chr1D	436107186	436117403	N	N	TraesCS1D01G350300	upstream	0	3	Ae. tauschii<Bread wheat
chr1D	436091197	436106613	N	N	TraesCS1D01G350200	downstream	chr1D	436107186	436117403	N	N	TraesCS1D01G350300	upstream	22	52	Ae. tauschii<Bread wheat
chr1D	436091197	436106613	N	N	TraesCS1D01G350200	downstream	chr1D	436186029	436200035	N	N	TraesCS1D01G350600	genebody	4	41	Ae. tauschii<Bread wheat
chr1D	436091197	436106613	N	N	TraesCS1D01G350200	downstream	chr1D	436205210	436217406	N	Y	TraesCS1D01G350700	downstream	3	17	Ae. tauschii<Bread wheat
chr1D	436091197	436106613	N	N	TraesCS1D01G350200	downstream	chr1D	436613433	436624646	N	N	TraesCS1D01G351400	downstream	0	7	Ae. tauschii<Bread wheat
chr1D	436107186	436117403	N	N	TraesCS1D01G350300	upstream	chr1D	436159198	436162362	N	N	NA	NA	0	5	Ae. tauschii<Bread wheat
chr1D	436107186	436117403	N	N	TraesCS1D01G350300	upstream	chr1D	436179080	436181802	N	N	NA	NA	0	4	Ae. tauschii<Bread wheat
chr1D	436107186	436117403	N	N	TraesCS1D01G350300	upstream	chr1D	436186029	436200035	N	N	TraesCS1D01G350600	genebody	3	30	Ae. tauschii<Bread wheat
chr1D	436107186	436117403	N	N	TraesCS1D01G350300	upstream	chr1D	436205210	436217406	N	Y	TraesCS1D01G350700	downstream	1	14	Ae. tauschii<Bread wheat
chr1D	436186029	436200035	N	N	TraesCS1D01G350600	genebody	chr1D	436613433	436624646	N	N	TraesCS1D01G351400	downstream	0	8	Ae. tauschii<Bread wheat
chr1D	436205210	436217406	N	Y	TraesCS1D01G350700	downstream	chr1D	436613247	436624646	N	N	TraesCS1D01G351400	downstream	5	0	Ae. tauschii>Bread wheat
chr1D	436205210	436217406	N	Y	TraesCS1D01G350700	downstream	chr1D	436613433	436624646	N	N	TraesCS1D01G351400	downstream	0	10	Ae. tauschii<Bread wheat
chr1D	436613247	436624646	N	N	TraesCS1D01G351400	downstream	chr1D	436652461	436659555	N	N	TraesCS1D01G351500	downstream	8	0	Ae. tauschii>Bread wheat
chr1D	436613433	436624646	N	N	TraesCS1D01G351400	downstream	chr1D	436652461	436659555	N	N	TraesCS1D01G351500	downstream	0	5	Ae. tauschii<Bread wheat
chr1D	436613433	436624646	N	N	TraesCS1D01G351400	downstream	chr1D	436669250	436670753	N	N	NA	NA	0	3	Ae. tauschii<Bread wheat
chr1D	436613433	436624646	N	N	TraesCS1D01G351400	downstream	chr1D	436718874	436724711	N	N	NA	NA	0	5	Ae. tauschii<Bread wheat
chr1D	436718874	436724711	N	N	NA	NA	chr1D	436969123	436987706	N	N	TraesCS1D01G351700	downstream	0	3	Ae. tauschii<Bread wheat
chr1D	436969123	436987706	N	N	TraesCS1D01G351700	downstream	chr1D	437293889	437309913	N	Y	TraesCS1D01G352000	downstream	35	11	Ae. tauschii>Bread wheat
chr1D	436969123	436987706	N	N	TraesCS1D01G351700	downstream	chr1D	437409421	437428382	N	N	TraesCS1D01G352200	upstream	11	0	Ae. tauschii>Bread wheat
chr1D	436969123	436987706	N	N	TraesCS1D01G351700	downstream	chr1D	437409421	437428646	N	N	TraesCS1D01G352200	upstream	0	13	Ae. tauschii<Bread wheat
chr1D	437288735	437290956	N	N	TraesCS1D01G351900	downstream	chr1D	437409421	437428646	N	N	TraesCS1D01G352200	upstream	0	3	Ae. tauschii<Bread wheat
chr1D	437293889	437309913	N	Y	TraesCS1D01G352000	downstream	chr1D	437409421	437428382	N	N	TraesCS1D01G352200	upstream	25	0	Ae. tauschii>Bread wheat
chr1D	437293889	437309913	N	Y	TraesCS1D01G352000	downstream	chr1D	437409421	437428646	N	N	TraesCS1D01G352200	upstream	0	18	Ae. tauschii<Bread wheat
chr1D	437393078	437399073	N	N	NA	NA	chr1D	437409421	437428382	N	N	TraesCS1D01G352200	upstream	9	0	Ae. tauschii>Bread wheat
chr1D	437393078	437399073	N	N	NA	NA	chr1D	437409421	437428646	N	N	TraesCS1D01G352200	upstream	0	6	Ae. tauschii<Bread wheat
chr1D	437400796	437406757	N	N	NA	NA	chr1D	437409421	437428382	N	N	TraesCS1D01G352200	upstream	20	0	Ae. tauschii>Bread wheat
chr1D	437400796	437406757	N	N	NA	NA	chr1D	437409421	437428646	N	N	TraesCS1D01G352200	upstream	0	11	Ae. tauschii<Bread wheat
chr1D	437409421	437428382	N	N	TraesCS1D01G352200	upstream	chr1D	437432021	437433867	N	N	NA	NA	11	0	Ae. tauschii>Bread wheat
chr1D	437409421	437428382	N	N	TraesCS1D01G352200	upstream	chr1D	437435983	437446166	N	N	TraesCS1D01G352300	genebody	36	0	Ae. tauschii>Bread wheat
chr1D	437409421	437428382	N	N	TraesCS1D01G352200	upstream	chr1D	437447768	437449666	N	N	TraesCS1D01G352300	downstream	9	0	Ae. tauschii>Bread wheat
chr1D	437409421	437428382	N	N	TraesCS1D01G352200	upstream	chr1D	437454309	437455758	N	N	NA	NA	6	0	Ae. tauschii>Bread wheat
chr1D	437409421	437428382	N	N	TraesCS1D01G352200	upstream	chr1D	437536543	437543680	N	N	NA	NA	5	0	Ae. tauschii>Bread wheat
chr1D	437409421	437428646	N	N	TraesCS1D01G352200	upstream	chr1D	437432021	437433867	N	N	NA	NA	0	9	Ae. tauschii<Bread wheat
chr1D	437409421	437428646	N	N	TraesCS1D01G352200	upstream	chr1D	437435983	437446166	N	N	TraesCS1D01G352300	genebody	0	24	Ae. tauschii<Bread wheat
chr1D	437409421	437428646	N	N	TraesCS1D01G352200	upstream	chr1D	437447768	437449666	N	N	TraesCS1D01G352300	downstream	0	8	Ae. tauschii<Bread wheat
chr1D	437409421	437428646	N	N	TraesCS1D01G352200	upstream	chr1D	437536543	437543680	N	N	NA	NA	0	5	Ae. tauschii<Bread wheat
chr1D	437409421	437428646	N	N	TraesCS1D01G352200	upstream	chr1D	438317336	438335673	N	N	TraesCS1D01G352900	genebody	0	5	Ae. tauschii<Bread wheat
chr1D	438225937	438234532	N	N	TraesCS1D01G352600	downstream	chr1D	438308571	438313748	N	Y	NA	NA	5	0	Ae. tauschii>Bread wheat
chr1D	438308553	438313748	N	Y	NA	NA	chr1D	438317336	438335673	N	N	TraesCS1D01G352900	genebody	0	9	Ae. tauschii<Bread wheat
chr1D	438308571	438313748	N	Y	NA	NA	chr1D	438317336	438335673	N	N	TraesCS1D01G352900	genebody	20	0	Ae. tauschii>Bread wheat
chr1D	439013517	439030575	N	Y	TraesCS1D01G353300	genebody	chr1D	439127234	439137746	N	N	TraesCS1D01G353500	downstream	8	0	Ae. tauschii>Bread wheat
chr1D	439065569	439078313	N	N	TraesCS1D01G353400	upstream	chr1D	439127234	439137746	N	N	TraesCS1D01G353500	downstream	6	0	Ae. tauschii>Bread wheat
chr1D	439102242	439108419	N	Y	NA	NA	chr1D	439127234	439137690	N	N	TraesCS1D01G353500	downstream	0	6	Ae. tauschii<Bread wheat
chr1D	439102242	439108419	N	Y	NA	NA	chr1D	439127234	439137746	N	N	TraesCS1D01G353500	downstream	6	0	Ae. tauschii>Bread wheat
chr1D	439110156	439112403	N	N	NA	NA	chr1D	439127234	439137690	N	N	TraesCS1D01G353500	downstream	0	7	Ae. tauschii<Bread wheat
chr1D	439115946	439121986	N	Y	NA	NA	chr1D	439127234	439137690	N	N	TraesCS1D01G353500	downstream	0	10	Ae. tauschii<Bread wheat
chr1D	439115946	439121986	N	Y	NA	NA	chr1D	439127234	439137746	N	N	TraesCS1D01G353500	downstream	9	0	Ae. tauschii>Bread wheat
chr1D	439127234	439137690	N	N	TraesCS1D01G353500	downstream	chr1D	439305403	439319007	N	N	TraesCS1D01G353800	upstream	0	5	Ae. tauschii<Bread wheat
chr1D	439127234	439137690	N	N	TraesCS1D01G353500	downstream	chr1D	439336931	439347647	N	N	TraesCS1D01G354000	genebody	0	7	Ae. tauschii<Bread wheat
chr1D	439127234	439137690	N	N	TraesCS1D01G353500	downstream	chr1D	439398502	439416787	N	N	TraesCS1D01G354100	downstream	0	10	Ae. tauschii<Bread wheat
chr1D	439127234	439137746	N	N	TraesCS1D01G353500	downstream	chr1D	439305403	439319007	N	N	TraesCS1D01G353800	upstream	8	0	Ae. tauschii>Bread wheat
chr1D	439127234	439137746	N	N	TraesCS1D01G353500	downstream	chr1D	439336931	439347647	N	N	TraesCS1D01G354000	genebody	5	0	Ae. tauschii>Bread wheat
chr1D	439127234	439137746	N	N	TraesCS1D01G353500	downstream	chr1D	439398502	439416787	N	N	TraesCS1D01G354100	downstream	7	0	Ae. tauschii>Bread wheat
chr1D	439652181	439657534	N	N	NA	NA	chr1D	439779323	439802997	N	N	NA	NA	4	0	Ae. tauschii>Bread wheat
chr1D	439886324	439888613	N	N	NA	NA	chr1D	440036653	440055550	N	N	TraesCS1D01G355400	genebody	0	3	Ae. tauschii<Bread wheat
chr1D	444329543	444377688	N	N	TraesCS1D01G361500	downstream	chr1D	446785484	446796906	N	N	TraesCS1D01G366900	genebody	5	0	Ae. tauschii>Bread wheat
chr1D	444329543	444377688	N	N	TraesCS1D01G361500	downstream	chr1D	448006579	448031561	N	Y	TraesCS1D01G368900	genebody	5	0	Ae. tauschii>Bread wheat
chr1D	444851793	444875481	N	Y	TraesCS1D01G362700	genebody	chr1D	445187743	445198827	N	Y	TraesCS1D01G363700	downstream	8	0	Ae. tauschii>Bread wheat
chr1D	444876780	444898246	N	Y	TraesCS1D01G363000	genebody	chr1D	445187743	445198827	N	Y	TraesCS1D01G363700	downstream	6	0	Ae. tauschii>Bread wheat
chr1D	444988099	444990635	N	N	NA	NA	chr1D	445002587	445017446	N	N	NA	NA	0	4	Ae. tauschii<Bread wheat
chr1D	445086070	445099503	N	Y	NA	NA	chr1D	445182755	445186821	N	N	TraesCS1D01G363600	downstream	4	0	Ae. tauschii>Bread wheat
chr1D	445086070	445099503	N	Y	NA	NA	chr1D	445182755	445198827	N	Y	TraesCS1D01G363600	downstream	0	26	Ae. tauschii<Bread wheat
chr1D	445086070	445099503	N	Y	NA	NA	chr1D	445187743	445198827	N	Y	TraesCS1D01G363700	downstream	24	0	Ae. tauschii>Bread wheat
chr1D	445182755	445198827	N	Y	TraesCS1D01G363600	downstream	chr1D	445222549	445243856	N	N	TraesCS1D01G363900	upstream	0	41	Ae. tauschii<Bread wheat
chr1D	445182755	445198827	N	Y	TraesCS1D01G363600	downstream	chr1D	445383816	445401883	N	N	TraesCS1D01G364700	downstream	0	6	Ae. tauschii<Bread wheat
chr1D	445187743	445198827	N	Y	TraesCS1D01G363700	downstream	chr1D	445222549	445243856	N	N	TraesCS1D01G363900	upstream	41	0	Ae. tauschii>Bread wheat
chr1D	445187743	445198827	N	Y	TraesCS1D01G363700	downstream	chr1D	445314789	445320337	N	N	TraesCS1D01G364200	upstream	6	0	Ae. tauschii>Bread wheat
chr1D	445222549	445243856	N	N	TraesCS1D01G363900	upstream	chr1D	445383816	445401260	N	N	TraesCS1D01G364700	downstream	9	0	Ae. tauschii>Bread wheat
chr1D	445222549	445243856	N	N	TraesCS1D01G363900	upstream	chr1D	445383816	445401883	N	N	TraesCS1D01G364700	downstream	0	6	Ae. tauschii<Bread wheat
chr1D	445362368	445369028	N	N	TraesCS1D01G364500	upstream	chr1D	445383816	445401260	N	N	TraesCS1D01G364700	downstream	14	0	Ae. tauschii>Bread wheat
chr1D	445362368	445369028	N	N	TraesCS1D01G364500	upstream	chr1D	445383816	445401883	N	N	TraesCS1D01G364700	downstream	0	10	Ae. tauschii<Bread wheat
chr1D	445383816	445401260	N	N	TraesCS1D01G364700	downstream	chr1D	445535565	445550748	N	Y	TraesCS1D01G364900	upstream	46	0	Ae. tauschii>Bread wheat
chr1D	445383816	445401260	N	N	TraesCS1D01G364700	downstream	chr1D	446251999	446283391	N	Y	TraesCS1D01G365600	downstream	7	0	Ae. tauschii>Bread wheat
chr1D	445383816	445401883	N	N	TraesCS1D01G364700	downstream	chr1D	445535565	445550748	N	Y	TraesCS1D01G364900	upstream	0	39	Ae. tauschii<Bread wheat
chr1D	445383816	445401883	N	N	TraesCS1D01G364700	downstream	chr1D	446798309	446827437	N	Y	TraesCS1D01G367100	downstream	0	3	Ae. tauschii<Bread wheat
chr1D	446357153	446371265	N	N	NA	NA	chr1D	446420122	446438781	N	N	TraesCS1D01G366200	downstream	15	2	Ae. tauschii>Bread wheat
chr1D	446357153	446371265	N	N	NA	NA	chr1D	446798309	446827437	N	Y	TraesCS1D01G367100	downstream	7	0	Ae. tauschii>Bread wheat
chr1D	446420122	446438781	N	N	TraesCS1D01G366200	downstream	chr1D	446556256	446558635	N	N	TraesCS1D01G366600	genebody	5	0	Ae. tauschii>Bread wheat
chr1D	446701944	446714811	N	N	TraesCS1D01G366800	genebody	chr1D	446715450	446725692	N	N	NA	NA	20	1	Ae. tauschii>Bread wheat
chr1D	446715450	446725692	N	N	NA	NA	chr1D	446785484	446796906	N	N	TraesCS1D01G366900	genebody	11	1	Ae. tauschii>Bread wheat
chr1D	446715450	446725692	N	N	NA	NA	chr1D	446798309	446827437	N	Y	TraesCS1D01G367100	downstream	20	3	Ae. tauschii>Bread wheat
chr1D	446726331	446734000	N	N	NA	NA	chr1D	446748153	446766209	N	Y	NA	NA	5	0	Ae. tauschii>Bread wheat
chr1D	446748153	446766209	N	Y	NA	NA	chr1D	446770963	446774597	N	N	TraesCS1D01G366900	downstream	9	0	Ae. tauschii>Bread wheat
chr1D	446748153	446766209	N	Y	NA	NA	chr1D	446770963	446774818	N	N	TraesCS1D01G366900	downstream	0	6	Ae. tauschii<Bread wheat
chr1D	446770963	446774597	N	N	TraesCS1D01G366900	downstream	chr1D	446785484	446796906	N	N	TraesCS1D01G366900	genebody	5	0	Ae. tauschii>Bread wheat
chr1D	446770963	446774597	N	N	TraesCS1D01G366900	downstream	chr1D	446798309	446827437	N	Y	TraesCS1D01G367100	downstream	6	0	Ae. tauschii>Bread wheat
chr1D	447913758	447923704	N	N	TraesCS1D01G368700	downstream	chr1D	448277033	448285614	N	Y	TraesCS1D01G369100	genebody	5	0	Ae. tauschii>Bread wheat
chr1D	448006579	448031561	N	Y	TraesCS1D01G368900	genebody	chr1D	448219380	448224695	N	N	NA	NA	12	0	Ae. tauschii>Bread wheat
chr1D	448006579	448031561	N	Y	TraesCS1D01G368900	genebody	chr1D	448234093	448242912	N	Y	TraesCS1D01G369000	downstream	71	20	Ae. tauschii>Bread wheat
chr1D	448006579	448031561	N	Y	TraesCS1D01G368900	genebody	chr1D	448638288	448673198	N	Y	TraesCS1D01G370100	downstream	18	35	Ae. tauschii<Bread wheat
chr1D	448219380	448224695	N	N	NA	NA	chr1D	448234093	448242912	N	Y	TraesCS1D01G369000	downstream	9	0	Ae. tauschii>Bread wheat
chr1D	448220671	448224695	N	N	NA	NA	chr1D	448234093	448242912	N	Y	TraesCS1D01G369000	downstream	0	8	Ae. tauschii<Bread wheat
chr1D	449451619	449465143	N	N	TraesCS1D01G371100	genebody	chr1D	450207514	450236990	N	N	TraesCS1D01G372300	upstream	4	0	Ae. tauschii>Bread wheat
chr1D	449466175	449481877	N	N	TraesCS1D01G371100	genebody	chr1D	450207514	450236990	N	N	TraesCS1D01G372300	upstream	5	0	Ae. tauschii>Bread wheat
chr1D	449582039	449598432	N	N	NA	NA	chr1D	450207514	450236990	N	N	TraesCS1D01G372300	upstream	6	0	Ae. tauschii>Bread wheat
chr1D	449660303	449662953	N	N	TraesCS1D01G371400	downstream	chr1D	449675075	449682912	N	N	TraesCS1D01G371500	genebody	1	8	Ae. tauschii<Bread wheat
chr1D	449664556	449668572	N	N	TraesCS1D01G371400	downstream	chr1D	449675075	449682912	N	N	TraesCS1D01G371500	genebody	3	11	Ae. tauschii<Bread wheat
chr1D	449675075	449682912	N	N	TraesCS1D01G371500	genebody	chr1D	449927832	449930039	N	N	NA	NA	0	3	Ae. tauschii<Bread wheat
chr1D	449865228	449868348	N	N	NA	NA	chr1D	449914915	449925626	N	N	TraesCS1D01G371800	downstream	8	0	Ae. tauschii>Bread wheat
chr1D	449972923	449982943	N	N	TraesCS1D01G371900	downstream	chr1D	450207514	450236990	N	N	TraesCS1D01G372300	upstream	4	0	Ae. tauschii>Bread wheat
chr1D	450023036	450031251	N	Y	NA	NA	chr1D	450207514	450236990	N	N	TraesCS1D01G372300	upstream	7	0	Ae. tauschii>Bread wheat
chr1D	450023036	450031251	N	Y	NA	NA	chr1D	450210731	450236990	N	N	TraesCS1D01G372300	upstream	0	6	Ae. tauschii<Bread wheat
chr1D	450033565	450040319	N	N	NA	NA	chr1D	450210731	450236990	N	N	TraesCS1D01G372300	upstream	0	5	Ae. tauschii<Bread wheat
chr1D	450101009	450119282	N	Y	TraesCS1D01G372000	downstream	chr1D	450207514	450236990	N	N	TraesCS1D01G372300	upstream	62	0	Ae. tauschii>Bread wheat
chr1D	450101009	450119282	N	Y	TraesCS1D01G372000	downstream	chr1D	450210731	450236990	N	N	TraesCS1D01G372300	upstream	0	39	Ae. tauschii<Bread wheat
chr1D	450120409	450125900	N	N	NA	NA	chr1D	450207514	450236990	N	N	TraesCS1D01G372300	upstream	10	0	Ae. tauschii>Bread wheat
chr1D	450133838	450151726	N	Y	TraesCS1D01G372100	downstream	chr1D	450207514	450236990	N	N	TraesCS1D01G372300	upstream	37	0	Ae. tauschii>Bread wheat
chr1D	450133838	450151726	N	Y	TraesCS1D01G372100	downstream	chr1D	450210731	450236990	N	N	TraesCS1D01G372300	upstream	0	20	Ae. tauschii<Bread wheat
chr1D	450198802	450206827	N	N	NA	NA	chr1D	450207514	450236990	N	N	TraesCS1D01G372300	upstream	38	0	Ae. tauschii>Bread wheat
chr1D	450198802	450206827	N	N	NA	NA	chr1D	450210731	450236990	N	N	TraesCS1D01G372300	upstream	0	40	Ae. tauschii<Bread wheat
chr1D	450207514	450210130	N	N	NA	NA	chr1D	450210731	450236990	N	N	TraesCS1D01G372300	upstream	0	9	Ae. tauschii<Bread wheat
chr1D	450207514	450236990	N	N	TraesCS1D01G372300	upstream	chr1D	450239599	450240944	N	N	NA	NA	8	0	Ae. tauschii>Bread wheat
chr1D	450207514	450236990	N	N	TraesCS1D01G372300	upstream	chr1D	450461218	450464626	N	N	NA	NA	6	0	Ae. tauschii>Bread wheat
chr1D	450207514	450236990	N	N	TraesCS1D01G372300	upstream	chr1D	450475285	450478467	N	N	NA	NA	4	0	Ae. tauschii>Bread wheat
chr1D	450207514	450236990	N	N	TraesCS1D01G372300	upstream	chr1D	450501023	450517530	N	N	NA	NA	26	0	Ae. tauschii>Bread wheat
chr1D	450207514	450236990	N	N	TraesCS1D01G372300	upstream	chr1D	450574711	450585731	N	Y	TraesCS1D01G372400	upstream	19	0	Ae. tauschii>Bread wheat
chr1D	450207514	450236990	N	N	TraesCS1D01G372300	upstream	chr1D	450736443	450749708	N	Y	TraesCS1D01G372500	genebody	9	0	Ae. tauschii>Bread wheat
chr1D	450207514	450236990	N	N	TraesCS1D01G372300	upstream	chr1D	450751806	450760666	N	N	TraesCS1D01G372600	genebody	6	0	Ae. tauschii>Bread wheat
chr1D	450207514	450236990	N	N	TraesCS1D01G372300	upstream	chr1D	451027058	451038392	N	Y	TraesCS1D01G372700	genebody	11	0	Ae. tauschii>Bread wheat
chr1D	450207514	450236990	N	N	TraesCS1D01G372300	upstream	chr1D	451041403	451074243	N	Y	TraesCS1D01G372900	downstream	24	0	Ae. tauschii>Bread wheat
chr1D	450207514	450236990	N	N	TraesCS1D01G372300	upstream	chr1D	451126497	451147326	N	Y	TraesCS1D01G373000	downstream	18	0	Ae. tauschii>Bread wheat
chr1D	450207514	450236990	N	N	TraesCS1D01G372300	upstream	chr1D	451619563	451635803	N	Y	TraesCS1D01G374000	downstream	5	0	Ae. tauschii>Bread wheat
chr1D	450207514	450236990	N	N	TraesCS1D01G372300	upstream	chr1D	451870084	451883515	N	N	TraesCS1D01G374200	upstream	5	0	Ae. tauschii>Bread wheat
chr1D	450207514	450236990	N	N	TraesCS1D01G372300	upstream	chr1D	452474153	452512609	N	Y	TraesCS1D01G375800	genebody	7	0	Ae. tauschii>Bread wheat
chr1D	450210731	450236990	N	N	TraesCS1D01G372300	upstream	chr1D	450239599	450240944	N	N	NA	NA	0	3	Ae. tauschii<Bread wheat
chr1D	450210731	450236990	N	N	TraesCS1D01G372300	upstream	chr1D	450501023	450517530	N	N	NA	NA	0	20	Ae. tauschii<Bread wheat
chr1D	450210731	450236990	N	N	TraesCS1D01G372300	upstream	chr1D	450574711	450585731	N	Y	TraesCS1D01G372400	upstream	0	9	Ae. tauschii<Bread wheat
chr1D	450210731	450236990	N	N	TraesCS1D01G372300	upstream	chr1D	450736443	450740612	N	N	TraesCS1D01G372500	genebody	0	4	Ae. tauschii<Bread wheat
chr1D	450210731	450236990	N	N	TraesCS1D01G372300	upstream	chr1D	450741236	450749708	N	Y	TraesCS1D01G372500	downstream	0	6	Ae. tauschii<Bread wheat
chr1D	450210731	450236990	N	N	TraesCS1D01G372300	upstream	chr1D	450751806	450760666	N	N	TraesCS1D01G372600	genebody	0	4	Ae. tauschii<Bread wheat
chr1D	450210731	450236990	N	N	TraesCS1D01G372300	upstream	chr1D	451027058	451038392	N	Y	TraesCS1D01G372700	genebody	0	6	Ae. tauschii<Bread wheat
chr1D	450210731	450236990	N	N	TraesCS1D01G372300	upstream	chr1D	451045487	451074243	N	N	TraesCS1D01G372900	downstream	0	16	Ae. tauschii<Bread wheat
chr1D	450210731	450236990	N	N	TraesCS1D01G372300	upstream	chr1D	451126497	451147326	N	Y	TraesCS1D01G373000	downstream	0	13	Ae. tauschii<Bread wheat
chr1D	450210731	450236990	N	N	TraesCS1D01G372300	upstream	chr1D	451253697	451271645	N	N	NA	NA	0	3	Ae. tauschii<Bread wheat
chr1D	450210731	450236990	N	N	TraesCS1D01G372300	upstream	chr1D	451623948	451635803	N	Y	TraesCS1D01G374000	downstream	0	3	Ae. tauschii<Bread wheat
chr1D	450501023	450517530	N	N	NA	NA	chr1D	450736443	450740612	N	N	TraesCS1D01G372500	genebody	0	10	Ae. tauschii<Bread wheat
chr1D	450501023	450517530	N	N	NA	NA	chr1D	450736443	450749708	N	Y	TraesCS1D01G372500	genebody	9	0	Ae. tauschii>Bread wheat
chr1D	450501023	450517530	N	N	NA	NA	chr1D	450741236	450749708	N	Y	TraesCS1D01G372500	downstream	0	4	Ae. tauschii<Bread wheat
chr1D	450501023	450517530	N	N	NA	NA	chr1D	451041403	451074243	N	Y	TraesCS1D01G372900	downstream	20	0	Ae. tauschii>Bread wheat
chr1D	450501023	450517530	N	N	NA	NA	chr1D	451045487	451074243	N	N	TraesCS1D01G372900	downstream	0	16	Ae. tauschii<Bread wheat
chr1D	450574711	450585731	N	Y	TraesCS1D01G372400	upstream	chr1D	450736443	450740612	N	N	TraesCS1D01G372500	genebody	0	7	Ae. tauschii<Bread wheat
chr1D	450574711	450585731	N	Y	TraesCS1D01G372400	upstream	chr1D	450736443	450749708	N	Y	TraesCS1D01G372500	genebody	13	0	Ae. tauschii>Bread wheat
chr1D	450574711	450585731	N	Y	TraesCS1D01G372400	upstream	chr1D	450741236	450749708	N	Y	TraesCS1D01G372500	downstream	0	10	Ae. tauschii<Bread wheat
chr1D	450574711	450585731	N	Y	TraesCS1D01G372400	upstream	chr1D	451041403	451074243	N	Y	TraesCS1D01G372900	downstream	22	0	Ae. tauschii>Bread wheat
chr1D	450574711	450585731	N	Y	TraesCS1D01G372400	upstream	chr1D	451045487	451074243	N	N	TraesCS1D01G372900	downstream	0	9	Ae. tauschii<Bread wheat
chr1D	450736443	450740612	N	N	TraesCS1D01G372500	genebody	chr1D	450751806	450760666	N	N	TraesCS1D01G372600	genebody	0	9	Ae. tauschii<Bread wheat
chr1D	450736443	450740612	N	N	TraesCS1D01G372500	genebody	chr1D	451027058	451038392	N	Y	TraesCS1D01G372700	genebody	0	7	Ae. tauschii<Bread wheat
chr1D	450736443	450740612	N	N	TraesCS1D01G372500	genebody	chr1D	451045487	451074243	N	N	TraesCS1D01G372900	downstream	0	9	Ae. tauschii<Bread wheat
chr1D	450736443	450749708	N	Y	TraesCS1D01G372500	genebody	chr1D	450751806	450760666	N	N	TraesCS1D01G372600	genebody	26	0	Ae. tauschii>Bread wheat
chr1D	450736443	450749708	N	Y	TraesCS1D01G372500	genebody	chr1D	451027058	451038392	N	Y	TraesCS1D01G372700	genebody	16	0	Ae. tauschii>Bread wheat
chr1D	450736443	450749708	N	Y	TraesCS1D01G372500	genebody	chr1D	451041403	451074243	N	Y	TraesCS1D01G372900	downstream	33	0	Ae. tauschii>Bread wheat
chr1D	450736443	450749708	N	Y	TraesCS1D01G372500	genebody	chr1D	451126497	451147326	N	Y	TraesCS1D01G373000	downstream	10	0	Ae. tauschii>Bread wheat
chr1D	450741236	450749708	N	Y	TraesCS1D01G372500	downstream	chr1D	450751806	450760666	N	N	TraesCS1D01G372600	genebody	0	26	Ae. tauschii<Bread wheat
chr1D	450741236	450749708	N	Y	TraesCS1D01G372500	downstream	chr1D	451027058	451038392	N	Y	TraesCS1D01G372700	genebody	0	9	Ae. tauschii<Bread wheat
chr1D	450741236	450749708	N	Y	TraesCS1D01G372500	downstream	chr1D	451045487	451074243	N	N	TraesCS1D01G372900	downstream	0	16	Ae. tauschii<Bread wheat
chr1D	450741236	450749708	N	Y	TraesCS1D01G372500	downstream	chr1D	451126497	451147326	N	Y	TraesCS1D01G373000	downstream	0	4	Ae. tauschii<Bread wheat
chr1D	450751806	450760666	N	N	TraesCS1D01G372600	genebody	chr1D	451041403	451074243	N	Y	TraesCS1D01G372900	downstream	19	0	Ae. tauschii>Bread wheat
chr1D	450751806	450760666	N	N	TraesCS1D01G372600	genebody	chr1D	451045487	451074243	N	N	TraesCS1D01G372900	downstream	0	17	Ae. tauschii<Bread wheat
chr1D	451027058	451038392	N	Y	TraesCS1D01G372700	genebody	chr1D	451041403	451044641	N	N	TraesCS1D01G372800	genebody	0	17	Ae. tauschii<Bread wheat
chr1D	451027058	451038392	N	Y	TraesCS1D01G372700	genebody	chr1D	451041403	451074243	N	Y	TraesCS1D01G372900	downstream	104	0	Ae. tauschii>Bread wheat
chr1D	451027058	451038392	N	Y	TraesCS1D01G372700	genebody	chr1D	451045487	451074243	N	N	TraesCS1D01G372900	downstream	0	42	Ae. tauschii<Bread wheat
chr1D	451041403	451044641	N	N	TraesCS1D01G372800	genebody	chr1D	451045487	451074243	N	N	TraesCS1D01G372900	downstream	0	25	Ae. tauschii<Bread wheat
chr1D	451041403	451044641	N	N	TraesCS1D01G372800	genebody	chr1D	451126497	451147326	N	Y	TraesCS1D01G373000	downstream	0	4	Ae. tauschii<Bread wheat
chr1D	451041403	451074243	N	Y	TraesCS1D01G372900	downstream	chr1D	451075081	451077269	N	N	NA	NA	10	0	Ae. tauschii>Bread wheat
chr1D	451041403	451074243	N	Y	TraesCS1D01G372900	downstream	chr1D	451098803	451103692	N	Y	NA	NA	8	0	Ae. tauschii>Bread wheat
chr1D	451041403	451074243	N	Y	TraesCS1D01G372900	downstream	chr1D	451105263	451107311	N	N	NA	NA	5	0	Ae. tauschii>Bread wheat
chr1D	451041403	451074243	N	Y	TraesCS1D01G372900	downstream	chr1D	451109341	451113298	N	N	NA	NA	13	0	Ae. tauschii>Bread wheat
chr1D	451041403	451074243	N	Y	TraesCS1D01G372900	downstream	chr1D	451113854	451120923	N	N	NA	NA	15	0	Ae. tauschii>Bread wheat
chr1D	451041403	451074243	N	Y	TraesCS1D01G372900	downstream	chr1D	451126497	451147326	N	Y	TraesCS1D01G373000	downstream	47	0	Ae. tauschii>Bread wheat
chr1D	451041403	451074243	N	Y	TraesCS1D01G372900	downstream	chr1D	451253697	451271645	N	N	NA	NA	9	0	Ae. tauschii>Bread wheat
chr1D	451041403	451074243	N	Y	TraesCS1D01G372900	downstream	chr1D	452474153	452512609	N	Y	TraesCS1D01G375800	genebody	7	0	Ae. tauschii>Bread wheat
chr1D	451045487	451074243	N	N	TraesCS1D01G372900	downstream	chr1D	451075081	451077269	N	N	NA	NA	0	11	Ae. tauschii<Bread wheat
chr1D	451045487	451074243	N	N	TraesCS1D01G372900	downstream	chr1D	451080608	451083093	N	N	NA	NA	0	4	Ae. tauschii<Bread wheat
chr1D	451045487	451074243	N	N	TraesCS1D01G372900	downstream	chr1D	451098803	451103692	N	Y	NA	NA	0	8	Ae. tauschii<Bread wheat
chr1D	451045487	451074243	N	N	TraesCS1D01G372900	downstream	chr1D	451109341	451113298	N	N	NA	NA	0	8	Ae. tauschii<Bread wheat
chr1D	451045487	451074243	N	N	TraesCS1D01G372900	downstream	chr1D	451113854	451120923	N	N	NA	NA	0	16	Ae. tauschii<Bread wheat
chr1D	451045487	451074243	N	N	TraesCS1D01G372900	downstream	chr1D	451126497	451147326	N	Y	TraesCS1D01G373000	downstream	0	40	Ae. tauschii<Bread wheat
chr1D	451045487	451074243	N	N	TraesCS1D01G372900	downstream	chr1D	451253697	451271645	N	N	NA	NA	0	5	Ae. tauschii<Bread wheat
chr1D	451126497	451147326	N	Y	TraesCS1D01G373000	downstream	chr1D	451272340	451277949	N	N	NA	NA	0	3	Ae. tauschii<Bread wheat
chr1D	451126497	451147326	N	Y	TraesCS1D01G373000	downstream	chr1D	451619563	451635803	N	Y	TraesCS1D01G374000	downstream	11	0	Ae. tauschii>Bread wheat
chr1D	451126497	451147326	N	Y	TraesCS1D01G373000	downstream	chr1D	451623948	451635803	N	Y	TraesCS1D01G374000	downstream	0	11	Ae. tauschii<Bread wheat
chr1D	451250815	451252213	N	N	NA	NA	chr1D	451253697	451271645	N	N	NA	NA	0	7	Ae. tauschii<Bread wheat
chr1D	451250815	451252223	N	N	NA	NA	chr1D	451253697	451271645	N	N	NA	NA	6	0	Ae. tauschii>Bread wheat
chr1D	451253697	451271645	N	N	NA	NA	chr1D	451619563	451635803	N	Y	TraesCS1D01G374000	downstream	11	0	Ae. tauschii>Bread wheat
chr1D	451253697	451271645	N	N	NA	NA	chr1D	451623948	451635803	N	Y	TraesCS1D01G374000	downstream	0	10	Ae. tauschii<Bread wheat
chr1D	451619563	451635803	N	Y	TraesCS1D01G374000	downstream	chr1D	451870084	451883515	N	N	TraesCS1D01G374200	upstream	9	0	Ae. tauschii>Bread wheat
chr1D	451619563	451635803	N	Y	TraesCS1D01G374000	downstream	chr1D	452474153	452512609	N	Y	TraesCS1D01G375800	genebody	4	0	Ae. tauschii>Bread wheat
chr1D	451623948	451635803	N	Y	TraesCS1D01G374000	downstream	chr1D	451870084	451883515	N	N	TraesCS1D01G374200	upstream	0	7	Ae. tauschii<Bread wheat
chr1D	451870084	451883515	N	N	TraesCS1D01G374200	upstream	chr1D	451974076	451981993	N	N	NA	NA	10	0	Ae. tauschii>Bread wheat
chr1D	451951264	451963405	N	N	TraesCS1D01G374600	downstream	chr1D	451974076	451980059	N	N	NA	NA	0	6	Ae. tauschii<Bread wheat
chr1D	451951264	451963405	N	N	TraesCS1D01G374600	downstream	chr1D	451974076	451981993	N	N	NA	NA	22	0	Ae. tauschii>Bread wheat
chr1D	451974076	451981993	N	N	NA	NA	chr1D	452474153	452512609	N	Y	TraesCS1D01G375800	genebody	5	0	Ae. tauschii>Bread wheat
chr1D	452193651	452197916	N	N	NA	NA	chr1D	452210222	452220234	N	N	TraesCS1D01G374800	downstream	5	0	Ae. tauschii>Bread wheat
chr1D	452210222	452220234	N	N	TraesCS1D01G374800	downstream	chr1D	452223977	452229312	N	N	NA	NA	0	8	Ae. tauschii<Bread wheat
chr1D	452210222	452220234	N	N	TraesCS1D01G374800	downstream	chr1D	452223977	452230126	N	N	NA	NA	7	0	Ae. tauschii>Bread wheat
chr1D	452210222	452220234	N	N	TraesCS1D01G374800	downstream	chr1D	452258327	452270831	N	N	TraesCS1D01G375000	downstream	1	6	Ae. tauschii<Bread wheat
chr1D	452223977	452229312	N	N	NA	NA	chr1D	452245435	452247251	N	N	NA	NA	0	3	Ae. tauschii<Bread wheat
chr1D	452223977	452229312	N	N	NA	NA	chr1D	452258327	452270831	N	N	TraesCS1D01G375000	downstream	0	4	Ae. tauschii<Bread wheat
chr1D	452223977	452229312	N	N	NA	NA	chr1D	452474153	452512609	N	Y	TraesCS1D01G375800	genebody	0	4	Ae. tauschii<Bread wheat
chr1D	452251722	452254889	N	N	NA	NA	chr1D	452258327	452270831	N	N	TraesCS1D01G375000	downstream	0	7	Ae. tauschii<Bread wheat
chr1D	452258327	452270831	N	N	TraesCS1D01G375000	downstream	chr1D	452274246	452281841	N	N	NA	NA	1	19	Ae. tauschii<Bread wheat
chr1D	452335558	452339203	N	N	TraesCS1D01G375300	upstream	chr1D	452354488	452359015	N	N	NA	NA	4	0	Ae. tauschii>Bread wheat
chr1D	452847774	452858380	N	N	NA	NA	chr1D	452949933	452954588	N	N	NA	NA	0	3	Ae. tauschii<Bread wheat
chr1D	452949933	452954588	N	N	NA	NA	chr1D	453109762	453157668	N	Y	TraesCS1D01G376400	downstream	0	5	Ae. tauschii<Bread wheat
chr1D	453076648	453080507	N	N	NA	NA	chr1D	453109762	453157668	N	Y	TraesCS1D01G376400	downstream	12	0	Ae. tauschii>Bread wheat
chr1D	453076657	453080507	N	N	NA	NA	chr1D	453109762	453157668	N	Y	TraesCS1D01G376400	downstream	0	4	Ae. tauschii<Bread wheat
chr1D	453243718	453249085	N	N	NA	NA	chr1D	453259087	453284016	N	N	TraesCS1D01G376900	downstream	0	10	Ae. tauschii<Bread wheat
chr1D	453259087	453284016	N	N	TraesCS1D01G376900	downstream	chr1D	49757676	49759778	N	N	NA	NA	7	0	Ae. tauschii>Bread wheat
chr1D	454164068	454182490	N	N	TraesCS1D01G378100	upstream	chr1D	455095495	455108785	N	N	TraesCS1D01G379100	downstream	0	3	Ae. tauschii<Bread wheat
chr1D	454220749	454233325	N	N	TraesCS1D01G378300	genebody	chr1D	455070064	455088469	N	N	TraesCS1D01G379000	genebody	0	3	Ae. tauschii<Bread wheat
chr1D	454551504	454575557	N	N	TraesCS1D01G378700	downstream	chr1D	454849745	454856431	N	N	NA	NA	0	11	Ae. tauschii<Bread wheat
chr1D	454551504	454575557	N	N	TraesCS1D01G378700	downstream	chr1D	454849745	454856435	N	N	NA	NA	8	0	Ae. tauschii>Bread wheat
chr1D	454551504	454575557	N	N	TraesCS1D01G378700	downstream	chr1D	455070064	455088410	N	N	TraesCS1D01G379000	genebody	20	0	Ae. tauschii>Bread wheat
chr1D	454551504	454575557	N	N	TraesCS1D01G378700	downstream	chr1D	455070064	455088469	N	N	TraesCS1D01G379000	genebody	0	31	Ae. tauschii<Bread wheat
chr1D	454551504	454575557	N	N	TraesCS1D01G378700	downstream	chr1D	455089192	455094957	N	N	TraesCS1D01G379000	upstream	0	11	Ae. tauschii<Bread wheat
chr1D	454551504	454575557	N	N	TraesCS1D01G378700	downstream	chr1D	455095495	455108785	N	N	TraesCS1D01G379100	downstream	0	19	Ae. tauschii<Bread wheat
chr1D	454551504	454575557	N	N	TraesCS1D01G378700	downstream	chr1D	469785226	469839381	N	Y	TraesCS1D01G405100	genebody	0	3	Ae. tauschii<Bread wheat
chr1D	454766453	454774207	N	N	TraesCS1D01G378800	downstream	chr1D	454849745	454856431	N	N	NA	NA	0	3	Ae. tauschii<Bread wheat
chr1D	454766453	454774207	N	N	TraesCS1D01G378800	downstream	chr1D	454849745	454856435	N	N	NA	NA	7	0	Ae. tauschii>Bread wheat
chr1D	454766453	454774207	N	N	TraesCS1D01G378800	downstream	chr1D	455070064	455088410	N	N	TraesCS1D01G379000	genebody	5	0	Ae. tauschii>Bread wheat
chr1D	454806626	454821352	N	N	TraesCS1D01G378900	downstream	chr1D	454822869	454825945	N	N	NA	NA	1	14	Ae. tauschii<Bread wheat
chr1D	454806626	454821352	N	N	TraesCS1D01G378900	downstream	chr1D	454847118	454848772	N	N	NA	NA	0	4	Ae. tauschii<Bread wheat
chr1D	454806626	454821352	N	N	TraesCS1D01G378900	downstream	chr1D	454849745	454856431	N	N	NA	NA	0	16	Ae. tauschii<Bread wheat
chr1D	454806626	454821352	N	N	TraesCS1D01G378900	downstream	chr1D	454849745	454856435	N	N	NA	NA	18	0	Ae. tauschii>Bread wheat
chr1D	454806626	454821352	N	N	TraesCS1D01G378900	downstream	chr1D	454858799	454860658	N	N	NA	NA	0	4	Ae. tauschii<Bread wheat
chr1D	454806626	454821352	N	N	TraesCS1D01G378900	downstream	chr1D	455070064	455088410	N	N	TraesCS1D01G379000	genebody	9	0	Ae. tauschii>Bread wheat
chr1D	454806626	454821352	N	N	TraesCS1D01G378900	downstream	chr1D	455070064	455088469	N	N	TraesCS1D01G379000	genebody	0	13	Ae. tauschii<Bread wheat
chr1D	454806626	454821352	N	N	TraesCS1D01G378900	downstream	chr1D	455089192	455094957	N	N	TraesCS1D01G379000	upstream	0	5	Ae. tauschii<Bread wheat
chr1D	454806626	454821352	N	N	TraesCS1D01G378900	downstream	chr1D	455095495	455108785	N	N	TraesCS1D01G379100	downstream	0	4	Ae. tauschii<Bread wheat
chr1D	454849745	454856431	N	N	NA	NA	chr1D	454864237	454871877	N	N	NA	NA	0	11	Ae. tauschii<Bread wheat
chr1D	454849745	454856431	N	N	NA	NA	chr1D	454899669	454905719	N	N	NA	NA	0	4	Ae. tauschii<Bread wheat
chr1D	454849745	454856431	N	N	NA	NA	chr1D	455070064	455088469	N	N	TraesCS1D01G379000	genebody	0	7	Ae. tauschii<Bread wheat
chr1D	454849745	454856435	N	N	NA	NA	chr1D	454864237	454871877	N	N	NA	NA	9	0	Ae. tauschii>Bread wheat
chr1D	454849745	454856435	N	N	NA	NA	chr1D	455070064	455088410	N	N	TraesCS1D01G379000	genebody	5	0	Ae. tauschii>Bread wheat
chr1D	454858799	454860658	N	N	NA	NA	chr1D	455070064	455088469	N	N	TraesCS1D01G379000	genebody	0	3	Ae. tauschii<Bread wheat
chr1D	454861665	454863671	N	N	NA	NA	chr1D	455070064	455088469	N	N	TraesCS1D01G379000	genebody	0	4	Ae. tauschii<Bread wheat
chr1D	454864237	454871877	N	N	NA	NA	chr1D	454877399	454882623	N	N	NA	NA	1	7	Ae. tauschii<Bread wheat
chr1D	454864237	454871877	N	N	NA	NA	chr1D	455070064	455088410	N	N	TraesCS1D01G379000	genebody	4	0	Ae. tauschii>Bread wheat
chr1D	454864237	454871877	N	N	NA	NA	chr1D	455070064	455088469	N	N	TraesCS1D01G379000	genebody	0	9	Ae. tauschii<Bread wheat
chr1D	454864237	454871877	N	N	NA	NA	chr1D	455095495	455108785	N	N	TraesCS1D01G379100	downstream	0	4	Ae. tauschii<Bread wheat
chr1D	454899669	454905719	N	N	NA	NA	chr1D	455070064	455088410	N	N	TraesCS1D01G379000	genebody	6	0	Ae. tauschii>Bread wheat
chr1D	454899669	454905719	N	N	NA	NA	chr1D	455070064	455088469	N	N	TraesCS1D01G379000	genebody	0	10	Ae. tauschii<Bread wheat
chr1D	455029823	455033511	N	N	NA	NA	chr1D	455070064	455088410	N	N	TraesCS1D01G379000	genebody	7	0	Ae. tauschii>Bread wheat
chr1D	455029823	455033511	N	N	NA	NA	chr1D	455070064	455088469	N	N	TraesCS1D01G379000	genebody	0	8	Ae. tauschii<Bread wheat
chr1D	455070064	455088469	N	N	TraesCS1D01G379000	genebody	chr1D	455089192	455094957	N	N	TraesCS1D01G379000	upstream	0	34	Ae. tauschii<Bread wheat
chr1D	455070064	455088469	N	N	TraesCS1D01G379000	genebody	chr1D	455095495	455108785	N	N	TraesCS1D01G379100	downstream	0	23	Ae. tauschii<Bread wheat
chr1D	455070064	455088469	N	N	TraesCS1D01G379000	genebody	chr1D	455110100	455115840	N	N	TraesCS1D01G379200	genebody	0	5	Ae. tauschii<Bread wheat
chr1D	455089192	455094957	N	N	TraesCS1D01G379000	upstream	chr1D	455095495	455108785	N	N	TraesCS1D01G379100	downstream	0	44	Ae. tauschii<Bread wheat
chr1D	455095495	455108785	N	N	TraesCS1D01G379100	downstream	chr1D	455110100	455115840	N	N	TraesCS1D01G379200	genebody	0	26	Ae. tauschii<Bread wheat
chr1D	455095495	455108785	N	N	TraesCS1D01G379100	downstream	chr1D	455119424	455120974	N	N	TraesCS1D01G379300	upstream	0	3	Ae. tauschii<Bread wheat
chr1D	455095495	455108785	N	N	TraesCS1D01G379100	downstream	chr1D	455507782	455512076	N	N	NA	NA	0	5	Ae. tauschii<Bread wheat
chr1D	455095495	455108785	N	N	TraesCS1D01G379100	downstream	chr1D	455751982	455777749	N	N	TraesCS1D01G379900	downstream	0	6	Ae. tauschii<Bread wheat
chr1D	455110100	455115840	N	N	TraesCS1D01G379200	genebody	chr1D	455751982	455777749	N	N	TraesCS1D01G379900	downstream	0	3	Ae. tauschii<Bread wheat
chr1D	455745261	455750068	N	N	TraesCS1D01G379600	upstream	chr1D	455751982	455777749	N	N	TraesCS1D01G379900	downstream	19	37	Ae. tauschii<Bread wheat
chr1D	455745261	455750068	N	N	TraesCS1D01G379600	upstream	chr1D	455778698	455794857	N	N	TraesCS1D01G380200	downstream	0	8	Ae. tauschii<Bread wheat
chr1D	455751982	455777749	N	N	TraesCS1D01G379900	downstream	chr1D	455778698	455794857	N	N	TraesCS1D01G380200	downstream	0	94	Ae. tauschii<Bread wheat
chr1D	455751982	455777749	N	N	TraesCS1D01G379900	downstream	chr1D	455778702	455794857	N	N	TraesCS1D01G380200	downstream	122	0	Ae. tauschii>Bread wheat
chr1D	455778698	455794857	N	N	TraesCS1D01G380200	downstream	chr1D	456278330	456290698	N	N	TraesCS1D01G381400	downstream	0	4	Ae. tauschii<Bread wheat
chr1D	455778698	455794857	N	N	TraesCS1D01G380200	downstream	chr1D	457960859	457981273	N	Y	TraesCS1D01G383400	downstream	0	3	Ae. tauschii<Bread wheat
chr1D	455990130	455993654	N	N	TraesCS1D01G380500	upstream	chr1D	455998004	456006676	N	N	TraesCS1D01G380500	downstream	0	7	Ae. tauschii<Bread wheat
chr1D	455990130	455993654	N	N	TraesCS1D01G380500	upstream	chr1D	456278330	456290698	N	N	TraesCS1D01G381400	downstream	0	4	Ae. tauschii<Bread wheat
chr1D	455998004	456006676	N	N	TraesCS1D01G380500	downstream	chr1D	456029471	456037037	N	Y	TraesCS1D01G380600	genebody	0	6	Ae. tauschii<Bread wheat
chr1D	455998195	456006676	N	N	TraesCS1D01G380500	downstream	chr1D	456029471	456037037	N	Y	TraesCS1D01G380600	genebody	7	0	Ae. tauschii>Bread wheat
chr1D	456278330	456290698	N	N	TraesCS1D01G381400	downstream	chr1D	456651836	456656123	N	N	TraesCS1D01G381500	genebody	3	12	Ae. tauschii<Bread wheat
chr1D	456762604	456764916	N	N	NA	NA	chr1D	457066364	457090696	N	Y	TraesCS1D01G381900	downstream	0	4	Ae. tauschii<Bread wheat
chr1D	457066364	457090696	N	Y	TraesCS1D01G381900	downstream	chr1D	457175217	457184263	N	N	TraesCS1D01G382100	genebody	14	0	Ae. tauschii>Bread wheat
chr1D	457066364	457090696	N	Y	TraesCS1D01G381900	downstream	chr1D	457175217	457184396	N	N	TraesCS1D01G382100	genebody	0	8	Ae. tauschii<Bread wheat
chr1D	457066364	457090696	N	Y	TraesCS1D01G381900	downstream	chr1D	457208713	457215720	N	N	NA	NA	4	0	Ae. tauschii>Bread wheat
chr1D	457116410	457126340	N	Y	NA	NA	chr1D	457175217	457184396	N	N	TraesCS1D01G382100	genebody	0	4	Ae. tauschii<Bread wheat
chr1D	457137978	457152641	N	Y	TraesCS1D01G382000	genebody	chr1D	457175217	457184263	N	N	TraesCS1D01G382100	genebody	15	0	Ae. tauschii>Bread wheat
chr1D	457137978	457152641	N	Y	TraesCS1D01G382000	genebody	chr1D	457175217	457184396	N	N	TraesCS1D01G382100	genebody	0	10	Ae. tauschii<Bread wheat
chr1D	457137978	457152641	N	Y	TraesCS1D01G382000	genebody	chr1D	457208713	457215720	N	N	NA	NA	5	0	Ae. tauschii>Bread wheat
chr1D	457175217	457184263	N	N	TraesCS1D01G382100	genebody	chr1D	457208713	457215720	N	N	NA	NA	9	0	Ae. tauschii>Bread wheat
chr1D	457175217	457184263	N	N	TraesCS1D01G382100	genebody	chr1D	457217959	457228429	N	N	NA	NA	12	0	Ae. tauschii>Bread wheat
chr1D	457175217	457184263	N	N	TraesCS1D01G382100	genebody	chr1D	457243390	457258368	N	N	TraesCS1D01G382200	downstream	10	0	Ae. tauschii>Bread wheat
chr1D	457175217	457184396	N	N	TraesCS1D01G382100	genebody	chr1D	457208556	457215720	N	N	NA	NA	0	8	Ae. tauschii<Bread wheat
chr1D	457175217	457184396	N	N	TraesCS1D01G382100	genebody	chr1D	457217959	457228429	N	N	NA	NA	0	13	Ae. tauschii<Bread wheat
chr1D	457175217	457184396	N	N	TraesCS1D01G382100	genebody	chr1D	457243390	457258368	N	N	TraesCS1D01G382200	downstream	0	9	Ae. tauschii<Bread wheat
chr1D	457208556	457215720	N	N	NA	NA	chr1D	457217959	457228429	N	N	NA	NA	0	12	Ae. tauschii<Bread wheat
chr1D	457208556	457215720	N	N	NA	NA	chr1D	457243390	457258368	N	N	TraesCS1D01G382200	downstream	0	5	Ae. tauschii<Bread wheat
chr1D	457208713	457215720	N	N	NA	NA	chr1D	457217959	457228429	N	N	NA	NA	6	0	Ae. tauschii>Bread wheat
chr1D	457208713	457215720	N	N	NA	NA	chr1D	457243390	457258368	N	N	TraesCS1D01G382200	downstream	7	0	Ae. tauschii>Bread wheat
chr1D	457243390	457258368	N	N	TraesCS1D01G382200	downstream	chr1D	457960859	457981273	N	Y	TraesCS1D01G383400	downstream	0	3	Ae. tauschii<Bread wheat
chr1D	457842789	457856512	N	N	TraesCS1D01G382900	genebody	chr1D	457960859	457981273	N	Y	TraesCS1D01G383400	downstream	0	4	Ae. tauschii<Bread wheat
chr1D	457842789	457856512	N	N	TraesCS1D01G382900	genebody	chr1D	457961430	457981273	N	Y	TraesCS1D01G383400	downstream	10	0	Ae. tauschii>Bread wheat
chr1D	457868469	457885169	N	Y	TraesCS1D01G383100	upstream	chr1D	457960859	457981273	N	Y	TraesCS1D01G383400	downstream	0	14	Ae. tauschii<Bread wheat
chr1D	457868469	457885169	N	Y	TraesCS1D01G383100	upstream	chr1D	457961430	457981273	N	Y	TraesCS1D01G383400	downstream	17	0	Ae. tauschii>Bread wheat
chr1D	457941583	457952273	N	Y	TraesCS1D01G383300	downstream	chr1D	457960859	457981273	N	Y	TraesCS1D01G383400	downstream	0	24	Ae. tauschii<Bread wheat
chr1D	457941583	457952273	N	Y	TraesCS1D01G383300	downstream	chr1D	457961430	457981273	N	Y	TraesCS1D01G383400	downstream	19	0	Ae. tauschii>Bread wheat
chr1D	457953753	457958577	N	N	NA	NA	chr1D	457960859	457981273	N	Y	TraesCS1D01G383400	downstream	0	16	Ae. tauschii<Bread wheat
chr1D	457953753	457958577	N	N	NA	NA	chr1D	457961430	457981273	N	Y	TraesCS1D01G383400	downstream	21	0	Ae. tauschii>Bread wheat
chr1D	457960859	457981273	N	Y	TraesCS1D01G383400	downstream	chr1D	457982822	457984666	N	N	NA	NA	0	4	Ae. tauschii<Bread wheat
chr1D	457960859	457981273	N	Y	TraesCS1D01G383400	downstream	chr1D	458116422	458146439	N	Y	TraesCS1D01G383800	genebody	0	43	Ae. tauschii<Bread wheat
chr1D	457961430	457981273	N	Y	TraesCS1D01G383400	downstream	chr1D	457982822	457984666	N	N	NA	NA	7	0	Ae. tauschii>Bread wheat
chr1D	457961430	457981273	N	Y	TraesCS1D01G383400	downstream	chr1D	457985740	457989600	N	N	NA	NA	10	0	Ae. tauschii>Bread wheat
chr1D	457961430	457981273	N	Y	TraesCS1D01G383400	downstream	chr1D	457991152	457992839	N	N	NA	NA	7	0	Ae. tauschii>Bread wheat
chr1D	457961430	457981273	N	Y	TraesCS1D01G383400	downstream	chr1D	458116422	458146439	N	Y	TraesCS1D01G383800	genebody	59	0	Ae. tauschii>Bread wheat
chr1D	459023678	459067935	N	N	TraesCS1D01G386500	downstream	chr1D	460249880	460262511	N	Y	TraesCS1D01G388100	upstream	5	0	Ae. tauschii>Bread wheat
chr1D	459023678	459067935	N	N	TraesCS1D01G386500	downstream	chr1D	460249880	460262989	N	Y	TraesCS1D01G388100	upstream	0	3	Ae. tauschii<Bread wheat
chr1D	459695374	459707267	N	N	NA	NA	chr1D	459828701	459842457	N	N	TraesCS1D01G387000	genebody	20	2	Ae. tauschii>Bread wheat
chr1D	459695374	459707267	N	N	NA	NA	chr1D	459851671	459867730	N	N	NA	NA	10	1	Ae. tauschii>Bread wheat
chr1D	459695374	459707267	N	N	NA	NA	chr1D	459870100	459896791	N	N	TraesCS1D01G387300	upstream	18	2	Ae. tauschii>Bread wheat
chr1D	459870100	459896791	N	N	TraesCS1D01G387300	upstream	chr1D	460249880	460262989	N	Y	TraesCS1D01G388100	upstream	0	3	Ae. tauschii<Bread wheat
chr1D	460189101	460198137	N	N	TraesCS1D01G388000	genebody	chr1D	460249880	460262511	N	Y	TraesCS1D01G388100	upstream	6	0	Ae. tauschii>Bread wheat
chr1D	460189101	460198137	N	N	TraesCS1D01G388000	genebody	chr1D	460249880	460262989	N	Y	TraesCS1D01G388100	upstream	0	5	Ae. tauschii<Bread wheat
chr1D	460249880	460262989	N	Y	TraesCS1D01G388100	upstream	chr1D	460311188	460319425	N	N	NA	NA	0	6	Ae. tauschii<Bread wheat
chr1D	460249880	460262989	N	Y	TraesCS1D01G388100	upstream	chr1D	460320466	460335963	N	N	TraesCS1D01G388300	downstream	0	6	Ae. tauschii<Bread wheat
chr1D	460311188	460319425	N	N	NA	NA	chr1D	460519548	460528426	N	Y	NA	NA	0	5	Ae. tauschii<Bread wheat
chr1D	460311188	460319425	N	N	NA	NA	chr1D	460519548	460528449	N	Y	NA	NA	5	0	Ae. tauschii>Bread wheat
chr1D	460320466	460335963	N	N	TraesCS1D01G388300	downstream	chr1D	460519548	460528426	N	Y	NA	NA	0	25	Ae. tauschii<Bread wheat
chr1D	460320466	460335963	N	N	TraesCS1D01G388300	downstream	chr1D	460519548	460528449	N	Y	NA	NA	13	0	Ae. tauschii>Bread wheat
chr1D	460320466	460335963	N	N	TraesCS1D01G388300	downstream	chr1D	489861862	489878975	N	N	NA	NA	12	0	Ae. tauschii>Bread wheat
chr1D	460320466	460335963	N	N	TraesCS1D01G388300	downstream	chr1D	489924725	489938243	N	N	NA	NA	8	0	Ae. tauschii>Bread wheat
chr1D	460320466	460335963	N	N	TraesCS1D01G388300	downstream	chr1D	489948755	489951944	N	N	NA	NA	5	0	Ae. tauschii>Bread wheat
chr1D	460320466	460335963	N	N	TraesCS1D01G388300	downstream	chr1D	489953075	489962289	N	N	NA	NA	11	0	Ae. tauschii>Bread wheat
chr1D	460564664	460578629	N	N	NA	NA	chr1D	460579822	460584289	N	N	NA	NA	0	3	Ae. tauschii<Bread wheat
chr1D	460863431	460871193	N	N	TraesCS1D01G389000	downstream	chr1D	460884651	460886887	N	N	NA	NA	0	3	Ae. tauschii<Bread wheat
chr1D	460863431	460871193	N	N	TraesCS1D01G389000	downstream	chr1D	460977847	460987883	N	N	TraesCS1D01G389100	downstream	0	13	Ae. tauschii<Bread wheat
chr1D	460863431	460871193	N	N	TraesCS1D01G389000	downstream	chr1D	460990522	460994377	N	N	TraesCS1D01G389200	downstream	0	4	Ae. tauschii<Bread wheat
chr1D	460863431	460871193	N	N	TraesCS1D01G389000	downstream	chr1D	461031824	461041056	N	N	NA	NA	0	7	Ae. tauschii<Bread wheat
chr1D	460863431	460871193	N	N	TraesCS1D01G389000	downstream	chr1D	461044516	461058108	N	N	TraesCS1D01G389300	downstream	2	10	Ae. tauschii<Bread wheat
chr1D	460863431	460871193	N	N	TraesCS1D01G389000	downstream	chr1D	461137048	461163811	N	N	TraesCS1D01G389600	genebody	1	7	Ae. tauschii<Bread wheat
chr1D	460977847	460987883	N	N	TraesCS1D01G389100	downstream	chr1D	460995316	460999055	N	N	TraesCS1D01G389200	upstream	0	6	Ae. tauschii<Bread wheat
chr1D	460977847	460987883	N	N	TraesCS1D01G389100	downstream	chr1D	461001050	461004733	N	N	NA	NA	0	4	Ae. tauschii<Bread wheat
chr1D	460977847	460987883	N	N	TraesCS1D01G389100	downstream	chr1D	461031824	461041056	N	N	NA	NA	0	8	Ae. tauschii<Bread wheat
chr1D	460977847	460987883	N	N	TraesCS1D01G389100	downstream	chr1D	461044516	461058108	N	N	TraesCS1D01G389300	downstream	0	12	Ae. tauschii<Bread wheat
chr1D	460977847	460987883	N	N	TraesCS1D01G389100	downstream	chr1D	469785226	469839381	N	Y	TraesCS1D01G405100	genebody	0	3	Ae. tauschii<Bread wheat
chr1D	460990522	460994377	N	N	TraesCS1D01G389200	downstream	chr1D	461031824	461041056	N	N	NA	NA	0	4	Ae. tauschii<Bread wheat
chr1D	461010777	461019291	N	N	NA	NA	chr1D	461031824	461041056	N	N	NA	NA	0	3	Ae. tauschii<Bread wheat
chr1D	461010777	461019291	N	N	NA	NA	chr1D	461044516	461058108	N	N	TraesCS1D01G389300	downstream	0	3	Ae. tauschii<Bread wheat
chr1D	461111629	461114609	N	N	TraesCS1D01G389400	downstream	chr1D	461137048	461163811	N	N	TraesCS1D01G389600	genebody	0	3	Ae. tauschii<Bread wheat
chr1D	461132989	461135035	N	N	NA	NA	chr1D	461137048	461163811	N	N	TraesCS1D01G389600	genebody	0	6	Ae. tauschii<Bread wheat
chr1D	461137048	461163811	N	N	TraesCS1D01G389600	genebody	chr1D	461299976	461304670	N	N	NA	NA	0	6	Ae. tauschii<Bread wheat
chr1D	461137048	461163811	N	N	TraesCS1D01G389600	genebody	chr1D	462048709	462056091	N	N	TraesCS1D01G390600	downstream	0	3	Ae. tauschii<Bread wheat
chr1D	461299976	461304670	N	N	NA	NA	chr1D	461313198	461314442	N	N	NA	NA	0	3	Ae. tauschii<Bread wheat
chr1D	462134537	462140037	N	N	TraesCS1D01G391200	downstream	chr1D	462149346	462151921	N	N	TraesCS1D01G391400	upstream	1	8	Ae. tauschii<Bread wheat
chr1D	462157435	462165373	N	Y	TraesCS1D01G391400	downstream	chr1D	462177250	462183050	N	N	NA	NA	0	4	Ae. tauschii<Bread wheat
chr1D	462157435	462165373	N	Y	TraesCS1D01G391400	downstream	chr1D	462190872	462203006	N	N	TraesCS1D01G391500	upstream	0	5	Ae. tauschii<Bread wheat
chr1D	462157435	462165373	N	Y	TraesCS1D01G391400	downstream	chr1D	462203807	462210555	N	N	TraesCS1D01G391600	downstream	0	3	Ae. tauschii<Bread wheat
chr1D	462190872	462203006	N	N	TraesCS1D01G391500	upstream	chr1D	462300225	462308984	N	N	TraesCS1D01G392000	upstream	0	4	Ae. tauschii<Bread wheat
chr1D	462292661	462296176	N	N	TraesCS1D01G391800	upstream	chr1D	462300225	462308984	N	N	TraesCS1D01G392000	upstream	0	4	Ae. tauschii<Bread wheat
chr1D	462292661	462296176	N	N	TraesCS1D01G391800	upstream	chr1D	462300472	462308984	N	N	TraesCS1D01G392000	upstream	6	0	Ae. tauschii>Bread wheat
chr1D	462300225	462308984	N	N	TraesCS1D01G392000	upstream	chr1D	462375838	462388274	N	N	TraesCS1D01G392300	downstream	0	6	Ae. tauschii<Bread wheat
chr1D	463336169	463342061	N	N	TraesCS1D01G394100	upstream	chr1D	463376298	463385818	N	N	NA	NA	4	0	Ae. tauschii>Bread wheat
chr1D	463854950	463856993	N	N	TraesCS1D01G395100	genebody	chr1D	463859193	463880069	N	Y	TraesCS1D01G395100	downstream	0	7	Ae. tauschii<Bread wheat
chr1D	463854950	463857290	N	N	TraesCS1D01G395100	downstream	chr1D	463859193	463880069	N	Y	TraesCS1D01G395100	downstream	6	0	Ae. tauschii>Bread wheat
chr1D	464026752	464037778	N	N	TraesCS1D01G395300	downstream	chr1D	464162233	464167745	N	N	TraesCS1D01G395800	downstream	7	0	Ae. tauschii>Bread wheat
chr1D	464100365	464103935	N	N	NA	NA	chr1D	464134915	464149883	N	Y	TraesCS1D01G395700	genebody	0	3	Ae. tauschii<Bread wheat
chr1D	464126989	464132270	N	N	NA	NA	chr1D	464134915	464149883	N	Y	TraesCS1D01G395700	genebody	3	10	Ae. tauschii<Bread wheat
chr1D	464134915	464149883	N	Y	TraesCS1D01G395700	genebody	chr1D	464162233	464167745	N	N	TraesCS1D01G395800	downstream	16	0	Ae. tauschii>Bread wheat
chr1D	464134915	464149883	N	Y	TraesCS1D01G395700	genebody	chr1D	469785226	469839381	N	Y	TraesCS1D01G405100	genebody	0	3	Ae. tauschii<Bread wheat
chr1D	464554038	464557182	N	N	NA	NA	chr1D	464575924	464602406	N	N	TraesCS1D01G396300	upstream	0	5	Ae. tauschii<Bread wheat
chr1D	465077156	465091208	N	N	TraesCS1D01G397300	downstream	chr1D	465100808	465102803	N	N	TraesCS1D01G397500	downstream	0	4	Ae. tauschii<Bread wheat
chr1D	465116490	465117907	N	N	TraesCS1D01G397500	genebody	chr1D	465123967	465142253	N	N	TraesCS1D01G397600	upstream	0	5	Ae. tauschii<Bread wheat
chr1D	465392872	465411844	N	Y	TraesCS1D01G398200	genebody	chr1D	469785226	469839381	N	Y	TraesCS1D01G405100	genebody	0	4	Ae. tauschii<Bread wheat
chr1D	465517483	465547572	N	Y	TraesCS1D01G398600	downstream	chr1D	465697692	465706753	N	Y	NA	NA	2	10	Ae. tauschii<Bread wheat
chr1D	465517483	465547572	N	Y	TraesCS1D01G398600	downstream	chr1D	466359270	466382232	N	N	TraesCS1D01G399800	genebody	0	3	Ae. tauschii<Bread wheat
chr1D	465517483	465547572	N	Y	TraesCS1D01G398600	downstream	chr1D	469785226	469839381	N	Y	TraesCS1D01G405100	genebody	0	4	Ae. tauschii<Bread wheat
chr1D	465812102	465831856	N	N	TraesCS1D01G398800	genebody	chr1D	465845634	465848351	N	N	NA	NA	4	0	Ae. tauschii>Bread wheat
chr1D	465812102	465831856	N	N	TraesCS1D01G398800	genebody	chr1D	466359270	466382152	N	N	TraesCS1D01G399800	genebody	7	0	Ae. tauschii>Bread wheat
chr1D	465812102	465831856	N	N	TraesCS1D01G398800	genebody	chr1D	466359270	466382232	N	N	TraesCS1D01G399800	genebody	0	12	Ae. tauschii<Bread wheat
chr1D	465883703	465891207	N	N	TraesCS1D01G399000	downstream	chr1D	466359270	466382232	N	N	TraesCS1D01G399800	genebody	0	10	Ae. tauschii<Bread wheat
chr1D	465973131	465982919	N	N	TraesCS1D01G399400	upstream	chr1D	466359270	466382152	N	N	TraesCS1D01G399800	genebody	10	0	Ae. tauschii>Bread wheat
chr1D	465973131	465982919	N	N	TraesCS1D01G399400	upstream	chr1D	466359270	466382232	N	N	TraesCS1D01G399800	genebody	0	9	Ae. tauschii<Bread wheat
chr1D	466326535	466328407	N	N	NA	NA	chr1D	466359270	466382232	N	N	TraesCS1D01G399800	genebody	0	4	Ae. tauschii<Bread wheat
chr1D	466347046	466348447	N	N	NA	NA	chr1D	466359270	466382232	N	N	TraesCS1D01G399800	genebody	0	3	Ae. tauschii<Bread wheat
chr1D	466353754	466356015	N	N	TraesCS1D01G399700	upstream	chr1D	466359270	466382152	N	N	TraesCS1D01G399800	genebody	7	0	Ae. tauschii>Bread wheat
chr1D	466353754	466356015	N	N	TraesCS1D01G399700	upstream	chr1D	466359270	466382232	N	N	TraesCS1D01G399800	genebody	0	7	Ae. tauschii<Bread wheat
chr1D	466359270	466382152	N	N	TraesCS1D01G399800	genebody	chr1D	466383949	466389632	N	N	TraesCS1D01G399900	genebody	22	0	Ae. tauschii>Bread wheat
chr1D	466359270	466382152	N	N	TraesCS1D01G399800	genebody	chr1D	466399332	466408037	N	Y	NA	NA	10	0	Ae. tauschii>Bread wheat
chr1D	466359270	466382152	N	N	TraesCS1D01G399800	genebody	chr1D	466411217	466414650	N	N	NA	NA	5	0	Ae. tauschii>Bread wheat
chr1D	466359270	466382152	N	N	TraesCS1D01G399800	genebody	chr1D	466420118	466432260	N	Y	TraesCS1D01G400000	downstream	16	0	Ae. tauschii>Bread wheat
chr1D	466359270	466382152	N	N	TraesCS1D01G399800	genebody	chr1D	466475388	466485121	N	N	TraesCS1D01G400200	upstream	19	0	Ae. tauschii>Bread wheat
chr1D	466359270	466382152	N	N	TraesCS1D01G399800	genebody	chr1D	466492746	466495762	N	N	TraesCS1D01G400300	downstream	7	0	Ae. tauschii>Bread wheat
chr1D	466359270	466382152	N	N	TraesCS1D01G399800	genebody	chr1D	466599608	466602387	N	N	TraesCS1D01G400400	upstream	5	0	Ae. tauschii>Bread wheat
chr1D	466359270	466382152	N	N	TraesCS1D01G399800	genebody	chr1D	466988366	467005826	N	N	TraesCS1D01G400500	downstream	13	0	Ae. tauschii>Bread wheat
chr1D	466359270	466382152	N	N	TraesCS1D01G399800	genebody	chr1D	467018495	467039993	N	Y	TraesCS1D01G400600	downstream	15	0	Ae. tauschii>Bread wheat
chr1D	466359270	466382152	N	N	TraesCS1D01G399800	genebody	chr1D	467237380	467248001	N	N	NA	NA	6	0	Ae. tauschii>Bread wheat
chr1D	466359270	466382152	N	N	TraesCS1D01G399800	genebody	chr1D	467356506	467382772	N	N	NA	NA	4	0	Ae. tauschii>Bread wheat
chr1D	466359270	466382232	N	N	TraesCS1D01G399800	genebody	chr1D	466383949	466389632	N	N	TraesCS1D01G399900	genebody	0	38	Ae. tauschii<Bread wheat
chr1D	466359270	466382232	N	N	TraesCS1D01G399800	genebody	chr1D	466399332	466408037	N	Y	NA	NA	0	8	Ae. tauschii<Bread wheat
chr1D	466359270	466382232	N	N	TraesCS1D01G399800	genebody	chr1D	466420118	466432260	N	Y	TraesCS1D01G400000	downstream	0	16	Ae. tauschii<Bread wheat
chr1D	466359270	466382232	N	N	TraesCS1D01G399800	genebody	chr1D	466475388	466485121	N	N	TraesCS1D01G400200	upstream	0	12	Ae. tauschii<Bread wheat
chr1D	466359270	466382232	N	N	TraesCS1D01G399800	genebody	chr1D	466492746	466495762	N	N	TraesCS1D01G400300	downstream	0	6	Ae. tauschii<Bread wheat
chr1D	466359270	466382232	N	N	TraesCS1D01G399800	genebody	chr1D	466988366	467005826	N	N	TraesCS1D01G400500	downstream	0	12	Ae. tauschii<Bread wheat
chr1D	466359270	466382232	N	N	TraesCS1D01G399800	genebody	chr1D	467018495	467039993	N	Y	TraesCS1D01G400600	downstream	0	8	Ae. tauschii<Bread wheat
chr1D	466359270	466382232	N	N	TraesCS1D01G399800	genebody	chr1D	467356506	467382772	N	N	NA	NA	0	4	Ae. tauschii<Bread wheat
chr1D	466359270	466382232	N	N	TraesCS1D01G399800	genebody	chr1D	467583370	467607954	N	Y	TraesCS1D01G402000	genebody	0	3	Ae. tauschii<Bread wheat
chr1D	466988366	467005826	N	N	TraesCS1D01G400500	downstream	chr1D	467006752	467009903	N	N	TraesCS1D01G400500	downstream	13	2	Ae. tauschii>Bread wheat
chr1D	466988366	467005826	N	N	TraesCS1D01G400500	downstream	chr1D	469003988	469072504	N	Y	TraesCS1D01G404200	genebody	5	0	Ae. tauschii>Bread wheat
chr1D	467583370	467607954	N	Y	TraesCS1D01G402000	genebody	chr1D	467797850	467801358	N	N	TraesCS1D01G402800	genebody	0	3	Ae. tauschii<Bread wheat
chr1D	467583370	467607954	N	Y	TraesCS1D01G402000	genebody	chr1D	469785226	469839381	N	Y	TraesCS1D01G405100	genebody	0	4	Ae. tauschii<Bread wheat
chr1D	467797850	467801358	N	N	TraesCS1D01G402800	genebody	chr1D	467922901	467939778	N	N	TraesCS1D01G403400	genebody	0	6	Ae. tauschii<Bread wheat
chr1D	467922901	467939778	N	N	TraesCS1D01G403400	genebody	chr1D	469785226	469839381	N	Y	TraesCS1D01G405100	genebody	0	7	Ae. tauschii<Bread wheat
chr1D	468974006	468994643	N	N	NA	NA	chr1D	469785226	469839381	N	Y	TraesCS1D01G405100	genebody	0	3	Ae. tauschii<Bread wheat
chr1D	469003988	469072504	N	Y	TraesCS1D01G404200	genebody	chr1D	469537305	469572017	N	N	TraesCS1D01G404500	downstream	143	65	Ae. tauschii>Bread wheat
chr1D	469003988	469072504	N	Y	TraesCS1D01G404200	genebody	chr1D	469785226	469839381	N	Y	TraesCS1D01G405100	genebody	0	47	Ae. tauschii<Bread wheat
chr1D	469003988	469072504	N	Y	TraesCS1D01G404200	genebody	chr1D	469884482	469891735	N	N	TraesCS1D01G405400	downstream	0	8	Ae. tauschii<Bread wheat
chr1D	469003988	469072504	N	Y	TraesCS1D01G404200	genebody	chr1D	476898089	476918370	N	Y	TraesCS1D01G420500	genebody	0	3	Ae. tauschii<Bread wheat
chr1D	469003988	469072504	N	Y	TraesCS1D01G404200	genebody	chr1D	493744816	493793630	N	Y	TraesCS1D01G452100	downstream	0	4	Ae. tauschii<Bread wheat
chr1D	469145492	469147988	N	N	NA	NA	chr1D	469160790	469163969	N	N	NA	NA	5	0	Ae. tauschii>Bread wheat
chr1D	469201563	469223815	N	Y	TraesCS1D01G404400	downstream	chr1D	469785226	469839381	N	Y	TraesCS1D01G405100	genebody	0	9	Ae. tauschii<Bread wheat
chr1D	469537305	469572017	N	N	TraesCS1D01G404500	downstream	chr1D	469785226	469839381	N	Y	TraesCS1D01G405100	genebody	0	40	Ae. tauschii<Bread wheat
chr1D	469537305	469572017	N	N	TraesCS1D01G404500	downstream	chr1D	469884482	469891735	N	N	TraesCS1D01G405400	downstream	0	3	Ae. tauschii<Bread wheat
chr1D	469578816	469583799	N	N	TraesCS1D01G404600	upstream	chr1D	469785226	469839381	N	Y	TraesCS1D01G405100	genebody	0	6	Ae. tauschii<Bread wheat
chr1D	469585523	469590320	N	N	TraesCS1D01G404600	downstream	chr1D	469785226	469839381	N	Y	TraesCS1D01G405100	genebody	0	5	Ae. tauschii<Bread wheat
chr1D	469761109	469763631	N	N	NA	NA	chr1D	469785226	469839381	N	Y	TraesCS1D01G405100	genebody	0	4	Ae. tauschii<Bread wheat
chr1D	469769588	469784322	N	Y	NA	NA	chr1D	469785226	469839381	N	Y	TraesCS1D01G405100	genebody	0	122	Ae. tauschii<Bread wheat
chr1D	469769588	469784322	N	Y	NA	NA	chr1D	469874447	469882208	N	Y	NA	NA	0	5	Ae. tauschii<Bread wheat
chr1D	469785226	469839381	N	Y	TraesCS1D01G405100	genebody	chr1D	469844624	469846052	N	N	NA	NA	0	5	Ae. tauschii<Bread wheat
chr1D	469785226	469839381	N	Y	TraesCS1D01G405100	genebody	chr1D	469859826	469863003	N	N	NA	NA	0	11	Ae. tauschii<Bread wheat
chr1D	469785226	469839381	N	Y	TraesCS1D01G405100	genebody	chr1D	469863718	469867238	N	N	NA	NA	0	12	Ae. tauschii<Bread wheat
chr1D	469785226	469839381	N	Y	TraesCS1D01G405100	genebody	chr1D	469874447	469882208	N	Y	NA	NA	0	25	Ae. tauschii<Bread wheat
chr1D	469785226	469839381	N	Y	TraesCS1D01G405100	genebody	chr1D	469884482	469891735	N	N	TraesCS1D01G405400	downstream	0	31	Ae. tauschii<Bread wheat
[truncated: 18,769 more rows]
